# Supplementary material for: A comprehensive transcriptome and immune-gene repertoire of the lepidopteran model host Galleria mellonella
Source: BMC Genomics. 2011 Jun 11;12:308. doi: 10.1186/1471-2164-12-308 (PMC3224240; doi:10.1186/1471-2164-12-308)
Supplement: Additional file 6 — Deduced protein sequences from Galleria mellonella, other Lepidopteran ESTs and NCBI sequences used in the phylogenetic analyses. [file 1471-2164-12-308-S6.TXT]

>Dsa_BGRP1
argsillgvvtlaslgaactpsvttvsgthapatvcsgalifaddfneldlerwqhentlagggnwefqyynnnrtnsft
dngilyirpsltsdqfgepflssghlnieggapadrctnpqwfgcertgsannvlnpiksarlrtvnsfsfrygrvevra
rmpagdwlwpaiwlmpayntygtwpssgeidlvesrgnrhmfsngvhigtheagstlhygpypalngwdrahwlrrnpag
ydrafhlyqlewtpnfirfsidnvelgrvtppnggfwefggfnqhnvenpwrfgsrmapfdqkfyfimnvavggtngffp
dgvsnptpkpwwngsptastdfwrarnnwlptwnlnindgrdaslqvdyvrvwal
>Aga_BGRP1
mkrisvplatlllvglavaleeqspkctvsvttasgtkaragpyctgelifednfntldfetwehentlsgggnwefqw
ylnhrsnsycengifyirptlladdtgeaflssgtlnihggqpadqctsamfwgcertgsptnlinpiksarvrtvnsf
nfkygrmevrarmptgdwlwpavwllpkrqvygtwpasgeidllesrgnmdyrgsngvhigteqfgstlhfgpnpslng
westvaykntaagqgwntgfhnyqltwtpdyirfsvdnqvvtqidagtgfwnrgnfgniapgtenpwihgtrmapfdqe
fyiimnlavggtngyfpdvppatngnrgkpwsnnsptaardfwngrnswlptwrmtdnrgkdsslqidyvrvwal
>Nfu_BGRP1
mqslvilvctiaaataqcvpsattaigtkapaticsgdlifnddfntfdlstwnhektaagggnwefemynnnrsntfv
rdgklfikptltadmygdgflesgvldlhggapadactnprdwgcertgsptnvlnpinsarirtvesfsftygrvevr
aklpagdwiwpaiwllprynfyggwptsgeidltesrgnkqliqngqnigtelssstlhfgpfwplngydrahfeknsp
pnngfdvdfnrfqlewtpdyirfsvndeiigqvtptaggfwefgqfnsqvgpvdnpwnygnkmapfdqpfylilnvavg
gvngyfpdgaqnpggkpwsntspqastdfwngrnqwlptwngedaamqvdyvkiwal
>Pin_BGRP1
mfvtficflacltcsygqpraqqyvvpsakleaiypkglrvsipddgfslfafhgklneemdgleaghwarditkpkeg
rwtfrdrnvklklgdkiyfwtyvikdglgyrqdngewtvtefvnedgtpadtslepttaptpvrpdqpnqpipthrpdp
pctvsatmvdgrksvcqgtllfseefekanlkdlanweaevkfpeepdypfnvymvdgtleledgslvltpkllesrfh
agilndaldltnrcsgqvdttecrrqasgaqilppvmtgkittknkftfkfgrvevraklpagnwllpeinlepkdnvf
gsrryesglmrvafakgnavfakklnggpvladtepfrsllmkekigidnwnrdyhnytliwkqdgidmlvdgekygsi
spgegfyalgrehavphaahwlrgsvmapldqyfflslglrvggvhdfadspdkpwknrsnkavlnfwndrdnwfptwf
danlkvdyvrvyal
>Pxy_BGRP1
MKPLLLYVVAMAVAVSSSGDTARSDRCTPSVTTVSGTHAPVTVCSGALIFADDFEEFDLEKWQHENTLSGGGNWEFQWY
SNNRSNSFAHSGLLFIRPSLLADQFGANFLTSGTLDIEGGAPADRCTNPKWYGCERSGSPSNIINPIKSARVRTVDSFS
FRYGRVEARAKMPAGDWLWPAIWLMPAHNVYGTWPASGEIDLVESRGNRDMYNGGVHIGTHEAASTLHYGPYPELNGWE
RAHWERRNNRGYNAEFHRYQLEWTPDFIKFSIDDVELGRVSPGAGGFWQHGGFNSHNVENPWRYGSKMAPFDQKFYLIM
NVAVGGTNGFFPDGVTNPLPKPWWNGSPSAAADFWNGRNGWLPTWNLDKNDGRDASLQVDYVRVWAL
>Mse_BGRP1
mlksvfvlflvnylnsvrclevpdakleaiypkglrvsipddgytlfafhgklneemegleaghwsrditkakngrwif
rdrnaklkigdkiyfwtyilkdglgyrqdngewtvtgyvnedgepldanfeprstastaappqagagqapgpsypcels
vsevsvpgfvckgqmlfednfnkpladgriwtpeimfpgepdypfnvymketdnlhvgngnlvikpmplvtafgedaiw
ktldlsdrctgllgtaqckrdpsdaiivppivtakintkktfafkygrveisakmprgdwlvpliqlepvnknygirny
vsgllrvacvkgnteyiktlvggpimseaepyrtanlkefisnepwtnefhnytlewspdaitmavdgivygrvtapag
gfykeaneqnveaaarwiqgsniapfddmfyislgmdvggvhefpdeainkpwkntatkamvnfwnarsqwnptwlese
kallvdyvrvyal
>Mse_BGRP2
MWIKSVCLFATIAGCLGQRGGPYKVPDAKLEAIYPKGLRVSVPDDGYSLFAFHGKLNEEMEGLEAGHWSRDITKAKQGRW
IFRDRNAELKLGDKIYFWTYVIKDGLGYRQDNGEWTVTEFVNENGTVVDTSTAPPPVAPAVSEEDQSPGPQWRPCERSLT
ESLARERVCKGSLVFSEDFDGSSLADLGNWTAEVRFPGEPDYPYNLYTTDGTVGFESGSLVVRPVMTESKYHEGIIYDRL
DLERCTGQLGTLECRRESSGGQIVPPVMTAKLATRRSFAFKFGRIDIKAKMPRGDWLIPELNLEPLDNIYGNQRYASGLM
RVAFVRGNDVYAKKLYGGPIMSDADPFRSMLLKDKQGLANWNNDYHVYSLLWKPNGLELMVDGEVYGTIDAGDGFYQIAK
NNLVSHASQWLKGTVMAPFDEKFFITLGLRVAGIHDFTDGPGKPWENKGTKAMINFWNNRFRWFPTWHDTSLKVDYVRVY
AL
>Dme_BGRP1
madalrfvawscclqllflllgvqgyevpkakidvfypkgfevsipdeegitlfafhgklneemegleagtwardivka
kngrwtfrdritalkpgdtlyywtyviynglgyreddgsfvvngysgnnasphppvvpvsttpwtppadpdidirlgct
tpktevngaptrcagqlvfvdefnaakldpnkwkaerkfsgqpdyefnvyvddapetlclanghvvlstntmkkqfkkg
sgesldlgekctgqanthdcvrngrtlndglppmvtaqfsskdfsfkygrvevrakmpraqwvtpqiwlqprrpiygvd
dyrsgqlriaytrpnggnldlygaavlfadeplrsvknclkpgtgnnsedwsdsfhnytlewtprelrwlvdgkewcvq
gsakgsfsettaagkslpqaqkleegtglapfdqefyltfglsvggfneyqheikpwnerapqaqkafwkevkkirdhw
ldeghmkidyvkvysl
>Bmo_BGRP1
myktcvwvllfkivlcyeappatleaihpkglrvsvpdegfslfafhgklneemegleaghwsrditkpkngrwifrdr
naalkigdkiyfwtfvikdglgyrqdngewtvegfvdeagnpvntegseitpgveftstslnpespqsipnqppdnlpa
kppsegypcelslstvsvpgfvckgqllfedqfnipihrgkiwvpevkfpgepdfpfnvylsdnaevndgkliikpatl
eskygedfvrqsldlserctgtvgtaqclreasgplilppiitakistrhqfafkygrveirakmpkgdwlypeillep
rdniygvrnyasgilkiasvkgnaefskklyagpimtgsdpyrsfylkenigyeswnndfhnytlewrpdgitllvdge
sygeikpgegfynvansykveaapqwlkgtimapfdelfyvsiglnvagirefsedisnkpwknsatkamlkfwdarsq
wfptwdedsalqvdyvkvfai
>Bmo_BGRP2
MWLLTLGVVALISASKACTPSVTTVSGTHAPVTVCSGQLIFADDFVDFDLEKWQHENTLAGGGNWEFQYYNNNRTNSFT
NNGLLYIRPSLTSDQFGSAFLHSGRLNIEGGAPADRCTNPQWYGCERVGTPTNILNPIKSARIRTVNSFSFQYGKVEVR
AKMPSGDWLWPAIWLMPAYNKYGTWPASGEIDLVESRGNKNMFLNGLHIGTQEAGSTLHYGPFPGLSGWERAHWVRRNS
AGYDTNFHRYQLEWTPDFISFRIDDSEIGRVAPGNGGFWEYGGFNNRPGIHNPWRYGSKMAPFDQKFYLIINLAVGGTN
GFFPDGVKNPIPKPWWNNSPTAATDFWNGQGGWLPTWNLNVNDGQDASLQVDYVRVWAL
>Bmo_BGRP3
mggrvlclilfikisyaqmpdvkiqafrpkglrisvqdvpkmtlfafqgnlnhkldstsvgtlsaevldpvngrwvyeep
dlklkvkdvvyynavfsinkkiyektnqqftvteledpnastdsqkpeckptktrvrggkacagqtifeeqfdsldenvw
qieqyipiyhpeypfvsyqrnnltvstadgnlhinaklqqhmpgflddsiysgtlnlfsgctssaeacikqasgadilpp
ivsgritsigfaftygtveiraklpqgdwlypeillepflkkygsmnyasgvvkiacargnaelysgpndysntvlyggp
imdlecrenflstkrrrdgtswgdsfhtysvqwtpdfialsvdgeewarveaprdalpavcahaprhllqagsqmapfdd
hfyitlgvaaggitefrdgsitsggvtkpwrdsarkasvhfwrhmsdwfprwsqpslivdfvkvial
>Bmo_BGRP4
MPFESVHVSSRAQPKSVLTLALATAMKRSREKLNDLCLWVNSPSRTYSTRTVTDDGFSLFAFHGKLNEEMEGLESGHWSR
DITKAKNGVWTFRDRNAQLKLGDKIYFWTYVIKDGLGYRQDNGEWTVTEFVNENGNPVDVANPPVATSTTGPLQIPQQAS
TPIVRPEQTCQTSETVVQGRDKICKGTLIFSDEFEKNSLKDLTSWGAEVRFPEEPDYPFNVYTTDGTIGFDSGSLIISPV
LLESKFSEDKIYQDLDLTNRCTGQIDTTECKRVASGSQILPPVMTGKVTTRHKFGFKYGRIEVRVKLPAGNWLIPEVNLE
PHEKMYGPRRYESGLMRIAFTRGNAVFSKKLYAGPVLSDTEPFRSKLMKEKLGIENWNKEYHNYTMIWKPNGIEVLVDGE
QFGVVDPGEGFYTVGRQNAVPHAAQWLKGTIMAPLDQIFYISLGLRVGGVHDFTDNPDKPWKNRNSKAMLAFWNDRTNWL
PTWYDAAMRVDYVRVYAL
>Har_BGRP1
MARTTLCLFAFIAIYAVKTSAYTVPPAKLEAIYPKGLRVTVPDDGFSLFAFHGNLNVEMEGLEAGQWARDITKVKDGKWI
FRDRNAELKLGDKIYFWTYVIKNGLGYRQDNGEWTVEEFVNEDGSPVDPSNVPQPRPTPPPTQPTYRPTIPTQRPTQPPK
CQTSATVVAGRSPVCKGSLVFSEDFERTSLRDLNSWTAETKFPEEPDYPFNVYIPDNTISFDDGALVITPILTESVHHEG
FLTESLDLSNRCTGQLSTTECRREASGAQILPPVISGKITTKHRFGFKYGKVEVRAKLPAGSWIIPEINLEPTENVYGSL
RYESGMMRVAFARGNPSLAKKLYGGPVLSDSDPFRSMMMKEKIGIDNWNKDYHNYTLVWKPDGLQLLVDGEQYGNINPGE
GFFSSAREHAVPHASNWLRGTVMAPLDETFYLSLGLRVGGVHDFADDIPDKPWRNRASKAMLDFWKHKNSWFPTWYNTDL
RVDYIRVYAL
>Har_BGRP2
MTCLPKLSVLLLFAICGGQVNSQNDPTPKVEALYPKGFRVTLDDDNYQFFGFRGNINKPFDDGINEGEIKKDIVTKSRG
KWIYTNRDVTLKIGDTIYYWIFIRQNGQGRMITELEHTVTEFVNPDGTPVKPSGGTQPATQAPNTNTAWVWGPAGNGNQ
PSNRFDPPGPDCKLSKTMVVGLGNICAETLIFNEEFTKTKLGELTQWESLIQFPDEPDYPFNLYRPDNTITLEDGSLVI
TPVLTETDTQSLYAVMDLSTSCTGKINSPECRREGVGAQILPPVTTGKISTRHTFSFKYGRVEVRAKLPSGSWIVPEIN
LEPTDSSYGSTKYASGLMRVAFVRGNLGLAKKLYGGPVLTDSGPFRTALLKEKIGIDNWHKDFHNYTMVWRPDGMELLV
DGETYGTISPGGGFSEEARKNSVPHASVWQRGTVMAPLDQMFHLTLGLRVGGVYDFDDGLEGKPWRNTASKAMLNFWKA
KDTWFPTWYNGAMKIDYVRVYAL
>Har_BGRP3
MRASSSARAASLVIPLFLLIHASCAQYEIPDVTIRALKPRGFSASIPDAPNVSLFVFQGNVNRPISNNDVGTISGEVLRA
KDGRWTVEDPNLELKIGDIINYYVVVSANRAGYIKDNLSFTVRALEDRLATDGPLPTECKPTLTQVRGGSACAGQTIFEE
NFDNFRDNVWQIEQYIPVYTPNFPFVSYQRLVSDPTVSVSDGKLRIAPKLQQKLPGFTDDSIYSGTLNLFSGCTSSAEAC
MKQAWGADILPPIVSGKITTKGFAFTYGTVTVRAKLPQGDWIYPEILLEPLLQKYGTLHYSSGVLKIASARGNRELRSGT
TDYSNRVLFGGPVMDLQCHDTLLNSKTLSDGLWGDDYHEYSLRWAPDRITLSVDGMEWAQVEPTASGLRGRFPDTCTQLP
RTLLEQGSRVAPFDNHFYITLGVGAGSITEFPDGVKTANERPKPWSNPSRKALLNFWQDMDSWQTTWNQPQLLVDYVKVV
AL
>Har_BGRP4
MWSVLVGVLAVASLGAACTPSVTTVSGTHAPATVCSGALIFADDFDSFDLEKWQHENTLAGGGNWEFQYYNNNRTNSFT
HSGRLSIRPSLMSDQFGEQFLSSGHLNVEGGAPADRCTNPQWWGCERTGSPSNILNPIKSARIRTVNSFSFRYGRVEVR
AKMPAGDWLWPAIWLMPAYNTYGTWPASGEIDLVESRGNRAMIFNGVHIGTHEAGSTLHYGPYPAMNGWERAHWIRRNT
AGYNSNFHRYQLEWTPDYLRFSIDDLELGRVTPGNGGFWEFGGFNSNPNIENPWRYGSKMAPFDEKFYLIINLAVGGTN
GFFPDGVSNPNPKPWWNGSPTAATDFWNGRWGWLPTWNLGVNDGQDASLQVDYVRIWAL
>Har_BGRP5
MASVCVLFLIFVLSFNNGLCYEVPAATLEAIYPKGLRVSIPDDGFSLFAFHGNLNEEMNGLEAGRWSRDITKQKNGRWTF
RDRSVELKVGDTIYFWTYVIKDGLGYRQDNGEWTVTGYVDEAGNSVNPTDGSPLSSSSPVASQPLSGSQPSSGSSPSLGT
APAAAPASFSAEYPCELSISKVNVPGFVCKGQLLFEDNFNSGIEKGKIWTPEIKFPGEPDFPFNVYLNDRNLHVRDGRLS
IKPITLESVHHEGFLSESLDITARCTGTIGTMECSREASGQILPPIITFKITTKNKFAFKYGRIEISAKLPLGDWIYPEI
QLEPRDHVYGIRNYASGLMRIATIKGNAESAKKLYAGPIMCDTEPYRSAYLKEKAGSDLWSRDFHNYSLEWRPDGISLFV
DGEKYGEVTPPTEGFYKTATDNQVAAAAQWLKGTTIAPFDDMFYISLGLNVGGVHEFPDTDNKPWKNRATKAMLNFWNAR
EQWYSTWYDDTSALQVDYVRVYAL
>Pin_BGRP2
MRKLMLGVVALVSLGEACNPTVTTVSGTFAPSSFCSGDLIFSDDFNEFDLERWQHENTLAGGGNWEFQYYSNNRTNSFV
HSGLLFIRPSLTSDQFGVPFLSSGHLNIEGGAPADRCTNPQWWGCERSGSPTNILNPIKSARVRTVESFSFRYGRLEVR
AKMPTGDWLWPAIWLMPAHNVYGT
>Sfr_BGRP1
MWSVLAGVLAIASLGAACTPSLTTVSGTHAPVTVCSGALIFADDFDTFDLEKWQHENTLAGGGNWEFQYYGNNRTNSFV
RSGSLFIRPSLTSDEFGEAFLSSGHWNVEGGAPADRCTNPQWWGCERTGTPTNILNPIKSARVRTVNSFSFRYGRLEVRA
KMPAGDWLWPAIWLMPAYNTYGTWPSSGEIDLVESRGNRNMFHNGVHIGTQEAGSTLHYGPYPAMNGWERAHWVRRNPAG
YNSNFHRYQLEWTPTYLRFSIDDMELGRVTPGNGGFWEYGGFNSNPNIENPWRFGSRMAPFDEKFYLIMNVAVGGTNGFF
PDGVSNPSPKPWWNGSPTAARDFWNARSAWLNTWNLNVNDGSDASMQVDYVRIWAL
>Sfr_BGRP2
MARSAIYLFITIALCFVSQGASYKVPPAKLEAIYPKGLRVSVPDDGFSLFAFHGNLNVEMEGLEAGQWARDITKPKNGTW
YFRDRNAELKLGDKIYFWTYVIKNGLGYRQDDGEWTVTGFVNEDGTPVDPSASPTLAPVATPTQPTAAPPTYRPPTTAPV
QCQPSATTVAGRGAVCQGALIFNEEFSNSALKDLNSWSPEIRFPEEPDYPFNVYIPDNTISFEDGSLVITPVLTEAMHHE
GFLVESLDLTNRCTGQL
>Sli_BGRP1
MLYGDMAWCTKIVYILVFVALCDGQTDFPIATPTVEAFQPKGFRVILKDDGYSFVGFRGNINVDFNNGLNEGQIHKDITH
AQKGYWIYRNREVKLNIGDTLYYWLFVQKNGKGQFLTELAYTVTQFVNENEAPALPKPDSQLESRLDPIDQSCTASKTLV
QGKSRVCEGALIFDEDFDNPNLKQWTPVVQIPGEPDYPFNAYDNIPDRNLNVKDGSLVITPILTESLHGEDFIYNSVLDL
DERCTGVAQLSECRAEATGAQILPPIITAKVTSRYSFVFTFGRVEVRAKLPYGSWLVPEINLEPLEHTYGLNYESGLMRV
AFVRGNSYFAKKLYGGPVLGHSEPFRSELLQEKIGNDNWYKDFHNYTLIWKPDGIELLVDNEKYGVVNPGSGFSEKVLKH
NIKHATSWNKGTIMAPFDKMFYLTLGLRVGGINDFEDAVDNKPWKNSESKATLKFWNAKSTWYPSWTNSALKVDSVKVYA
L
>Sli_BGRP2
MWSVLAGVLAIASLGAVCTPSVTTVSGTHAPATVCSGALIFADDFDTFDLEKWQHENTLAGGGNWEFQYYGNNRSNSFAH
SGRLYIRPSLTSDQFGEAFLSSGHWNVEGGAPADRCTNPQWWGCERTGTPTNILNPIKSARVRTVDSFSFCYGRVEVRAK
MPAGDWLWPAIWLMPAYNTYGTWPASGEIDLVESRGNRAMTLNGVHIGTQEAGSTLHYGPYPAMNGWERAHWVRRNTAGY
NSNFHRYQLEWTPNYLRFSIDDMELGRVTPGNGGFWEYGGFNSNSNIENPWRYGSRMAPFDEKFYLIINLAVGGTNGFFP
DGVSNPTPKPWWNGSPTAPRDFWNARWSWLPTWNLNVNDGQDASLQVDYDRIWAL
>Tmo_BGRP1
mkvlvvfifclvrstfgqfevpdalvevfrprglrvsipdqegiklfafhgkineemngreggtfsrdilkakngrwtf
ydanarlkegdilyywtyvdyfdgknklgypnddqkfvvkqlldkdgaapsvtpptvtkappqehttlesgckasvttk
vnervcageqifhedfttfetniwrpevkfadkpdyefvfyragppnlqvkhhrltirpvpsdavfgegfvsrrekvnl
apactgvhgsiecvqtpgaflilppvtsaqistkgkwsfkygkveiraklpkgdwiypelylnpvneeygpgyasgqir
iafsggnedlcrdlrggcilgsrpaarnyavknivknsgswsddfhkfiviwkpdqitmmvddqvygniyppeggfvse
aynldlvnverwrggtsfapfdkemylvlgvgvgghcfedrsdatkpwtnndpksqkkfyqaaaqwgatwsnasrlevd
yvkvsal
>Pra_BGRP1
MWTLLGVVALATAASTCRPSITTVSGSHAPQTVCSGDMIFADDFVEFDLEKWQHENTLSGGGNWEFQYYNNNRTNSYVR
NGILYIKPTLLSDQYGEGFLTSGVLNVEGGAPADRCTNPQWYGCERTGSPQNILNPIKSARLRTVDSFSFRYGRVEVRA
KMPAGDWLWPAIWMMPAFNSYGTWPASGEIDIVESRGNRNMMSNGLHIGTQEAGSTLHYGPFPALNGWERANWIRRNQQ
GYDRNFHRYQLEWTPDYLRFMIDDQEYGYIAPPANGGFWQFGGFG
>Ncr_BGRP1
mdndhrehldprasgrhnfdsgvesrasqrsnegsnenpfaspiptrppssfdtssnsggigahhealpggqryfhsrr
vrkgevekpwaekkdpkekwvtiiplvgifiglaisgfliwdgirsvvkhkyclvldedwsqgirdsvwqhevqlggfg
ngefqqttkdnayiedgklvikatlqddklllsdskvdllasgdctstvyrdcvaatnttvgnssivppvlsarlntrl
gasikygrvevtarlpegdwlwpaiwmmpvnstygqwpqsgeidlaesrgnnytypqggndiisstlhwgpsslsdafw
rtnvkrqalhttfankfhtfglewsekylftyvdsrllqvlyvnfnkplwqrgnfpqvdengtrttdpwgytgrlntpf
dqkfylilnvavggtngwfqdqsngkpwvdsspnakkdfwlakdqwfptwkspqmevekvvmwqqcdgheel
>Aae_BGRP1
mkfvliigcllavalaeesapkcvaspttasgsqaragpycsgdlifednfnfldfekwehentlagggnwefqwytnn
ransycengifyirptlvaddtgegflssgtlnlhggqpadqctgpffwgceragnpsniinpiksarvrtvdsfnfky
grmevrakvptgdwlwpalwllpkrqvygswpasgeidlmesrgnidyrnggvhigveqvgstlhfgpnpdqngwattv
ayrnsaagqgfnngfhlyqlewtpdhitfsvdnqvlrrndagsgfwakggfvttspasenpwmhattmapfdqefyiim
nlaiggtngyfpdvppatngargkpwantsptaardfwngrnywlptwrmaenrgkessfqvdyvrvwal
>Ame_BGRP1
mkilfmtncfiviiislfsiaiqenlaqyvpptpsveplypvglrmsiadeagislvayhvkfnddfysleagtiardi
ikprngywvyedrstrlklgdiiyywihvvynglgynlldqkhvvnefynydgsphsngkislenkidtciassqtkif
esnsknqllntricpgqlifeenfdslnttrwtilerfagppsyefviymnnidnvkvkdgilhieptltnekygpdfi
rtnnltlekctemieneckrfafgsyilppvisgrlntkssfnfqygriqiraklprgdwlfplitlestdmctknssi
ycdiiivhsngnsvlmsqdgndlsghfllggahatdinshvphdnklnlpkkksetlwsdeyhvydlewkpnqiivkvd
gveygqqnvpglydipvyiniglavgghtifpdncisnnyvkpwrnvgskalyhfhlaekdwikswrvsdtglhvdyik
iwav
>Dme_BGRP2
mpglcigillligfgcttaykiptptvelletgfsvsipdeegvkvvafnvnrnrnftsfinegqynvrltepqngrwt
tnfssvplrsqdvlylwtsvqhqkavyqdlaqplpvcnlggeyrprgcspgdddftddnqlstedsaleptapsvceps
esqvspqigvsickgqllfeetfdllneslwihdvrlpldskdaefvlydgkakvhdgnlviepllwssyrpdlsians
rldlserctgthnrikecilhstgsgpsgimppivtpristketfafqygrieiraklpkgdwivpllllepltewygq
sgyesgqlrvalargnsvlrmprgklvdgrslyggpvlstdahqredlwlskrkishfgddfhtysldwssnrllfsvd
gqvygemqngfteldenprwkqggpmapfdkmfyislgvsvggfgdfvdhlrtatyekpwanyhpqaklqfhqaqdqwl
ptwkqpalkidyvrvfan
>Gme_BGRP1
mykqtvvifllcfficvscyevppakleaiwpkglrvslpddgyslfafhgklneemegleaghwsrditkskggrwtf
ndkqaklkigdkiyfwtyvikeglgyrqdngewtvtgyvdeagnpvaptsqpdavvteppaaitpataivtnpptsqnt
ypceisvsmvsvpgfvckgqllfednfnkgidkgniwttenmfpgepdypfnvylydnvhvrdgkliitpttleskyge
dyvrqqldltqrctgtigtadctrvasgpiilppvitskintknrfsfkygrvevrarmptgdwlipeilleprdriyg
ihsyasgllrvacvkgnveysktlyggpilcdsepyrnvnlkqkigfdhwnkdfhnytlewrpdgislfvdgekygdvt
pptdgfygdakkenvqaasqwlkgtsmaplddyfyisigldvggvhefpdsstkpwqnkatkamlnfwnnrdqwfptwf
kdtsslqvdyvrvyal
>Tni_BGRP1
MTCDVRSTVFLFVLIRICLAQNFEVPEPKIEILKPKGFKVTLKDDGYSFFGFRGNINEEFHEVNEGQMKADIVSKQGGYWVYKNRSKKLEVGDTIFYW
IYVIKGGKGSMSPFLEYTVSASENEIGVGSPSVNSYTDPNQTTTTPESPLSKRFGKLCEVSKTVVQGENSVCEGSLIFNE
DFDTTGLRSLSKWNAEIMFPTEPDFPFNAYIPDNTVSFEDGSLVIKPVLTETQYGEDFLYNTVNLGVRCTGKIDRSECRH
EASVANVFPPVLTAKISTRHHFNFKFGRIEVRAKLPAGSWLVPEINLEPSDHTYGQDHYESGFMRVAFARGNPSLAKKLY
GGPVLSDTEPFRSALLKEKISIENWNKDFHNYTLVWRPDGIDLMVDGEQYGTVSPELGFFEDARKHGVTHSSHWVTGTIM
APLDKMFHVTLGLRVGGINDFADDVTDKPWANRASKARLNFWRQKDSWYPSWYNSDLHVDYVRVYAL
>Aca_BGRP1
MWVVLCVVALATSATACFTSITTVSGTHAPETVCSGALIFADDFEEFDLEKWQHENTLSGGGNWEFQYYNNNRTNSYTRN
GILYIKPTLTSDQFGEGFLTSGVLNVEGGAPADRCTNPQWYGCERTGSPDHIINPIKSARLRTVNSFSFRYGRVEVRAKM
PAGDWLWPAIWMMPAFNSYGTWPASGEIDIVESRGNRNMLSNGVNIGTQEAGSTLHYGPFPGLNGWERAHWLRRNNQGYD
RNFHRYQLEWTPDHLRFLIDDQEIGFISPPNGGFWEHGGFGANRNLDNPWKSGGRMAPFDQKFYLIMNLAVGGTNGFFPD
GVSNPDPKPWWNGSPTAPRDFWNARGAWLRTWNTNVNNGEDAAMQVDYVRIWAL
>Dni_BGRP1
YPFNMYQTDGLRIEDGSLTIYPLLTEDKFKEGFLDETLDLSNTCTGTIGTRECNRTAWGAQILPPVITGKLTTKNKFNFK
FGKIEIRAKLPGGNWLIPELTLEPHDKVYGTARYESGLIRVAFAKGNPTYSKKLYAGPVLSDTDPYRSYLMKEKIGIDNW
NKDFYTYTLIWKPDGLDVLVDGEQYGTIPAGEGFYPGAREHAVPHAASWLKGSVMAPLDQMFYVSLGLRVGGVHDFPDSP
DKPWKNRGSKATYDFWKAKSSWYPSWYQSQMKVDYVKIYAL
>Dni_BGRP2
MALIGTGLFVAFVTFSTIYAQNLIPTAEVQAIKPRGIKVFLPDNEQNIQITSFVFDGILYKENSPISPENVVTRIWGFGS
KLDNQGWLFHDPDVVIKQDQRIYYHIYVSTGYGEVGEQNHDGIANFTLPVYQSERRFYVVNSLADASARGPDCHDTATKV
RGKRVCAGDTIFVDNFDNFREDLWQIAHYIPIDHPEHPFVSYQRLQKDPTVTVVNGTLRISPKLQQDLFQKQNKSILSGT
LDLTSGCTELRTCSMSSIGVDIVPPIVSGRVTSARFAFTYGTILIRAKLPQGDWLYPEILLEPLSKKYGTLNYASGVLKV
AMARGNIDVDNERYSNNWLIGGPILNSRCRSALEFYHSKINGDRFWGDEFHEYALTWTPEEIVLKVDGEEWGRYTPGATG
LRSWLPASCRGDWFELLNNGGIMAPFDDHFYITLGVAVGGIVEFTDGLSTGEKIPKPWRNRGRKASFSFWQDKENWYPTW
TDPDLVVDYVKVIAL
>Pra_BGRP3
MLKFLLLFCSFYYGLCYEVPKAQFLAIYXKGLKVIIPDDGFSLVAFHGKLNEEMDGLEGGTWSADIPKADNGEWIFRDD
NVELKMGDKVYFWTFAIKNGLGYRQDDGEWTVDGYVDASGNPVNVQDGTTGAPTITPPSTPPTTPIPTPSTIAPTTTST
TQAPKPKPTTDSSGPYKYPCEISLSKVTTPGVFVCKGQLLFEDTFDGDIDKGRIWTPEVKMPNAPDFPFNVYLYDKNVR
SDDGKLIIEPMTLESKYGDGIYLGKLLTSPLSVPAKLAPQNVTREAAGPEILPPIITGKINSK
>Pra_BGRP4
VSVPDDGFSLFAFHGKLNEEMEGLEGGQWSRDITKPKNGKWYFRDRNAKLNIGDKIYFWTYVIRDGLGYRQDNGEWTVTE
YVTEDGKPVDPNKLPPPTPTLGPTSSVNTPIYTPPVTRPVTQSSCTISPTVVRGLQSVCAGQLIFSEEFDKPNVKDLVNW
EAEIRFPEEPDYPFNIYLSDDSLKMEDGALTIYPLLTEDKFREGILDESLDLSNTCTGSIATRECNRTAWGAQILPPVYT
GKVTTKNKFNFKFGKIEIRAKLPGGNWLIPELNLEPRDKVYGSARYESGLIRVAFAKGNPTYSKKLYGGAILSDTDPYRT
YLMKEKIGIDSWNKDYHTYTLIWKPDGIDLLVDGELYGSIPAGEGFYPSAREHAVPHAASWLKGSVMAPLDQVFYVSLGL
RVGGIHDFADSPDKPWRNRGSKAMFDFWQAKNTWFPSWYQSQMKVDYVRIYSL
>Pra_BGRP2
MSLKHIASVLLFIQIFSFVYAQNVLPEVTIQVLKPKGIKVFLPDADNLPITSFLFDGLLYKENASISPSNIDRSIWGFGA
KVKTGGWLFQDPLVEIKVNQRISYHIFVSTGHGDVGQPNSDGIANLTLPGYTNTNRLYIVNSLVDPSAPSPDCRETVTKV
RGKRVCAGETIFEDNFDTFREDLWQIAHYIPIDHPEHPFVSYQRLQSNPTVLVENGNLRISPKLQQDLFQKQDKSILSGT
LDLTSGCTELRTCSMSSIGVDIVPPVVSGRVTSARFAFTYGTIYVRAKLPQGDWLYPEILLEPLSKKYGSLNYASGVLKV
AMARGNTDVDNERYSNNWLIGGPILNSRCRNALEFYHKKIEGDQFWGDEFHEYSLTWTPDEIVLKVDDEEWGRYTPGATG
LRSWLPKSCRGDWFELLNNGGIMAPFDDHFYITLGVAVGGIVEFADGLSTGDKIPKPWRNRGRKAGFSFWQDKENWYPTW
STPDLLVDYVKVVAL
>Ceu_BGRP1
MWALLGVVALATSASACWSSITTVSGTHAPETVCSGSIIFADDFQEFDLEKWQHENTLAGGGNWEFQYYSNNRTNSYTRD
GILYIKPSLTSDQFGEHFLTSGLLNVEGGAPADRCTNPQWYGCERQGTPTNILNPIKSARLRTVNSFSFRYGRVEVRAKM
PAGDWLWPAIWLMPAYNAYGSWPSSGEIDLVESRGNRNMFSNGVHIGTQEAGSTLHYGPYPELNGWERAHWLRRNSNGYD
RAFHRYQLEWTPEYIRFSIDDVELGRVTPGNGGFWEYGGFNRNQNILNPWRYGSKMAPFDQKFYIIINLAVGGTNGFFPD
GVVNPSPKPWWNGSPTAARDFWNARNNWLPTWNPNVNNGEDAALQVDYVRVWAL
>Onu_BGRP1
MWLYTVAVLALASLSSACTPSVTAVSGTHAPASFCAGDLIFSDDFNEFDLEKWQHENTLAGGGNWEFQYYNNNRTNSFTN
NGLLYIRPSLTEDQFGSAFMTSGRLNIEGGAPADRCTNPQWWGCERTGSPTNILNPIKSARLRTVDSFSFRYGTVEVRAK
MPAGDWLWPAIWLMPAFNVYGTWPASGEIDLVESRGNRNMLFNGVHIGTQETGSTLHYGPYPDLNGWERAHWLRRNTAGY
DSQFHRYQVIWTPDLIRFSIDDVELGRVMPGNGGFWDFGGFNSNPNIENPWRFGSKMAPFDQKFYIIMNVAVGGTNGFFP
DGVTKPH
>Hcu_BGRP1
rcarvcavlflfiqisygqyqvpqvtvqalkprgfkasipdspsvslfvfqgninraisksdigtisgeilkakdgrwtf
edpnvelkvgdvvnyyvvvvsnrggyikdnlsftvsaledpsstgtgtdpvptpttcrptatklrsgvacagqtifeenf
ntfredvwqieqyipvystefpfvsyqhlsqdptvavtggnlritpklqqrmpgftdssiysgslnifsgctapaeacmk
dawgasilppvvsgritskafaftygtvfvkaklpqgdwiypeillepflkkygsthyssgvikiasargnreltsgytd
ysnkmlfggpvmnlqcydtlleskassngrqwgddfheyvlrwaperitlsvdgvewarveptasglsgrfpqtcsklpr
tflaagtkmapfddhfyltlgvaagsitefpdgvqtsgsrpkpwtntgskamlhfwedmdswfatwnqpqllvdyvkvva
l
>Epo_BGRP1
MWGLFLVVAAAASLGAACTPSVTTVSGKYAPATVCSGALIFSDEFNEFDLEKWQHENTLSGGGNWEFQYYSNNRTNSFTH
SGTLFIRPSLTADQFGQAFMTSQTLNIEGGAPADRCTNPQWWGCERTGTPTNILNPIKSARLRTVDSFSFRYGRLEVRAK
MPAGDWLWPAIWLMPAHNAYGTWPSSGEIDLVESRGNRNMFSNGLHIGTQEAGSTLHYGPFPELNGWERAHWVRRNGNGY
DRNFHRYQLEWTPDFLRFSIDDVELGRVTPGNGGFWYHGGFNSRPGVLNPWRFGSKMAPFDQKFYIIMNVAVGGTNGFFP
DGVTNPFPKPWWNGSPTAATDFWNAQGAWLPTWNLNVNDGQDASLQVDYVRVWSL
>Gme_BGRP1
MYKQTVVIFLLCFFICVSCYEVPPAKLEAIWPKGLRVSLPDDGYSLFAFHGKLNEEMEGLEAGHWSRDITKSKGGRWTFN
DKQAKLKIGDKIYFWTYVIKEGLGYRQDNGEWTVTGYVDEAGNPVAPTSQPDAVVTEPPAAITPATAIVTNPPTSQNTYP
CEISVSMVSVPGFVCKGQLLFEDNFNKGIDKGNIWTTENMFPGEPDYPFNVYLYDNVHVRDGKLIITPTTLESKYGEDYV
RQQLDLTQRCTGTIGTADCTRVASGPIILPPVITSKINTKNRFSFKYGRVEVRARMPTGDWLIPEILLEPRDRIYGIHSY
ASGLLRVACVKGNVEYSKTLYGGPILCDSEPYRNVNLKQKIGFDHWNKDFHNYTLEWRPDGISLFVDGEKYGDVTPPTDG
FYGDAKKENVQAASQWLKGTSMAPLDDYFYISIGLDVGGVHEFPDSSTKPWQNKATKAMLNFWNNRDQWFPTWFKDTSSL
QVDYVRVYAL
>Gme_BGRP2
ACVANGRVSTVTIVLIVLQVAISQERPDIKVNFEVLKPKGLRISIPDSSSSKISLFAFNGHLNRAIGSDDVGSIRGEVTK
ATNGRWEFEDPNVELKVGDVIHYYFIVTVDRVGYVIDNLTYTVGNLDNRSGGSNPNCQSSVTVIRGSTTPICSGQTIFED
HFDSLKENVWQIEQYIPIDNPEYPFVSYQRLPSDPTVSIVDGNLRIVPKLQQN
>Gme_BGRP3
SGQIIFEEDFGTLKEDVWQIEQYIPTEDPAYPFVSYQRSAVSVANMALHIAAKLQQTEPGFTSSSLYTFTLDLTDGCTGQ
MCKKQPSGADILPPVISGRITSKNFAFKYGTVIVRAKMPKGDWLYPEILLQPLIRNYGDTNYASGIINIASARGNEYLVA
NSKDYGRHVLYAGPIMDLKCREQLLQNKILVNKSWADNFHEYSLRWTPQYLTFSVDKEDWIHIEPGARGLVSRFPDNCTD
LPRERLASSSELAPFDDLFHISLGLAVGGSTEFKDDLTTKADWPKPWRNSARKAMLNFWKDIDAWYPTWKQPELLIDYIK
VIAL
>Gme_BGRP4
MTRVRVGCVHLLIAVSTVWVTQAQMGFVFPPVRIQAFSPRGIRVSVPDVEGITALLFDGNINKRIMYDKGDIHGFVTTKT
NGYWVLDDPTVELHSGDVINYNVLLETGRFENSPILNGHFKSQQ
>Gme_BGRP5
MALISLQSNMLLLLASIAGLVSLGAACTPSATTVSGTHAPGTVCSGDLIFSDDFDYFDLEKWQHENTLAGGGNWEFQYYC
NNRTNSFTHSGTLFIRPSLTSDQFGEPFLSTGHLNIEGGAPADRCTNPQWWGCDRQGTPANVLNPIKSARLRTVNSFSFR
YGRVEVRAKMPAGDWLWPAIWLMPAYNAYGSWPSSGEIDLVESRGNRNMFSNGLHIGTQEAGSTLHYGPYPGLNGWERAH
WIRRNGAGYDTDFHRYQLEWTPDFIRFSIDDVELGRATPGNGGFWEYGGFNSNPNILNPWRYGSKMAPFDEKFYIIMNVA
VGGTNGFFPDGVDNPNPKPWWNGSPTAATDFWNGRGGWLPTWQLDVNDGQDASLQVDYVRVWAL
>Gme_Cec_C3571
MNFVKVLFFISACILIMLSAVSGAPEPRWKVFKKIERMGQHIRDGIIKAGPAVAVVGQASTIISG
>Gme_Cec_C00893
MDFSKIFLFVFACVMALTAVSGAPSPKWKIFKKIEKAGRNIRDGIIKAGPAVSVVGEAATIYKTG
>Gme_Cec_C19824
MKFSKIFFVFFACAMFFTTTSAAPENFFKEIERAGQRIRDAIISAAPAVETLAQAQKIIKGGD
>Gme_Cec_C20922
TVSGAPSPKWKFFKKIERVGQNIRDGIIKAGPAVQVVGQAATIYKGK
>Pxy_Cec_ADA13281
MKLSNIFFFVFMAFFAVASVSAAPRWKPFKKLEKVGRNIRDGIIKAGPAVAVIGQATSIARPTGK
>Ara_Cec_AAT94287
MNFGELYFLIFACVLALSSVSAAPKWKIFKKIEHMGQNIRDGLIKAGPAVQVVGQAATIYKG
>Bmo_Cec_NP001037392
MNFSRALFYVFAVFLVCASVMAAPEPRWKIFKKIEKVGQNIRDGIIKAGPAVAVVGQAATIAHGK
>Har_Cec_ADR51147
MNFAKLFFFVFACFVVLSTVSGAPEPRWKFFKKVERVGQHIRDGIIKAGPAVAVVGQAAAIAGK
>Tni_Cec_P50724
MNLVKILFCVFACLVFTVTAVPEPRWKFFKKIEKVGQNIRDGIIKAGPAVAVVGQAASITGK
>Hce_CecA_P01507
MNFSRIFFFVFACLTALAMVNAAPEPKWKLFKKIEKVGQNIRDGIIKAGPAVAVVGQATQIAKG
>Pxu_Cec_ACR82292
MNFGKILFFVMACLAALSLTTASPRWKIFKKIEKVGRNVRDGIIKAGPAVAVVGQAATVVKG
>Sfr_Coba_AAQ18897
matealyvpmslractssacnfvckflgykygncvsaetcrcys
>Sfr_Coba_AAQ18900
mklilfvvcamvmaayavevisvddllraydvshnkidgesvkmatealyvpmslractssacnfvckflgykygncvs
aetcrcys
>Gme_Coba_C1521
MKVIILVTMTVLVLATANALPRIDLYKLVVSNDIDNSEAMADQELSKTAVVSHSLYIPMELKGCNNSGCDSVCRALGFN
HGRCVSADTCRCYN
>Gme_Coba_C263
MKVIILVTMTVLVLATANALPRIDLYKLVVSNDIDNSEAMADDQELSKTAVVSHSLYIPMGLRGCNNSGCDSVCRALGF
NHGRCVSADTCRCYN
>Gme_Coba_C997
MKLLLVYVVAITVLADARILPQINYYKYKLFVPTNIENSIGDATEESTNTAVVANNLYIPMDLKKCYNNTCDITCKILG
YNHGQCVSTSTCHCFN
>Gme_Coba_C17658
MKLLFVCVYLAIIVLTDARILPQMNYYKLFFPDDIDNSIGDATEDSLVAIPTQWSPSLHIPMDLKTCYNNTFDITGYNH
DQCVSSSKINSIKFLFFYITFNK
>Mse_Coba_ACX49768
MNTKLIIFLATLVILTDAYVVKSPKDLSSADSNALEKNSQSLLHATYDESLYIPMRVSSCSDGICDLGCKILGYPHGRC
ISANTCQCY
>Cno_Coba_O46028
megiakitlillflfvtmhtfanwnteaavcvyrtcdkdckrrgyrsgkcinnackcypygk
>Tni_Coba_ABV68851
MKFFIVAVISAMVLAANARFVSLDEALFADLDRSVDEIKSIREAKEVLYIPTTIKDCTNPGCDYICKLLGFKHGTCVSS
TTCRCYS
>Har_Coba_ADR51150
MKLVLVVISAIILAAYADVISMDDLLKAYYLNTNEIGDNSVQVANQALYVPMNLRSCTSGACNFVCKFLGYKYGTCVSS
ETCRCYS
>Sex_AAT38873
mkltkvfvivivvvallvpseaapgkipvkaikkagtaigkglrainiastahdvysffkpkhkkkh
>Bmo_BMGA011520
MKVFSLFCVVLAMLVLIMGGTSAAPEPKGIGKIIRKGGKIIKHGLTVIGVGAAGHDAYQQSQNSG
>Bmo_BMGA011516
MKVFSFFCVVLAMLVLIMGGTSAAPEPKGIGKIIRKGGKVIKHGLTAIGVGAAGHEVYQDSKNSG
>Bmo_BMGA011517
MKVFSLFCVVLAMLVLIMGGTSAAPEPKGIGKIIRKGGKVIKHGLTAIGVGAAGHEVYQDSKNSG
>Bmo_BMGA011518
MKVFSFFCVVLAMLVLIMGGTSAAPEPKGIGKIIRKGGKVIKHGLTAIGVGAAGHEVYQDSKNSG
>Bmo_BMGA011519
MKVFSIFCVVLAMLVLIMGGTSAAPEPKGIGKIIRKGGKVIKHGLTVIGVGAAGHDAYQQSQNSG
>Mse_AAO74637
mkltslfifvivalsllfsstdaapgkipvkaikqagkvigkglrainiagtthdvvsffrpkkkkh
>Bmo_P82818
mnilkfffvfivamslvscstaapakipikaiktvgkavgkglrainiastandvfnflkpkkrkh
>Gme_MoricinB
msiilvvvmmvmamfvssgdaapgkipvkaikkggqiigkalrginiastahdiisqfkpkkkknh
>Hvi_Moricin
MKFTKVLVIFIVVIALLVPSEAAPGKIPIGAIKKAGKAIGKGLRAVNIASTAHDVYTFFKPKKRH
>Gme_Moricin1
MRLSIIFVVVMMVMAMFVSSGDAAPGKIPVKAIKKGGQIIGKALRGINIASTAHDIISQFKPKKKKNH
>Gme_Moricin2
MNFTGIFFVIMAIIALFIGSNEAAPKVNVNAIKKGGKAIGKGFKVISAASTAHDVYEHIKNRRH
>Gme_Moricin3
MKFFNLVLMVFAVLALMLNGTNAEPKGIGSALKKGGKIIKGGLGALGAIGTGQQVYEHVQNRQ
>Gme_Moricin5
MKLTGLFFMIMAVLALFVGAGQADPKVPIGAIKKGGKIIKKGLGVIGAAGTAHEVYSHVKNRH
>Gme_Moricin6
MKLTGLFLMIMAVLALFVGAGQADPKVPIGAIKKGGKIIKKGLGVIGAAGTAHEVYSHVKNRQ
>Gme_MoricinA
mkftgiffiimaiialfigsneaapkvnvnaikkggkaigkgfkvisaastahdvyehiknrrh
>Gme_MoricinC3
mkltglflmimavlalfvgagqadpkvpigaikkggkiikkglgvigaagtahevyshvknrq
>Gme_MoricinC4
mkltglflmimavialfidvgqadpkvpvgaikkggkaiktglgvvgaagtahevyshirnrh
>Gme_MoricinD
mkffnlvlmvfavvalmlngtnaepkgigsalkkggkiikgglgalgaigtgqqvyehvqnrq
>Sli_BAC79440
mkltkvfvilivvvallvpseaapgkipvkaikkagaaigkglrainiastahdvysffkpkhkkkh
>Pxy_Moricin2
MRFFHLLMLALAAMTLLLGGAHAAPKVNVNALRKGGRVIRKGLGVIGAAGTAHEVYNHVRNRNQG
>Pxy_Moricin1
MRFFHLLMLALAAMTLLLGGVHAAPKVNVNALRKGGRVIRKGLGVIGAAGTAHEVYNHVRNRNQG
>Sex_Moricin1
MKLTKLFVIVIVVVALLVPSEAAPGKIPVKAIKKAGTAIGKGLRAINIASTAHDVYSFFKPKHKKKH
>Sex_Moricin2
MKLFNLLVLVLAVVAMFMGGASAHPKGKGSALRKGAKAIRAGIGAIGAIGTGHEIYQHVKNRG
>Pbr_Moricin
MDFRKIFLLIVLSVFTIFGCEARPGKIPPTVIKKGAKLVGDGLKALNVASTVHDIYSALHHKKKKH
>Mse_Spz-1
RRHSSRLEEPRQRAENGSYKILNNPPKPCITNRRSQIDSSNDRVVFPGPTSERSYVPEVPEEC
KKIGICDSIPNYPEEHVANIISRLGDKGKVLQIDELDVSDTPDIAQRLGPQEDNMELCSFREKIFYPKAA
PDKDGNWFFVVNSKENPVQGYKVEICDRQQLPCAEFASFQQGYEARCIQKYVRRTMLALDPKGQMTDMPL
KVPSCCSCVAKLTII
>Bmo_Spz-1
SRSSTKIEEA
SRTENGTFKILNKPFSIHRRFAQTDDSPGDRVVFPGLTSRSGVNPYVPEIPESCKKMGICDKIPNYPREQ
VEKIVAKLGEKTEFQFDKLDLPSIPDIAQRAGSFEDSYELCDFRVQIMTPLAGQSDDLKWYHVLNFNENP
LQGFRVEICNTTSTGCAKFVTMENNYNPKCVQKFIFRKMKILSESGEMIERSMKVPSCCSCVATLLG
>Gme_Spz-1
SRRTSTVDEGYRRNSNSSLKIVNDLAKPYPIVSNRRAQEDSKPSLRDSVVFPGPTSRAPLFRPQISDDNCLKHGICESIPNYPTERVAAILKELENSKYRFNVDILDTPEIVQRIGSPDQMMELCNSEEKVVYPEAAYDDKWYIIINQKKTPRQGFRVEICRPANVPCSSIIYVDESTYNATCIQKHQYRQMAALDESGNLIEKEFKIPSCCSCAISAVNL
>Gme_gloverin1
MHSFLICTIVIFLCAYAQVSVPPGYKEKYPQYYYSKQARHPRDVTWDKQVGKGKVFGTLGNDDQGLFGKGGYKQEIFND
NRGKLEGQAYGTRVLGADGGTSNLGGRLDWSNKDAKAALDISKQIGGRTSVTATGSGVWNLDKNTRISAGGAISQEVGR
GKPDIAVQGQFQHDF
>Gme_gloverin4
MHSFLICTIVIFTCAYAQVSVPPGYKEKYPQYYYSKQARHSRDVTWDKQVGKGKVFGTLGNDNQGLFGKGGYKQEIFND
NRGKLEGQAYGTRVLGADGGTSNLGGRLDWSNKDAKAALDISKQIGGRTSVKTVTGFGVWNLDKNTRISAGGAISQEVG
RGKPDIAVQGQFQHDF
>Gme_gloverin5
MQSLYIFAGILVAVAAQEYIQPYIIVDRYPDWYISRSQNEHLRLRRQLSVNKNGDVTLTHGSPNDKVFGTLGSRGESAF
GKLGYQHNFINDNRGKLTGTAYGSRVLSPYGNSNHLGGRVDWASKHTSASLDVSKQMHGPTAIQAAAGGKWPVGRNGEI
FAQGTYDRIGRMQDYGGRLGYTYRF
>Gme_AAN15787
ygsrvlspygnsnhlggrvdwaskhtsasldvskqmhgptaiqaaaggrwpvgrngeisaqgtydrirr
>Gme_gloverin2
GNSNHRGGRVDWASKHTSASLDVSKQMHGPTAIQAAAGGKWPVGRNGEISAQGTYDRIGRMQDYGGRLGYTYRF
>Gme_gloverin3
RSEYSHPRFQRDLSVDKENRRRNLGPQTSPDGRIFGTLGSRDEALFGKAGYQ
>Har_gloverin1
MQSTFICFFALIAYVSAQVYLLPGYEKKDEEFYRRMNMALARGSMGRTWETNAGGGKVFGTLGSTDTSIFGRAGYKQDI
FNDHRGHLEGQGYGSRVLGATGDSSMFGGKLNWSNDNARATVDVHKEVGGTSGMTVTGDGVWKLDKNTRLVAGGNLEKN
FGHDKPVVGLEAKIEHDF
>Har_gloverin2
MQSSILLCLAAFVACTYAQMYVQEEPMEWYPGYQQLVSRHPRDLTWSRGVGNGRVFGTLGSTDDSVFGRGGYKQDIFND
HRGHLQGQAYGSRVLSPYGDSSNLGGRLDWSNPNAKAGLDVHKQIGGGSGMKLSGDGVWNFDKNTRLSAGGNLDKTFGH
HKPQIGVQAEFQHDF
>Sex_ADL27731
MQSAILLCFAALVACCFARVYIPPGYLETHPDFYPYSKTVRRPRDLTFERNAGRGKIFGTLGSTDDSLFG
RGGYKQDIFNDHRGHLQGQAYGSRVLGANGDSSNLGGQLHWSNDNARAALDVHKQIGGRSGMTLNGDGVW
KLDKNTRFVTGGSLQKEFGHRRPDVQIHGGIEHDF


>Pxy_ACM69342
MYRFAVILSVVAACAVAQVSLPPGYNDKYPGFYKYSKLARHPRQVTWDKNVGRGKVFGTLGGTDDSLYGK
AGYRQDIFNDHRGHLQGEASGTRVLSPYGDSSHLGGRLDYSNKHANANLDVSKRIGGVTSWQAEGKARWP
IGKNSELSAGGMIRQDHFGHGRPDYGVVGGFKSRF


>Har_ADR51146
SLFGRGGYKQDIFNDHRGHLQGQAYGSRVLGAYGDTTSLGGKLDWNNDNAKASLDVYKDIGRGSGMKLSG
DGVWKLDHNTRLSAGGNLQKNFGHDRPEIGIQGKIEHDF


>Tni_ABV68856
MQLSTIFCFAVLIACARAQVFVKPGHKDEDLAWMRSMGKGHVFGTLGSTDGSLIGKLGYKQNIYNDQRGN
LGGTAYGSRVINEYGGTSSFGGKLDWKNANDNARASLDVHKQVGGSSGMTLTGDGVWKLDSKTRLVAGGN
LDKTFGYSKPELGIQAKIEHDFK


>Mse_CAL25129
MKLFFIAILFAAIVACACAQVSMPPQYAQIYPEYYKYSKQVRHPRDVTWDKQVGNNGKVFGTLGQNDQGL
FGKGGYQHQFFDDHRGKLTGQGYGSRVLGPYGDSTNFGGRLDWANKNANAALDVTKSIGGRTGLTASGSG
VWQLGKNTDLSAGGTLSQTLGHGKPDVGFQGLFQHRW


>Bmo_NP_001036930

MYSKVLLSAALLVCVNAQVSMPPGYAEKYPITSQFSRSVRHPRDIHDFVTWDREMGGGKVFGTLGESDQG
LFGKGGYNREFFNDDRGKLTGQAYGTRVLGPGGDSTSYGGRLDWANENAKAAIDLNRQIGGSAGIEASAS
GVWDLGKNTHLSAGGVVSKEFGHRRPDVGLQAQITHEW


>Bmo_NP_001093312
MNSKLLFFIATVLVCVNAEVYRSSDYEKEYPIRGLFSKRHPRDVTWDTRMGGGKVFGTLGQNDDGLFGKA
GYNREIFNDDRGQLTGQAYGTRVLGPGGDSTNYGGRLDWANKNAQAAIDINRQIGGRSGMTASGSGVWDL
DKNTHISAGGMVSKEFGHRRPDVGLQAEIRHEW


>Bmo_NP_001037684
MNSKLLYFFATVLVCVNAEVYSEYEEGYPISGQFSKRHPRDVTWDKQVGGGKVFGTLGQNDDGLFGKAGY
NREIFNDDRGKLTGQAYGTRVLGPAGDSTNYGGRLDWANKNAEAAIDINRQIGGRSGMTATGSGVWDLDK
NTRLSAGGMISKEFGHRRPDVGVQAEFRHDW


>Bmo_NP_001037683
MNSNLFYIFATTLVCVNAEVYGPSDYAEDYSISGQSSRRHPRDVTWDKQMGGGKVFGTLGQNDDGLFGKA
GYNKEIFNDDRGKLTGQAYGTRVLGPGGDSTNYGGRLDWANKNAQATIDLNRQIGGRSGMTASGSGVWDL
DKNTHFSAGGMVSKEFGHKRPDVGLQAEIRHDW


>Aga_Lys-I-type
mhpfgpslllllslatvngaflsnlnatcfrcicdastgcststtcrqsycgpfsisraywmdagrlvlpadeptrwga
fedcandydcatgivtqymekygtdcngdglvdcvdytmlhvnggprcqgalggtfasrfyqclregkrdssrtfg
>Sze_Lys-I-type
mlgllflrhlvllvemkkillvflvlivsqgreslcevvefvepllrlpnlhrqcmrclchvatecdltrgcekgycgp
ykiskiywkdasqvtlpdddkeragayedcalsyqcaqrivlnyiakygrdcnndgitdcddymminfnggyqchppln
rseagvgwlqrykacnpkly
>Aae_Lys-I-type
mkhlkllfllisfaltiqgiylsnlnstcfrclceastgcsnrlrcdqgycgpfsisraywidagkvvkaqddpnrwgs
yeecannydcatdiitqymekygkdcnndglvdcvdyamlhinggptchlplnlefsrkfnncllqnrrlrvangarsg
grmlrwk
>Tca_dLys-I-type
magvvlvfaalcvaavfgqsdlpvtqqclgciceaisscdtsgscagdvcgpfritwaywsdagkptvggespeavtay
sncardtycsalavqgymhkfqqvlaqerlqivnldaqcfrclcyaatkcnltlgcdggycgpykiskiywkdagevil
pddereragayedcaisyqcaqrvvlnyiakygrdcnddgvtncddftminfnggyqckatlsrneagqswleryrlcn
petll
>Bmo_Lys-I-type
CPLFSYCTGLRISNLNSSCIRCLCHVTGCDLSHKCTDGYCGPFYISRVYWVDAGKPTLPDDDPNRKEAFEDCARDYNCS
IRIVESYMAKFGKQDCNGDGVTNCFDYMMINFHGGRACSEPLFLSPQGLKWLAHYQQCRF
>Gme_Lys-I-type
MCLKYFICILLCLCTVFGVHVSNLSGACLRCLCYVAGCDMSHGCSGGYCGPFYISKLYWIDAGKPTLPNDDPERDEAFE
DCARDYFCSIRVVENYMAKFGKDCNNDGVTNCFDFMMINYHGGRACSDPLFLTDHGRRWLAKFQECRF
>Ean_Lys-I-type
mfiyfalscilataaaqisenclncicqiegcesqigkcrmdvgslscgpfqikepywidcgrpggdwkscttqmdcsr
tcvrsymkrygtyctggraptcqdyarihnggpkgcqhastvgywnkvkqccsskpggcgldhevlrfegvdieedtvy
rq
>Isc_Lys-I-type
mhrsttaaclvlctvlgaavaqtvddvtrqcldcicqastkcntklactnagpnsyycgpyqisyaywvdagkpgdyph
fegclkdkrcseatvvnymnkwgtdcdgdgvvtcydyarmhkagrtgcpatwvdstdywdlfeqcmggnqaggldarrs
kpkt
>Phu_Lys-I-type
mvyilfveilsllalsqavfvsnldaaclkcictastgcdknyecspqgfcgpffisrkyweeadrvtlnsdpryredg
hetcaknyncatkivsnymakngrdcnndgitdcddfakihfygearcenaiertsyhdryigcmppkmedkfqkk
>Cqu_Lys-I-type
mklltllallvaapwsteaiflsnlndtcfrciceastgcsnrmqcgqgycgpfsisraywidsgkvvqpqddpnrfga
yeecanqydcstniitqymekygkdcnndgrvdcvdyamlhinggptchlalnadfarkfatclrsnqrrgrd
>Dme_Lys-I-type
maanklcctlaigallclgfaaliqaqdkpvtdvclgciceaisgcnqtrycgggvcglfritwaywadggkltlgnes
pqsedayancvndpycaantiqnymtkfgqdcngdnaidcydfaaihklggygckgelsyqyqtqltnclnsfqqidvr
ssi
>Gmm_ABC25066
MNFKNFCITRYLVLLLLLIFNFLAKNQAKMFTRCQLAKELLRHDFPRSYLSNWV
CLVENESGRSTSKVTQLPNQSVSYGLFQINSKNWCRKGRKGGICNIKCEDFLSDEI
SDDSRCAMQIFNRHGFQAWPGWVNKCRGRALPDVSRC
>Bmo_NP_001093293
MVQSPHLGLLFLAVTLVHSSEGHAKVFTRCQLSRELLRYNFPRALIPTWV
CLIEHMISRTTEKITNHNNSYSSYGLFQINNKDWCKKGRKGGNCNMKCEDLLNEDL
ADDVRCAKRVYDRIGFKAWPSSYSYCKQKNLPDISRC
>Dme_P37157
MKAFIVLVALACAAPAFGRTMDRCSLAREMSNLGVPRDQLARWA
CIAEHESSYRTGVVGPENYNGSNDYGIFQINDYYWCAPPSGRFSYNECGLSCNALLTDDI
THSVRCAQKVLSQQGWSAWSTWHYCSGWLPSIDDCF
>Hsa_XP_066926
MKAWGTVVVTLATLMVVTVDAKIYERCELAARLERAGLNGYKGYGVGDWL
CMAHYESGFDTAFVDHNPDGSSEYGIFQLNSAWWCDNGITPTKNLCHMDCHDLLNRHI
LDDIRCAKQIVSSQNGLSAWTSWRLHCSGHDLSEWLKGCDMHVKIDPKIHP
>Gme_lys1
MKTIIFIVFIAFSLASQGDAKTFTRCGLVQALRSQGFDEAKMRDWV
CLVENESGRITDIVGKPNKNGSRDYGLFQINDKYWCNNTTKPGKGCNITCSQLLTDDI
TVASKCAKKIYKRHHFMAWYGWRNHCQNKPLPDISNC
>Gme_lys2
VCLVENESGRRTDIVGKPNKNGFRDYGLFQINDKYWCNNIIKPGKGCNITCSQFLTDDI
TVAFKCAKKISKRHHFMAWYGWRNHCQNKPLPDISNC
>Gme_P82174
KTFTRCELVQALRRQGFDEAKLRDWV
CLVENESRGRTDIVGKPNKNGSRDYGLFQINDKYWCSNTSKAGKDCNITCSQLLTDDI
TVASKCAKKVYKRHNFMAWYGWRNHCQNKPLPDISKC
>Hvi_AAD00078
MQKLTLFVVALAAVVLHCEAKQFSRCGLVQELRRQGFPEDKLGDWV
CLVENESARKTDKVGTVNKNGSRDYGLYQINDKYWCSNTSTPGKDCNVTCAEMLLDDI
TKASTCAKKIYKRHKFEAWYGWKNHCKGKTLPDISNC
>Hze_ACL51928
MQKLTLFVVALATVVLHCDAKYFATRCELVHELRRQGFPEDKMRDWV
CLIENESGRKTDKVGRVNKNGSRDYGLYQINDKYWCSNTSTPGKDCNVTCAEMLLDDI
TKASTCAKKIYKRHKFEAWYGWKNHCKGKTLPDLSNC
>Sex_AAP03061
MQKLTVFVLALVAFCLHCEAKHFTRCGLVQELRRQGFPEDKMRDWV
CLVENESGRKTDKMGTVNKNGSRDYGLFQINDKYWCSNTSTPGKDCNVTCAQMLLDDI
TLASQCAKKIYKRHKFDAWYGWKNHCKGKTLPDISNC
>Mse_AAB31190
MYKLVIFALFAFAYHSEAKHFSRCELVHELRRQGFPENLMRDWV
CLVENESSRYTDKVGRVNKNGSRDYGLFQINDKYWCSNGSTPGKDCNVKCSDLLIDDI
TKASTCAKKIYKRHKFQAWYGWRNHCQGSLPDISSC
>Bmo_NP_0010374
MQKLIIFALVVLCVGSEAKTFTRCGLVHELRKHGFEENLMRNWV
CLVEHESSRDTSKTNTNRNGSKDYGLFQINDRYWCSKGASPGKDCNVKCSDLLTDDI
TKAAKCAKKIYKRHRFDAWYGWKNHCQGSLPDISSC
>Ara_AAT94286
MKLAVFIFALAALFGAEAVTFTRCQLVRELRNQGFPETKMRDWV
CLVENESSRNTAKVGKVNKNGSRDYGLFQINDKYWCSNTNTAGKDCNVTCAQVTTDDI
TKAATCAKKIFKRHGFNAWYGWRNHCQGSLPDISSC
>Tni_ABV68862
MKLAVFVCVLFCCTCIFVESKHFERCELVQELRKQEFPENKLNNWV
CLIESESSRRTDVIGPANSDGSRDYGLFQINDNIWCSNTTVAGKGCQVTCAELITDDI
TKASVCAKKIYRKQGFFAWHGWTKRCQKFLQDISHC
>Svi_ACH56920
MNIFIIVTGIFLLGWNSPVEAKQFKTDCELVRALRQNGFPETQLRDWA
CLIFAESSRQTQLTHKNRNGSTDYGLFQINSKYWCGTGKKGGDCNVRCEDLLDDNI
VDDSKCAKKIFKRHGFKAWYGWQSKCQGKALPNISQC
>Gme_lys3
MANGRLACYVLILALSCALVRSKVFTRCQLTRELLKNNYPRTFLSNWV
CLIEQQSDRNTSAFVVKSPRRKYYGLFQIGSEWCKEGRKGGKCDISCEALLDEDI
KDDGECALKVFEQEGFKYWSKWEARCKGHTLPDIEKCPDWQHPPQSRMSPPRDKRT
LRGKRSYRRFLYDRYRSNPII
>Bmo_BGIBMGA014001
MTSGAAFSRV
CLIEQGSDRNTSALVVKSPRRKFYGLFQIGSEWCKEGRKGGKCDIPCEALLDEDI
KDDGVCAIKIFEQEGFKYWPKWEVRCKGQTLPDIEKCPDWQLPPSRASPPRDKRY
LKSDNSYKLFRGRRNLSSIRNKIYLQ
>Amy_ABP52098
MAYGRVLLSIFVVSLFLNTEAKIYTRCQLTRELLKNNFSRTFLSNWV
CLIEQESDRNTSALVVKSSRRKYYGLFQIGSEWCKEGRKGGKCDISCEALLDEDI
KDDGNCALKVFELEGFKYWPKWVARCKGQLLPDIEKCPDWQNPPSRASPPRDKRT
AMARGKRHITRRVRRGRRSVRY
>Gme_lys4
MRVYIFNFVNSFKCVFNVTVVKFTRCKLVRELLKINQIEKTFLGSWV
CLIEKESQRDPAAYRESGARKYYGLYQIPQVWCKNGKRGGKCNIACEALLDDDI
RDDTECAVHIYEKEGFKYWSQWMVRCKNDNFITGEIYKCPDLSSPRISREKDLEEILK
LKEQRDKMRNHSDLRTYYGINWFF
