# Supplementary material for: A comprehensive transcriptome and immune-gene repertoire of the lepidopteran model host Galleria mellonella
Source: BMC Genomics. 2011 Jun 11;12:308. doi: 10.1186/1471-2164-12-308 (PMC3224240; doi:10.1186/1471-2164-12-308)
Supplement: Additional file 7 — Complete annotation file of the assembled Galleria ESTs. Contig IDs, sequence length, Galleria contig sequences, top BLAST hits (if any) in the NCBI nr database for each unique contig, including accession number, E-value and percentage similarity, EC numbers, GO annotations and InterPro scans are listed. [file 1471-2164-12-308-S7.XLS]

## Sheet: Galleria_blast2go_FinalCombined
Seq. Name	Sequence	Seq. Length	Hit desc.	Hit ACC	min. eValue	mean Similarity	GOs	Enzyme Codes	InterProScan
GME-string_Contig_1978.0	TTTTTGTCATTTTGCTCGATGACCAGTCGACTCGATATCGCTTAAGACGGAGGTGTGTACGCAGATTTATAGCGACAATGACCCTACTACTGTTTATGACAATCATATCAGCGACAATGGTGATGGGTCAAAGACCCCAATTTGCGGGTAGCAGACCCATCGGTTACCCGGAACTTTATAACAGAACAACCACCACGCCAGATGGTCTAGAAGATCGATTCGGCGAAGGTACTACACAAAGGCTACCCATAGAAGCTAATGGAGATAGGGACCTTATAGATCGCCTTAGCAAACTGCCAATTGACAAACAACCCTTCTGGTTCATCAATTGGCAAGCACTTGAAGCGAATAGAAAAAATCCCCAGACTTATCCTCAAAAACCAAACGTTTTTATAGATC…	2299	gi|91076018|ref|XP_971559.1|PREDICTED: similar to CG14567 CG14567-PA [Tribolium castaneum]	XP_971559	4.11e-11	0.648	F:molecular_function; C:cellular_component		SignalP (SIGNALP)
GME-string_Contig_558.0	GATCCATTTGACTTCGACAGATTGACGATTTTGACAAATATTTTGGACAAGTTTTTATTCATTCTAATTGAAATAAATTGATTGGTAGTTAATTGGATCAAAGATTAAGATATTGGTTGTTTTTAAATTAAATATTCCCTGATTTGACATTAAGTCCCCTATATTTGACACATCACACGAAATATTCCTTGATATTTAGTTGGAGTCTTAGCAAAGTCTTAAAGTCCAAGGTTCAATTTAAATCTGTTACTGCAAACTTTACAAATTTCCAGAATGAATGCCTTGCGACTGTTTATTCGAAATGGCAGACAAATTCGTCCAAATATCAGGCCAATGTCTGCGCAAGCAGGACCTCTGGTGGACTTGTCAGTTGATGATGAAGGCATAGCCACCCTCACA…	1748	gi|195473421|ref|XP_002088992.1|GE18878 [Drosophila yakuba] >gi|194175093|gb|EDW88704.1| GE18878 [Drosophila yakuba]	XP_002088992	1.09e-82	0.73	P:metabolic process; C:mitochondrion		IPR001753; G3DSA:3.90.226.10 (GENE3D), PTHR11941 (PANTHER), SSF52096 (SUPERFAMILY)
GME-string_Contig_397.0	AAACTCAGTGAAGCCTACGACGATATATAATAAACAATATAGCATAAACAATGGCCTTCTATTGTTGTGGCAGATTGGGAACCAAACCGGTGCTCTCCACTATTAGCAAATTTCCCACTGTCTTAAGCGCCGCTCAATATGCTCAGGCAGCAGCTGGCGTGCCAAAAATTACATACAAGAAGTTCGAGCCTCCGAAGCCGGAACACCACGATATTAGAAATGAAAGGCTTCAGCGCCCACTGTCACCGCATCTTACTATTTATGCTCCCCAGCTAACCAGCATGTTATCAATCACTCATCGAGCCGCAGGAATGATACTATCTGGTTACGTCAGTGCGCTGGGTATTGGAGCATTGATTCTGCCAAATGACATCTCCCATTACATCACCATGATTGAGG…	2895	gi|70609810|gb|AAQ63970.2|transferrin precursor [Galleria mellonella]	AAQ63970	0	0.784	P:cellular iron ion homeostasis; F:ferric iron binding; C:extracellular region; P:iron ion transport		IPR001156; IPR015560; IPR016357; IPR018195; G3DSA:3.40.190.10 (GENE3D), PS51257 (PROFILE), SSF53850 (SUPERFAMILY)
contig15055_1.f1.exp	CATCTCACATAAAGTTTATTTCTGAAGTTTAATGTATCTATGACAAGTTTATCGGTTGTAAGAAATTAAATGAATGCTTCATAATTGATTCAGACGAGTCCATACATTTGTGCTGATTATTTACATAATTAAAATAACTAATAGGTAAATCTACCTACGTAGTATACTTGTATTATGATAACAGCTAAAGATTTTAAGCATATTTCCTTCACAATAACCTCATGTGTTACATATGACACGAATACTCTTATTGCTATAAAGAAGCGAACTCTGTACCTTTGTATCCTTCGTCATGAATCAAATGACTAATCAATCATCCACAAATACTATGGCCTATCTATACATCTAACACTCCCATGAAATTATCAAGCACACAATACCCAAAGTGCATTTATAGTT…	1664	gi|114051243|ref|NP_001040382.1|FK506-binding protein [Bombyx mori] >gi|95102696|gb|ABF51286.1| FK506-binding protein [Bombyx mori]	NP_001040382	6.09e-51	0.95	F:peptidyl-prolyl cis-trans isomerase activity; P:protein folding	EC:5.2.1.8	IPR001179; G3DSA:3.10.50.40 (GENE3D), PTHR10516:SF29 (PANTHER), SSF54534 (SUPERFAMILY)
GME-string_Contig_1714.0	TATCCATACTACATTATATGCTTCACTACAATCTTGTTTTATATAAACAATAGGCAGTTGTATACTTGCCAACATATCGAACAGACGTGCACCAGAGCTGACCAAAGATGATCACCCTAATATTATTGTTTACTGTGTTATTCGTCATCTTTGTATCATGGATAAATTTACTTATTGACAGACATAAGTTAAAACTAAAAGGCCCGTTTCCTTTACCAATACTTGGTAATGCTCATTTATTTATGGGGAGTGGAGAGGAATTCTTGAAATTATTTGTGTATTATACGAAAAAATTTGGAGATGTTTTAAGTATTTACCTACTAACTAAAAGATATATCGTCGTGGTGGATCCCAAAACAATTGAGCACATCCTCTCCAGCACCGAGTTAATATCAAAAG…	1670	gi|168823419|ref|NP_001108343.1|cytochrome P450 CYP4L6 [Bombyx mori] >gi|167473195|gb|ABZ81071.1| CYP4L6 [Bombyx mori]	NP_001108343	2.02e-163	0.668	F:heme binding; F:monooxygenase activity; P:electron transport; F:iron ion binding		IPR001128; IPR002401; IPR017972; IPR017973; PTHR19383:SF164 (PANTHER), SignalP (SIGNALP), tmhmm (TMHMM)
GME-string_Contig_695.0	TATTGATAAATACTTTCCAATCAATATGTCATGTTTTTGTTGCGGTAGTGCTCCAAGAATTGTTGAGGAAACAGAAATTATTGTCAAGGAACCTGTAGTCATGGCTGCACCAATCAAAGTTGCGGTGACCGGAGCAGCAGGTCAAATAGCATATTCTCTGCTGTATCAGATTGCATCTGGTGCAGTGTTTGGACCCAACCAGCCTGTCTACCTACACCTTTTAGATATAGCTCCTATGATGGGAGTCCTCAATGGTGTTGTTATGGAACTAGCAGATTGCGCATTACCACTTCTTGCTGGTGTCTTACCAACAGCAAACCCAGAAGAAGCATTTAAAGATGTTGCTGCAGCATTCCTAGTTGGATCCATGCCCAGGAAAGAGGGAATGGAGAGGAAGGA…	1502	gi|114052561|ref|NP_001040257.1|cytosolic malate dehydrogenase [Bombyx mori] >gi|87248533|gb|ABD36319.1| cytosolic malate dehydrogenase [Bombyx mori]	NP_001040257	3.02e-155	0.833	C:lipid particle; P:malate metabolic process; P:glycolysis; C:cytosol		IPR001236; IPR001252; IPR001557; IPR010945; IPR011274; IPR015955; IPR016040
GME-string_Contig_666.0	CACTGTTAAATGCTTTATTGTCATTTGGTTTGTTGTGGTTTTTATTATCTTAGACAGCCATTCATTGTATTCTTTCGTTTTCATCTGTATACAAAATAACAATGAGTACTCAAGATTTACAGGAATCATCGAAGAGTGCAAGGAAGTCTCTTAAAACCTTGCAACAAACGGCTATCGACAGTGAGAATCTAGTGGGTAGACCAACAAAAAATCTTAAGCATCAACTTAGCCAAGAATCTGTCGTGGATATAGAAGCGAAAAGAAAGAACTTGTCTTCAAAGGAAACTCAGGCTAATCTTGAGAATAAAATATCTATTGAAGATCTTACAAACCCTGAAGCATCAGAAAAATATTGGAAAATCTTGGCTGAGAAACGACGAGTTGCTTTAGAAGAAGCCT…	2628	gi|91088329|ref|XP_970397.1|PREDICTED: similar to geminin [Tribolium castaneum]	XP_970397	5.86e-09	0.525			IPR000488; IPR011029
contig16804_1.f1.exp	ATTGACGACATAATAATAAGCATTTTGTTTCATTAAATCAGGAGCCATTCACCCTTCGATTATATCAATTAACCGTCTATATAAAGAATTATTATCCTCAAGTCCCGCTAGAGTGATAAAAATCTAGTAGCTCCTATAAAGCTATCAAACATACATCAAATCCTCGAATCTGCTTCGATTACATCTTATATCTATATGAATAAAATTATATATATTTTAGAATTCCCTTTAGTTAGAAACGATAGGTTTACCTTATATCACATATACTCTATTCCTATTCTGCATCCCTCATTCAACCTTATATTCCACGATCCTCCCAGAGCAAACATTTCTTGCCATGAACAGTAACAGACAGCAATACGTCACAATGAACGACTTGGGAAAATGTAAGAACTTTGT…	2202	gi|195107959|ref|XP_001998561.1|GI23568 [Drosophila mojavensis] >gi|193915155|gb|EDW14022.1| GI23568 [Drosophila mojavensis]	XP_001998561	8.38e-22	0.713			no IPS match
contig19122_1.f1.exp	AAGCAGTGGTATCAACGCAGAGTACGCGGGGGTCGTGTTATCACGTATAGACGAATGGAGTTCATATGTGAATTTACACTCAAAGAGGTTAGAGCTAGTGACAGAAATGGAACTGATGTACATATCGCCAGTGCTCATAGCAGTGCTCTGTTCTCTTTACTATTACTTCACAAGGACGTTCAACTACTGGAAGGACAGAGGCATCGTTGGACCACAACCAATTCCATTATTCGGCAATGTTATCAAAGCTGCACTTCGATATGAAACTCATGGAGAACCGATCGCTAATCTTTACCATCAGTATCCAAATGTAAAAGTGGTTGGAATGTTCAGAATGACTGAACCTTATCTTTTAATCAAGGATTTGGACATCATCAAACAAATACTGATCAAAGATTT…	1912	gi|81171275|gb|ABB58823.1|cytochrome P450 Cyp6b29 [Bombyx mandarina]	ABB58823	1.78e-158	0.741	; C:endoplasmic reticulum membrane; C:microsome; F:iron ion binding; F:heme binding; P:electron transport	EC:1.14.14.1	IPR001128; IPR002401; IPR017972; IPR017973; PTHR19383:SF131 (PANTHER), SignalP (SIGNALP)
contig21406_1.exp	TTTTTTTTTTTTTAATTTCTTACATTTATATTTAAAAGAACAGGATAAACATAGCATAATGATTAAAAATCATATTTATCTTCAGTTAATATTTTGTTTAATATTTGAGAATAGACTTAAAACTATTGAATGAACCTGGCATTGGGATCCTGTAACTCTCAATGTGGTTCCAACTTCATTAAATATTGAAATCATCTATCAATCCACTAGATTTTGGCCTATTATTAAAATACTGGCCTGCCATTTTAGGTTTTCCTTCTTACACATAACTTTCTAAATAATAAATATTCAGACAATAGCTGATTAATTTATAAATCAATTCTGTATTGCGTAATACTTGATTTTTCTGGAAAACTTGTTCGTAGTATGAACATATTATTGACTTCGGGTGTAGAATTT…	1504	gi|241096874|ref|XP_002409573.1|conserved hypothetical protein [Ixodes scapularis] >gi|215492784|gb|EEC02425.1| conserved hypothetical protein [Ixodes scapularis]	XP_002409573	2.15e-52	0.617			no IPS match
GME-string_Contig_817.0	CGGCTGAATAAAATTAAATTTATTGAAACGTTTTACGACTGCAGTTTACAAAAGATAACTAAGTGAATCTATATTGCAGGCATATTCACCAGTCTTCATAGTGGATAAAATGTCAGGAGCCACGTACTTGGCGAGGTTATCCGCATAGAGGAAATCCAAATGCCCGAAAGATTTATCTGCCAGGAGGCACATTTTAGCATCAGATCGAGTCAAAGCAGACACTAATGTCTTAACATCTTTCACATCAGATACATAATCGTTTTCACTCGCGAAAAATATCCACCGCATCGTCACCGGACTCAGATCAATGGTTGGCGGTTTTTCTTGGCCATACAATTCCAAATTCTGTTTCGAACCGTAGTCATATTCCGAAAAGCCATTAGTTACCATTTGGCCCCA…	1425	gi|91081417|ref|XP_973063.1|PREDICTED: similar to CG31871 CG31871-PA [Tribolium castaneum]	XP_973063	1.44e-66	0.559			IPR000073; IPR006693; G3DSA:3.40.50.1820 (GENE3D), PTHR11005 (PANTHER), SignalP (SIGNALP), SSF53474 (SUPERFAMILY)
GME-string_Contig_340.0	CATTTGTTATATACTCTTTAGTCTGTGATACATATTGATTTAAGAATTTTAGAATAAAATTAGTTTCATTAAATAGTCATTTGTTGCGCTTTAAATTTATAATTTTAGTATTAGTAAAACAAATTTTTATTACGTCTAATTTTGTATCGCCATACGTGCTTTGAAATCAACTCTATGTGGTGTTTACAGTTATAACAATTCCAAACTAATCTAGCAAGAAATCACATCCCTTTGAATTTTAACTTTTTATATTGTTCATAATGAGCAATCAAAACGATTTATGTTATGAGAAAGCTTTAGGATATTGGGCAGATATACCACCTACCGTGGATGGTGTACTTGGAGGTTTCGGGTTTATATCAGACATGGATATTGACGGATCAAAATTATTTCTGAAAT…	1358	gi|91082171|ref|XP_970910.1|PREDICTED: similar to ad-003 [Tribolium castaneum]	XP_970910	1.58e-59	0.677	P:rRNA modification		IPR008576; IPR020596; G3DSA:3.40.50.150 (GENE3D), SSF53335 (SUPERFAMILY)
contig14881_1.exp	TATTTATAGCATTACAGTCAGAAATCGAAATTCTTATCTGGCAACTCTGTTCAGGTGACAAAAAAATTTTAATTAAAATCTTTTTCTGCTCATATGGCAGGGCACAGATGCATCCTCTAAATTTAATGAAATTATGTTACTTAGATATCTAAACAGAAAGATCCATTATCTATGTTATATTATGAAGTAATTTATAATCGCTCTAGAATTAAATTGCCTATATTATTATAGTATTTACTTAGTTTCACATTTTTGTTGTAGTAAATACCTACCCTTTTTTAATTCGCATATAAGTACCTGTTTAAGATTTTCTAATCTTTAAACATATTCTCTCTAATCTGTGACTTGCTCCGTAATACAGCCTTTGTTCTTAATATATAATGCATAAATTAAGTGATT…	1373	gi|219415809|ref|XP_002205712.1|hypothetical protein BRAFLDRAFT_118724 [Branchiostoma floridae] >gi|229298709|gb|EEN69333.1| hypothetical protein BRAFLDRAFT_118724 [Branchiostoma floridae]	XP_002205712	5.24e-38	0.567	F:molecular_function; C:cellular_component		PTHR20884 (PANTHER), PTHR20884:SF4 (PANTHER)
GME-string_Contig_503.0	ACCTTAGCCTGTCGTTTGCTTATAAAACAAACATCATTGAAAAAATTAATTTCTATTTACTCTGAAATATATTATATGCTATTCTATACTTATTTATGTGAATAATTTTAAATTATTTCTATTTGCTTTTCTTGCATGTTTATAAATGTGTGAATTGTGATAATAATTATCTATAATAAACTTCAATTGGAAACATGACTACATCTAACCTTAAACTGTTATGCAGTAACTTTTGCAAACTGAGATTAGATAACATGGTAACAAGATCTAATTCATACTATAAGCCAAGGTATCGCCCTCCACATTGGTATATGCCTAAGGATAGAGTGATGACTGATGACATGGTAACTCAGGAAAATAAGCAATTTATTGAAGAAGTGATGAAGGAGAAGCTTAAAA…	1334	gi|170064762|ref|XP_001867661.1|mitochondrial 39S ribosomal protein L3 [Culex quinquefasciatus] >gi|167882034|gb|EDS45417.1| mitochondrial 39S ribosomal protein L3 [Culex quinquefasciatus]	XP_001867661	2.7e-112	0.717			IPR000597; IPR009000; PTHR11229 (PANTHER)
GME-string_Contig_412.0	TCAGTCCTGTCTGGTTCAGTCTCTGTGATCTGTTATTTTCATTAAACTTTTCCAATTTTTCTTTTGTCGTTTTGTTAAAAAAGAATTAGTTTTAAATTAATTAAATGGCTTCGCTAAAAGATGTTGCATCACTTTACCAAAATCTAAAAACAGAATGGGCAAAGAAACCTCGAAAGCTTGATAAATGTGGCGAATTACTAAACAAGATCAAGGTGGCTCTTACACAACTGACATTTCTACCCAGCAATAACACAGCCGCTAATCAAAAAGAATTGATTTTGGCTCGAGATGTTTTGGAAATTGGTGCTCAGTGGGCAGTAGCTGCCAAGGATGTTAAGGCTTTCGAACGTTACATGTCACAGTTGAAGTGTTATTATTTCGATTACAAAGACCACCTAC…	1707	gi|50344918|ref|NP_001002131.1|proteasome 26S non-ATPase subunit 8 [Danio rerio] >gi|47937964|gb|AAH71432.1| Zgc:86762 [Danio rerio] >gi|122891281|emb|CAM13018.1| novel protein (zgc:86762) [Danio rerio]	NP_001002131	2.78e-83	0.762	C:proteasome regulatory particle; P:proteolysis		IPR005062; IPR006746
contig03330_1.f1.exp	AGTTGCAAAGTGGCCCAAGATGAAACAGGTGCCTCAAAGGGTTATGGGTTTGTACATTTTGAAACTGAAGAAGCTGCCAACAAATCCATCGATAAAGTTAATGGCATGTTATTGAATGGTAAAAAGGTATATGTTGGCCGATTCATTCCTCGTAAAGAACGTGAAAAGGAACTCGGTGAAAAGGCCAAATTATTCACCAATGTCTATGTGAAGAATTTTGGCGAGGAATTCAATGATGAAATGTTAAAAAAGATGTTCGAAAAATATGGTCGTATTACAAGTCATAAAGTAATGTATAAAGATGATGGAACATCTAGGGGCTTTGGATTTGTAGCTTTCGAAGACCCTGATGCAGCTGAAAGAGCTTGCATGGAACTGAATGGTAAAGAGCTTGTTGAG…	1954	gi|148298695|ref|NP_001091823.1|poly A binding protein [Bombyx mori] >gi|111608107|gb|ABH10797.1| poly A binding protein [Bombyx mori]	NP_001091823	0	0.738			IPR000504; IPR002004; IPR006515; IPR012677; PTHR10432 (PANTHER), PTHR10432:SF69 (PANTHER), SSF54928 (SUPERFAMILY)
GME-string_Contig_1943.0	CGGGAAAATTACTTTTTATTTATTATACCCTATATTTGTCTTAAAAAAATATAACATTATAATAATGACCTATACTGCCCCCTTAGACAAGTGATAAATGTACGATCTCTATTTATAGGTAGAAATATTTCCATTAATGTATGCTTGAGAAAAACAAAATGGACGTTGCGGTCTCGTATCTCATGCAAGCAGTAGCGATAACGTCTCTATAAATAGATTTATTTACCAGTTATCTAGAGGGTGTCTCTTACATCCTGTGTGTCAACCTTATTTTTTTAACAACACGGAGCAAACGAGCATGCGGCTCATCTGATAGTAAGTGACTAGAGCCGCCCATGATCACCCACAACATCAAAGGCATTGCAGGTGCATTTAAAAAGGAATATGCTTTTCCGTAAC…	1301	---NA---						no IPS match
GME-string_Contig_1144.0	CTCTCTTTGCAGCTAAAGTGAACATCGTTACTGATCAAAATGTGTTCAAAAAGTTTAAACGGGGTTTTTCTAGCCAAGAAAATATTTAATTCGAAATATATAACGCTAACCGCATTTAATTTCCGTCCATACAGTGCTAGTGCTAAACAACCATTGCAAACTCCATTATATGACTTACATCAAAAATATGGTGGAAAATTAGTTGATTTTGCTGGATTTTTGTTGCCAGTACAGTATTCAGACCTGAGTGTATCAGCTTCACATTTATTCACTAGAAAAAGTGCATCTATTTTTGACGTATCACACATGCTTCAAACAAATGTTCGTGGTAAAGACTGTATAGCGTGGTTTGAATCCATATGTCCTGTTGATTTGAAGGGTATGGCAGATGGGTCTAGT…	1291	gi|118795262|ref|XP_322034.3|AGAP001124-PA [Anopheles gambiae str. PEST] >gi|116116686|gb|EAA01036.3| AGAP001124-PA [Anopheles gambiae str. PEST]	XP_322034	7.75e-117	0.702			IPR006222; IPR006223; IPR013977; PTHR13847 (PANTHER), PTHR13847:SF5 (PANTHER), SSF101790 (SUPERFAMILY), SSF103025 (SUPERFAMILY)
GME-string_Contig_1247.0	GAAATTAAAACTTAGGTTATTTATTATACAAAGATCTATTTGCTTTGACTATGATTACAATATTAACATAGATTTTATGATATTAATAAAACTAATTATTTACTAACAAAGGTTCACCAGCTGTTATAGAGCTTTCTATGCCACAGTGATCTTCACCTCGGAGAATTTTGAAAAAGCCGTTATTACCCCAGTCAGTGTTCCACGAGTTTGCAATAAGCCAGTATTTGGTTCCATTCTCAACGCCCCAACCAATGATTTTAATAGCATGTCCGCCGAGAGCGTTGCCTTGTACATGTTTATATACTCCATCTTTGTAAGCGAGCAAATCGGAATAGACGGTAAAAGCGCCTTCAACAGGTCCATTTTTATATAATTCAGCCTTTATATGGTCTTCTCCAC…	1287	gi|118424551|gb|ABK90823.1|cathepsin B-like cysteine proteinase [Spodoptera exigua]	ABK90823	1.1e-171	0.846	F:cathepsin B activity; P:proteolysis; P:regulation of catalytic activity	EC:3.4.22.1	IPR000169; IPR000668; IPR012599; IPR013128; IPR015643; G3DSA:3.90.70.10 (GENE3D), SignalP (SIGNALP), tmhmm (TMHMM), SSF54001 (SUPERFAMILY)
GME-string_Contig_70.0	AACTGAATAAAACAGAAAAAAATTTTAATAAATACAAAAGAATTAAAGAATTTTTAATAAAAAACTTAGCTGTTGCTTCACAAAAACATTTTAAATACCATTTTTAAAATTATCTTTTTTATAAAATCACCAATTAATTAAGTGGTCAGAAGTTTTTAGACAAACTAACCAGTTTATATTCAATTTGTTTTGCTTGTTGCTCTTTTAGCCATAATTTGGAAATATAATGATGGGAAACATTGTCTTAAGTATATTGCTATATGTGGCATCAGTTGACTCAATACCCGTTCATTTTCTTTATTTACAATCATGTCTAAGAACTTCTCTGCAGCATATTCTGATGTGAAACCAGCAGCAGTCTCAGAGTCCATGACTCCATGAAAACTACCACTACCAGTC…	1276	gi|189237997|ref|XP_001812912.1|PREDICTED: similar to short-chain dehydrogenase [Tribolium castaneum]	XP_001812912	1.6e-82	0.691	P:metabolic process		IPR002198; IPR002347; IPR016040; PTHR19410:SF44 (PANTHER), tmhmm (TMHMM)
GME-string_Contig_344.0	CTTCTTATCAGTAAGCTGACATTGGTACGCGTGAAGTAGGATCCATTTATTATCAAATGAATAAATAACTTACATGTTTACGTCGCGGATTCGCAAGCAGTGGTATCAACGCAGAGTACGCGGGGACTTCACCACGGACTTTCTCTTCGTGCGAACACGAGCCGCGATAAAATTATAAAATGAATAAATTAGCTATTTTCACAAGGAATTTCTCCAGTTCTTCCCCGTTAAATGTAATTAAAACGGTGACAGTGATTGGTGGGGGGCTTATGGGTTCAGGAATTGCTCAGGTTACAGCTCAAGCGGGTCAAAATGTAACCATAGTGGACTTACAACCTGAATTGCTCGAGAAAGCACAAAAATCCATACAAAATAATTTAACAAGGGTTGCCAAGAAGA…	1254	gi|114050917|ref|NP_001040414.1|3-hydroxyacyl-CoA dehydrogenase [Bombyx mori] >gi|95102802|gb|ABF51342.1| 3-hydroxyacyl-CoA dehydrogenase [Bombyx mori]	NP_001040414	9.68e-125	0.761	P:metabolic process; F:oxidoreductase activity; F:coenzyme binding		IPR006108; IPR006176; IPR006180; IPR008927; IPR013328; IPR016040; PTHR23309 (PANTHER)
GME-string_Contig_98.0	AGAAGAAAACAATTCGCAAAAGAGAGAAGAATTTAAGAAAAAACACAAACGTATACCAAACAAAAATTATGCTGTTAAAAAGAGGCTTCCACTTCGGCCTGTTGATGGCGAAAATGTGATATTTATTACGAAGAAAACCAATTTTAAGGCTCAATTGGAGAAGTGTTGCGATCTTCTTACTAAAGGTGAAAAAGAAATAATACTACACGGCTTAGGAGCTGCTATCCAACGGTGTTGTAACTTAGCTTTACAACTGGAAATACTGTTCTCTGGTACTTGTCAATTAGAAGTTAATACAGGCACAGTAGACTTAGTTGATGATTTGGAGCCTCTGATTGATGATCTGGATTTTGGAACTCAAGTCAGACACACATCGTCAGTTCACATAAGAGTTTTTAG…	1250	gi|226502188|ref|NP_001140195.1|Tm protein [Bombyx mori] >gi|221579711|gb|ACM24352.1| transmembrane protein [Bombyx mori]	NP_001140195	3.04e-70	0.779			SignalP (SIGNALP), tmhmm (TMHMM)
contig21286_1.exp	GTAGTGTTACGATACATTATTGATGCAGTACTCATATAATTATCACTGAAGACTAGTAACAACGCTGAAATAATTATGGAAAATAATATAATTAAATACATAACTGCAGAAGATATAAATTTGATTTTATTAAAGTGTGAATATCCGAGTGATGTAATTGTAGAAAACTACGATGTATGCAATGCTAGTAAATATATGATGGGATTTTTAGGAGACTATTGGAAACTTAAAATACGAATTGCCGTAAAAAACGATGAAAACATTGTGAGAAAAACCCTTAATTTTTTCATAAAAGCAATATCTAAATCAAACCCCTCTAAGGCTGAGGTTGTGAGAGAAATGAAATTATTCGAAAAGGAATTATGCTTTTATTCAGTTATTAAGATGAACATAAATTTA…	1793	gi|195475986|ref|XP_002090263.1|GE13008 [Drosophila yakuba] >gi|194176364|gb|EDW89975.1| GE13008 [Drosophila yakuba]	XP_002090263	5.86e-39	0.475	F:molecular_function; C:cellular_component		IPR004119; IPR011009; IPR015897; PTHR11012 (PANTHER)
GME-string_Contig_566.0	ATATACAATGTTTTATTACAATTGCTGTAAAAGCAGACAAGTCTGATGTGGTCTGCAATATTTAAAAGATTTTTAGTTCTCAGAGAATATCATGTATTGTTAATAACAAAATGATATAATAAATAGAATTTGATTCTATTCATTAAAAAATATTTTAAATTGATTCAGTATAAAATTTCATATTAAAAATTCCATCACCATTATTTGTGATAGAACAAAATATTGCAGTCATCGATTTGAATGAAACGATTCTTCAGTGTGGTCTGGTTTGTCTAAATAGAACATAACATATACAAGAGGTATCACAACACCTAAAATGAGCATAAAACCCACTAAGTGAAACCATTTCAGTCCAAAATCAGCACCATGTGATGTCAACTCCTTTACCACTACTGCTTC…	1212	gi|157115739|ref|XP_001658286.1|hypothetical protein AaeL_AAEL007321 [Aedes aegypti] >gi|108876782|gb|EAT41007.1| conserved hypothetical protein [Aedes aegypti]	XP_001658286	7.07e-24	0.507			IPR002482; IPR018392; PTHR20943 (PANTHER), tmhmm (TMHMM), SSF54106 (SUPERFAMILY)
GME-string_Contig_167.0	TATAAACCATAGACAGATGTCATGGAATGACTGTCAATTAATCGAAATTAATTTTCATTGCTTCATATTTGAATTAATTTAATTTCTTTGTATACGTGTAGTGTAATTAAATTTCTTTACAAATAAATAAAAATGCCTAGTCAAGAAATTATTACCACGAAGGTCGTGGTTCATCCACTTGTTTTGTTGAGTGTCGTGGACCATTTCAATCGAATGGGCAAGATCGGAAACCAGAAACGGGTTGTCGGCGTTCTGTTGGGCTGTTGGAGAGCTAAAGGTGTTCTTGATGTATCCAACAGTTTTGCAGTTCCATTTGATGAAGATGATAAAGACAAATCTGTATGGTTCCTAGATCATGATTACCTGGAGAATATGTATGGTATGTTCAAGAAGGTGAAT…	1201	gi|114052713|ref|NP_001040543.1|proteasome 26S non-ATPase subunit 7 [Bombyx mori] >gi|95103074|gb|ABF51478.1| proteasome 26S non-ATPase subunit 7 [Bombyx mori]	NP_001040543	5.73e-137	0.951			IPR000555; PTHR10540 (PANTHER), PTHR10540:SF7 (PANTHER), SignalP (SIGNALP)
contig17573_1.exp	ACAGAGTAAGTAATCATTACGTTAGGGTTCTGACTTTTTTTCATAGTATAAATGTGCTGAAATTCTAAATCTAATTGATTTCATAATACAAATAAAAATGTATTATTTCCAATGTAAAAATGTTATGTGATTGATGTTTTATTATACCATAGCACACAAAACATAAAATTCTGTGAAAAATATTATTAAACTCAAATAATATTACTCAACTCAATAATCGTGCAGTAATAGTGGCGCAATTTTACTAAATAAGGAATATAATCCTTTAAATGTTTCACTGACTAATTTTTATTATTCAAAATGTCACATAAAACTCTAATTGACTTTATAGTCAAATATCACAAGCCACGTTTTTTGAACAACGTTATTGTTTTTCCAAGCAACGGCAACTCCTACTTT…	1181	gi|242021381|ref|XP_002431123.1|conserved hypothetical protein [Pediculus humanus corporis] >gi|212516372|gb|EEB18385.1| conserved hypothetical protein [Pediculus humanus corporis]	XP_002431123	1.56e-28	0.756			IPR007853; PTHR20922:SF13 (PANTHER)
contig14837_1.exp	TTTTTTGTCGTCGGTGTTTGTACCGTGAGCATTGGTGTACGTAGAACGTGACACGTGCTATAAATTAATTACAAGCTTTCCTTTTAAACTAAAAAATAATAATGGCAGACGCAGCCGTCGAAAAGAAGGATGCCGTACCCGAGGAAGTGTCATCCACCGAGGTGAAAGAATCTCCAGTCAAGAAGTCCCCATTGAAAAAGGTTGCTGAAGCACCAGAAAGCAATGGCAAAGAAGGAAAATGGCAGCGGAGATGCTCCAGTGGGTACCCCAGCAGAGAATGGTGATGCAGAAGAGAGCAACGATGCCACAGAGAATGGTGATGCCACGGAAAAGGCTGGTGTGAAGAGGAAATCTGTAGCAGCAGATAACGGTGACGCTACTGAGAAGACCACACCTGAA…	1833	gi|221113752|ref|XP_002167548.1|PREDICTED: similar to predicted protein [Hydra magnipapillata]	XP_002167548	0.0155348	0.47			SignalP (SIGNALP)
GME-string_Contig_2014.0	TAACAAAATTCGTTGTTCCTCTTTGTTTTTAATTACTAATTCGTTGTAGTTATAGAAATGTTGGTAAAATAACTTCAAAAGTTTGAAATAAAATATTTTATCTTTACAAAAATGTCGCATATACAAGATAGCTTAGTTGAAAGAAATAGTGAATTGAATAGACCTTCCACTTCAGCTCTGTCCACGTCGCAATCTTTAAATTTAAAAAATACTGAAAATAAAAAAATTAACGAACCTGTTTCTACACAAATATTTTCGAATATGGATATAGTGAGTGCAGTGTCATCTCGGTGCCAAAATTTAAATATAAGTGATACACATGAAGTAAACAGAAAGGAGCACAACGCACTTGTGACTGCGCCTTCGAAAAAGAAAAATGCGCAAAAGAAAGAAAAGTTA…	1167	gi|221123214|ref|XP_002154262.1|PREDICTED: similar to DIS3 mitotic control homolog (S. cerevisiae)-like 2 [Hydra magnipapillata]	XP_002154262	4.33e-15	0.654	F:ribonuclease activity; F:exonuclease activity; F:RNA binding; P:regulation of RNA metabolic process		tmhmm (TMHMM)
contig01629_1.exp	AAACGTCCATTATATTCTCTAGTGTAAATCAGTGTTTTTTCTTTACTTATTAATTTATCTATTACACGAGATTTCTCAATAAGGAATATTTAATTATACTTTACCCAGTGTTGATAATGGCTGATGGTGTACAAATATTAAGGCGCAATCGCCCAGGGTTTAAGGCAAAGGATTTTTGCCGCTGGCCAGATGAGCCTTTTGAAGAAATGGACAGCACATTGGCTGTCCAACAATTTATACAACAAACCATTCGTCGTGATCCAGCCAATTTAGAAGCTATATTAAAAATGCCTGAGGCACAAGATGAAGGAGTTTGGAAATATGAACATTTAAGACAATTCTGCATGGAATTGAATGGACTGGCCGTCAGGTTACAAAGTGAATGTAAACCTGAGACAT…	1254	gi|114050741|ref|NP_001040402.1|preimplantation protein [Bombyx mori] >gi|95102762|gb|ABF51322.1| preimplantation protein [Bombyx mori]	NP_001040402	3.69e-116	0.891			IPR005301; PTHR22599:SF1 (PANTHER)
contig20962_1.exp	CGGGGAGTCTTCTATTGTCAACGATGGCTTCAACACAGAACTCGGAAAAGGCGAAGACGAATCCGTTGGTGAAACACAATGTAATTAAATTCGCGTATATGCATTTAGCTGCTCTATACGGTTTCTATTTATGCTTCACTAGCGCAAAATGGGCAACAATAATATGGGCACTGCTTCTACTCGAAGCAGCGAAGATAGGCATCACGGCAGGAGCTCATCGACTCTGGTGCCACAGAGCATACAAAGCCAAAATGCCATTACAGGTGATTCTTCTCATCTTCAACAGTCTCGCATTCATGAATACAGCCACGTACTGGGTGAGGGATCACCGTCTCCACCACAAATATACAGACACCGACGCGGACCCTCACAATTCGAACCGTGGCTTTTTCTTTTCGC…	1184	gi|23820957|gb|AAN39694.1|desaturase-like protein SFWG-NF-B [Choristoneura parallela]	AAN39694	8.56e-152	0.811	C:endoplasmic reticulum membrane; P:fatty acid biosynthetic process; F:stearoyl-CoA 9-desaturase activity; F:iron ion binding; C:integral to membrane	EC:1.14.19.1	IPR001522; IPR005804; IPR015876; PTHR11351 (PANTHER), PTHR11351:SF14 (PANTHER), tmhmm (TMHMM)
contig00234_1.f1.exp	AAGCAGTGGTATCAACGCAGAGTAGGCGGGGACTCGCCGAGAGCCATGGCTCGACACGCGTGTTTGTGTCTCGGTGTGTTGGTGCTCGCCTGCTACGTGAGCAGCGAAACACGAGTTAAGCGACAAGAGGATGATCCGATTGGAGATGACGTGAACGCCGAGCAGCTATGTGAGGGCCGACCCGCCGATGAATATTTCCGACTCACCACCGAAGGTGACTGCCGAGATGTCGTCAGGTGCACTAGGTCAGGTCTTAAACAGATCACTTGCCCGTCTGGACTGGCTTTCGATCTCGATAAACAAACCTGCGACTGGAAGGGTAAAGTGACCAACTGTGAGAAACTCGAGAAACCAAGAAAAGTTTTACCTATCCTTAAGACCGATGAACCAATATGTCCG…	2172	gi|183979231|dbj|BAG30777.1|chitin binding protein [Papilio xuthus]	BAG30777	0	0.942	P:regulation of tube length, open tracheal system; C:extracellular region; F:chitin binding; F:chitin deacetylase activity; P:amino sugar metabolic process	EC:3.5.1.41	IPR002172; IPR002509; IPR002557; PTHR10529 (PANTHER), PTHR10529:SF2 (PANTHER), PS51257 (PROFILE), SignalP (SIGNALP)
GME-string_Contig_1994.0	TCTTATTAAAGTAAATAAATATTGAGACTAAAGATGTGACAAAATAAACTGGGAATAATTTTAAGCCCTTTATTGCCAATGTTATTAACAAAACGAATCGGGAACAACTTAAAAACCCTAACTATTCATATAAGAAACATTATGGATAATTCGCATTCACGTCAGATTAAATTTATAACCGATTGTATACCAAAACTGGATGGTGCCAGTCACAAAGGTCAAGCGGGAAGGATAGGTGTAGTGGGAGGATCTTTAGAATATACAGGCGCTCCATATTTCGCAGGAATAAGTGCTTTAAAAGTAGGGGCCGATTTAGTGCATATTTTCTGCACCACAGCAGCGGCAACTGTCATAAAATCTTACAGTCCTGAATTAATTGTGCATCCATTACTGGATTCT…	1134	gi|158300691|ref|XP_320550.3|AGAP011983-PA [Anopheles gambiae str. PEST] >gi|157013283|gb|EAA00337.3| AGAP011983-PA [Anopheles gambiae str. PEST]	XP_320550	1.47e-66	0.668			IPR000631; G3DSA:3.40.1190.20 (GENE3D), PTHR12592 (PANTHER), SignalP (SIGNALP), SSF53613 (SUPERFAMILY)
GME-string_Contig_1013.0	ATTACGTTCTGCTGTCAAATATGTTCAATATCCAATAAAATTTGAGCTTTTTAAAATTAACAGGAAGTCGCCCATAAAATACAACAGAAAACTGTTGGCGTATAATAATTTAGATTTTTCATCGTATAATGGCTCAAAATATCAACCCACATTATGCGTCGTCTTCAAATCCAGCGAAGCAGAACGAAGATACGATAAAATTAAAAGATAATCATGCTGTGAGTAAACGGCTGCAAAAAGAGTTGATGGAGCTCATGCGATGCGCAGACAAAGGGATTTCAGCATTTCCCGAATCGGAGAACCTATTCAAATGGATTGGAACGATCAGCGGCCCCCAAGACACTGTATACGCCGGCCACAAATACAAATTATCCTTGGAGTTTCCGAATTCGTACCCGT…	1131	gi|170052104|ref|XP_001862070.1|ubiquitin-conjugating enzyme E2 C [Culex quinquefasciatus] >gi|167873095|gb|EDS36478.1| ubiquitin-conjugating enzyme E2 C [Culex quinquefasciatus]	XP_001862070	5.14e-74	0.818			IPR000608; IPR015582; IPR016135; PTHR11621 (PANTHER)
contig16330_1.f1.exp	CGCGTCGGATGTGATACATTTACGCCCGCGTCTTACTCAGTATATTTCATAATACAGAGAAAAATGCCATTGGGTCGTACTATAGAAAATGAATTGCAAAAATATTTTATTTTACGGCATCATCTTACTCCAATCAGCTGTTGGCATCAGAATTAACTTCACAACTTGTCAAAACTCAGAATGGAATTGTGTGAATAACTTGCCTAATGAAATTGTTTATACATGTTCTCTCGTAAGGAGCAACAATTTCATAATACACCTCAAAGATTACTACACGGATCACATAAAGAGTGTAACCGTGCAAAATTGTAGAGACATACGAGTTGTATTGGACTGTCCTATATTGCAGAGACCTTCACAATTACAACGGTTTAAAATAAAGGACTGTGATCGACTCGA…	1685	gi|195130068|ref|XP_002009476.1|GI15207 [Drosophila mojavensis] >gi|193907926|gb|EDW06793.1| GI15207 [Drosophila mojavensis]	XP_002009476	0.000563	0.555			SignalP (SIGNALP)
GME-string_Contig_1932.0	CAATAAAATCCTTATTTTCTGTTGTCATTGTTGAAACATAATTTATTTTTAATACGAATTGTGGGGATATTGTTTCACCTAATATTGCTAAAAATAACAATACAACCACGAAATAATAATACTACGCAGCTGATTAGAACAGATTTTTTAAGTTATATCCTTCAAAAAATACTATCAGGAATAGTTCTGTTAGTACACAACTCATATAAAAAATATAACATGAAACCTACAGTGGCTGCTGATGAAATGTTTCCTGAAGGTGTGGGACCCTATATGGATTTAGAAGAAGCTGGCGGTCCATCTAATCTGCTTATGGATTTAGCTGCTAATGAGAAAGCTGTTCATGCAGATTTTTTTAATGATTTTGAAGATTTATTCGATGATGATGATTTAAAATAA…	1124	gi|170061866|ref|XP_001866421.1|conserved hypothetical protein [Culex quinquefasciatus] >gi|167879918|gb|EDS43301.1| conserved hypothetical protein [Culex quinquefasciatus]	XP_001866421	5.51e-12	0.865			no IPS match
GME-string_Contig_88.0	GCAATTACAAATTTTATTTTTCATTATTACTACTTTCATTTGTCATAATTTTAAGATAATCCTCATGAGATAATAACTCACTTTTTGTTGCTTCAGAAATAGCAATACTGGATAAAATTATAGCTATAAAACCATTGGAATCAGGCATTTCCTTTAACAGTTTCGGATGTTTCACTAGCTCTTCATTCACTTCAATTAAAGTTCCTTTCATACATGAAGGTACATCAAAGCTTTCGCCATCATTGTATTCTATTTTACAAATCACAGACTTTGCTGTTAGCAATTGTCCACCTTTTTTGCCTTTACCTTTCACAGAATTACTTAGTCTATCAATTTTACCAATTACAAAATTTATTTTATAATTATCATTCTTTTTAAAGAAGAAATGACTTGGAGCTA…	1124	gi|195453010|ref|XP_002073598.1|GK14200 [Drosophila willistoni] >gi|194169683|gb|EDW84584.1| GK14200 [Drosophila willistoni]	XP_002073598	4.21e-20	0.62			IPR011053; PTHR13651 (PANTHER)
GME-string_Contig_1315.0	AGTCGTCCAACGCGATTACACGAGGTGGGAACTGTGAGATCGGTATGGTAAAAGTGGCCTCTCAGTGCGAGTATATTTATCTTAAATAATTATAGATAACGTTTTCTTCTAGTGTAATGATTTACCAATACTGTGGTCATTGGAACTAAACCGAAATTCAATAATAAAAACGTCAAGAACAGTGCTGTCAAAATACAGTGAAAATAAATAAATAGGACTGAAATACAACGAAGCACAAAACGCGAAGTTTTAAAGTGAACCATATTGTGTGCTGACATTAGTGTGACTTTGGTTTGTGGGACGTGAGTTTGATGACCGAATTGTTTAAAGAAATTATGATTGCATTATAAAGGCGAGTAGTGATCAGAGTATAGAATATTTGTAATTGCTATAATCAAA…	2834	gi|91083929|ref|XP_974819.1|PREDICTED: similar to conserved hypothetical protein [Tribolium castaneum]	XP_974819	7.63e-87	0.609			PTHR13580 (PANTHER), PTHR13580:SF9 (PANTHER)
contig01772_1.exp	TTTTTTTTTTAATAGCATAGTTGATATAAATCTTTAATCAAATATTCCATACAATATTTTAAATTAGTTATTCTGGCAATAATAACTACATCAACTTGGGGAATTGAACACCGTATTGAAAATTATTATATGGTCACATATAATCCGGTTACAGAGGAATTTCTGTCCGTGATCCCTATTTGCTATTTCCCAAAAGACTATGGGACAGAGTTATTCAAAGAGGAGTAAAGTTGGTAACACACATGATATTGAAGGCATTTATAGGCTAAAACAGTTCAGACTTAGTGAAGATATCACATAAAAAAACTCAATACTTGAGTTTAATCCATTTTAAGTATATAACCAATTTATCATCATAACCCATTTATGCCTCATTTCTAGGCATCCTACAAGTGTATT…	1104	gi|195401519|ref|XP_002059360.1|GJ17730 [Drosophila virilis] >gi|194142366|gb|EDW58772.1| GJ17730 [Drosophila virilis]	XP_002059360	4.15e-19	0.526			IPR007135
GME-string_Contig_1077.0	TAAACACCTCGTTACTGCAGGTTATATAGACTGTATTATAAAAATCAAGACATTGTATACATTGGTAGGAAGTAGCAACCATAAAAACTGATTTGAACATAACATTACTTTAAAATGACTAGTTACTCTAACAGCTTATATATTATTAACACTCAATATCATTTATTAATTTATATTTTGTTACTTTTTTCACTCAATATTATGATCACAGGAATAATACCATAGGGTTGCCATCCGTCTGAGATTACACAAAGTATTTTCTAGAGAATGTCCAAATGAAATTTCATATATAGTCAAAATCTGTTCCATATTATTTTTATTATAATTGGTTTGTTAATTTTACGGATGGCAACTCTGACACAGTATCAATAAATTTATTAACACTATCATTACACATAT…	1377	gi|157119535|ref|XP_001653418.1|hypothetical protein AaeL_AAEL008674 [Aedes aegypti] >gi|108875306|gb|EAT39531.1| conserved hypothetical protein [Aedes aegypti]	XP_001653418	4e-50	0.692	C:membrane		IPR000326; IPR016118; PTHR14969 (PANTHER), PTHR14969:SF3 (PANTHER), tmhmm (TMHMM)
GME-string_Contig_224.0	TTGGAACATCTTATTTATAATAATAAACAATAAGTTTTGAATATATCGCCATTATTTTATTGCTTATAAAAAATACTTATGAATATTTGGTTACTTAATTTATGATTATATTAACTACCTGCTCATAGCTATCTCATTATTTTTAATACATTTCTCAATAACTTGTTCAACAAGTTTTACTCTATGTTTAGCCATTTTCAACGCTTCTTCTTGGCATTCTGTTGAAGGATTACTGCCTCCAAATTTCTGTGTTCCACAAAGTAATCCATTATTGCAACACACAACAAAATTGGCTCCAATACCACCACACATGTCTTCTTCATATGTTGATGGGTCCATTAATAACATGTCACTTTCTAAAGCCTTGTAAACTGCAAAACTTGTAGCTACAGGCATTCC…	1083	gi|91081401|ref|XP_972667.1|PREDICTED: similar to exosome component 8 [Tribolium castaneum]	XP_972667	1.04e-68	0.647	F:3'-5'-exoribonuclease activity; F:RNA binding; P:rRNA processing; C:exosome (RNase complex); C:nucleus; P:regulation of RNA metabolic process		IPR001247; IPR020568; PTHR11097 (PANTHER), PTHR11097:SF9 (PANTHER)
GME-string_Contig_1676.0	GTAGTTCCAGCAATAGCTCAAACAACTCAAGCGAATCAAATTCAAACAATTCTAGCAGTACCTCAAATAACTCAAGGGGATCAAACTCAAATGACTCCAGCAACAGTTTAAACAATTCAAGCGGATCAAACTCAAATGGAAGTTCCAGCAACAGCGCAAACAACTCAAGCGGATCAAACTCAAACGATTCCAACAGTAGTTCAAATGACTCAAACGGATCAAACTCAAACGATTCTAACAGTAACTCAAACAACTCTAGCGGGTCAAACTCAAATGACTCCAGCAGCAGCTCAAACAATTCAAGCGGATCAAATGCAAATGACAATTCTAGCAGCAGCTCAAATAATTCAAGCGAATCAAACACAAATGATAATTCTAGCAGCAGCTCAAACAACTCAA…	1409	gi|156357395|ref|XP_001624205.1|predicted protein [Nematostella vectensis] >gi|156210966|gb|EDO32105.1| predicted protein [Nematostella vectensis]	XP_001624205	1.81e-05	0.38			no IPS match
contig18378_1.exp	GTATCAACGCAGAGTACGCGGGGGGAAATTATGTATTGTGTAAAATAAGACAATCTTATTTTTGTAAAATTTTTAGTTTTTTAATGTACTGCGCTTTCATAGCAACGTATTTTTAGTGCTAGTATAATCTACTTTTTTATCAACTACTATAAAAAAGAAATAAACTATATTGGATTCGTTACCTTTGCCTATCGTTTAAAAAAAAATGGAAAAAACATCGATCTAACTTGCTTTGTTCATAATAAATGTTTTTATTATTTTATTTTTCTCTTGTAATTTTTTCTTATAAAAACTTCTTAACTATAATCTTAGAAACATTTTATGTAAAAACATAACCGTTACAATCTCAATATTAGATGTAGATGTTTAGTTAAAAATAGATATTTATTGCCAAAAGTA…	1992	gi|110771014|ref|XP_001121809.1|PREDICTED: hypothetical protein [Apis mellifera]	XP_001121809	1.27e-05	0.474	P:protein import into nucleus; P:DNA-dependent DNA replication; P:DNA recombination; C:nucleus; C:cytoplasm; F:zinc ion binding; F:protein complex binding; P:DNA repair; P:response to UV; F:metal ion binding; C:PML body		PD472859 (PRODOM)
contig00856_1.f1.exp	ACTGGTAATCCGGAACCAGAAATCACGTGGCATTTAAACAGACTGCCTGTTCCTAAAGGTGAATGGTTTGATATAGAAGAAGACGGAACTCTAGTGATAAAAAATCCAGACAGCAACTCGGGAGGATTTTACTATTGTAAGGCACAGAACAAATTCGGTATCGATCAGAAATATTTCCATGTAGTTGTCAAACAAGTTCCTGATGCAAGTACTCCTACTTCTTCAATAGTAATCAAAGAAGGCAATACAGTTCACATTAAGTGCGATGTCCCTCATGAAAAAATCGATAAACTAAGATGGTTCAAGAACAATAAATTAATAAGAACTGGAGAATTAATCCTCAATAATGCTAGAGCAGCAGATACAGGAGTTTATATATGTCGTGTGAGTAATTTCGTC…	1974	gi|238915967|gb|ACR78450.1|hemicentin-like protein [Heliothis virescens]	ACR78450	2.5e-54	0.434			IPR001604; IPR020821; SSF54060 (SUPERFAMILY)
GME-string_Contig_355.0	CGGGGTCATATTATCTTTTACGCGTCATATTGTCTTTTACACGTCGTTTTATCTTTTACGCGTCTTATTATATTTTTGAAATGATTTTTGAATATTACCTACATTATTAAACATACCTGTAATTAAATTACTCATGATGAAAATGAATATAGTGTGTATGTATGGCCAAATGGACTGAAATGTATATGTAGATAGTTTTGTATGATGAATGGCATATAAATGGTCATTGAACGTTCGTCGAGGTCTATGAGAGTGAAAAATAAAATTATGTAAACCCAATATTGGGGCCAATAAATAATAAAAAGTGTATTATTTTTATAAAAATTCATAAATTGGTAAAAATTTTTGTTTGTAATAGCTATCAATCGCTTCCTCTATTTATTTTATAAAGTTTAAATC…	1740							no IPS match
contig18074_1.exp	AAGCAGTGGTATCAACGCAGAGTACGCGGGGAGTATCTCGCATAACCGGCTACGAAAGCGTAGTTGTTTTTAGTGAGAGTGTAAACAGCCGATAATTTAAAATGGTGGTGGAGCTAAGGGATCGTGGATTCATTCCTCCAGTCTTCACTCCTTTCAACGATGACCTCACAATCAACTATTCACTTATACCGAAATATGCTAAGTATTTAGCAGACAATGGAGCTAAGACCGTTTTAGTGGGCGGTACGACCGGCGAGCACATGGCGCTAAGTGTCGCTGATAGGAAAAGGATCGTGGATACCTGGATAAAGGAAGGCAGCAAAGTGGGCCTCCGGATTAGTGCACAAGTTAGGTGGTGCACCAGCTGCTGATGTGCTCGAATTGGCGTCCTATTTTGAG…	1153	gi|156551613|ref|XP_001600684.1|PREDICTED: similar to 2-Keto-3-deoxy-(6-phospho-)gluconate aldolase, putative [Nasonia vitripennis]	XP_001600684	5.47e-54	0.573	P:metabolic process; F:lyase activity		IPR002220; IPR013785; SSF51569 (SUPERFAMILY)
GME-string_Contig_2006.0	TTGTAAAGTCGACACAAATATATCAGTGAAGCCGTGTATATCAATTCTGTTATTGAGTATATATCTATATCAATATTTTGTTTAATTTAAAAAAGTTTTTAGTTCAACAATTTAATCATGTCATACCCACCACCAGGGGCACCTTATGGCGTATATCCCGGTCAACAACCGCCCCCCGGTTCATATGCGCCACCTGGGACGGTTACTTACATACAAACTCCGGTATACGGTCCAGGATATCCGCCTCAAGCGACACCCGTACCTCAGCCGCCACCAAATGCGACCTACGTCACGAACATTTATCAACAACCACCAGCTGATCCAGTAAATGTCGTCTATCACGTTGAAAGTGATATTGACTGGGTACAAGCTACGACGGTCACAGCCAGAGACCTTCAA…	1171	gi|158295808|ref|XP_316431.3|AGAP006398-PA [Anopheles gambiae str. PEST] >gi|157016214|gb|EAA11407.3| AGAP006398-PA [Anopheles gambiae str. PEST]	XP_316431	1.88e-26	0.565			no IPS match
contig14928_1.exp	AAGCAGTGGTATCAACGCAGAGTACGCGGGGGGACGTCATCCTGACGTGGATTTTGCTTACTCGTATCATTTCAATTCTCATAATCTTATTTCCTGCTCATAACTCAAACTCATTCCACCGCCGACGTTTCTACGTTATAATTTTTAGATATAAGTATTATCCATTGTGCCAAAAATAAAGTTTCTTTTAAAAAGTAAAAATAGCAAGAAAGAAAACAAAACTTGTTCTAACCATGGTTGCAATTGCAACGGCACTAAGTTTACTTTTAATTTTCACGACTGCTCGCTCAGATGAAGCTCCTAAAGGACCTAAAGTTACTCACAAGGTTAGCTTTGACATTACCTTAGGAGATGAAAACATTGGCACTATTGTGATTGGTTTGTTTGGGAAAACAGTAC…	1066	gi|114052472|ref|NP_001040479.1|peptidylprolyl isomerase B [Bombyx mori] >gi|95103068|gb|ABF51475.1| peptidylprolyl isomerase B [Bombyx mori]	NP_001040479	6.75e-89	0.83	F:peptidyl-prolyl cis-trans isomerase activity	EC:5.2.1.8	IPR002130; IPR015891; PTHR11071 (PANTHER), PTHR11071:SF62 (PANTHER), SignalP (SIGNALP)
GME-string_Contig_814.0	TCAACATTCTGATTTCTTTATAAATAGTCAAACCATTAAAAGCAATATTATCATGAATTTTTTCATATTCTGTCTTTACATGGGAATAATTGGACATTTCCGTATAACAGCTCTACCATTTCAAGCTTCTTCCGAAATACAATCCTTAAAACACCGTATAGTTGGAGGTGAAGATGCTCCTAAAAATTATGCTCCTCATATGGCAGCATTAGTAGTTGGTGAAATTTTAACTAACCTCATGTGTGGAGGATCCATTGTTAGCAAACGTCATATCCTCACTGCTGCTCATTGCATAGATCCCTTTGTTACATGGCAAGGACAACTACTAGAAACTTTTCGCGGAGCTGTTGGAACAAATCAATGGGAGACGGCGAACTATTATGTAGAATTCTCGCATTT…	1042	gi|60735591|gb|AAX35812.1|midgut chymotrypsin [Spodoptera exigua]	AAX35812	1.32e-57	0.584	F:chymotrypsin activity; P:proteolysis	EC:3.4.21.1	IPR001254; IPR001314; IPR009003; IPR018114; G3DSA:2.40.10.10 (GENE3D), PTHR19355 (PANTHER), PTHR19355:SF82 (PANTHER), SignalP (SIGNALP), tmhmm (TMHMM)
contig17976_1.r1.exp	TTTATTTTCGATATCTTACATATTAATCAATAATTTAGACAGATAGGTACTTAATTTTATACACACCGATTTTTTATTTTCTCGACAGAATCTATATTTTATGTAAGCTAGGAGAAAAATTATTAGGACTAATATACCCTAAAATTTTTTTAATCATAAACTTTATTTAAAAATTCTTCGAGTAGTATTAATAACAATACATATTACAAGAATATTACCTCTTTCTTGTTTATACATAGTTAATTTCAGAAATAATGATAAGTATAAGTACATCATATATAGTTACAATTAGAAGTCATTGGTACAAATCAGTAAGACTGGTCATAACTATGACCATATACAGACATTTTGCTAAATTGTCATGGTCGTTAAAGGTTTCACTTTAAAAATATTTTTTAT…	2320							SignalP (SIGNALP), tmhmm (TMHMM)
contig19617_1.exp	GTTTAACAACCTGTTTAATAGTGAGCATACGTAAAATAAATAAGGAGACAGTTTTCAAAACCTTTATTTTAACAATTACTTACATCTGAAATGAAATCAGTGGTCATAATGGTTGTATAATAACATGACTGCGGCCACAATAATGATATGGAATTTTGCAATGGTAACTTACAACAGGTATCTCCTGATTAAAGTATTTAATAATCAATAACAATATATTTATATTTAAATCATATTTATAACTACAAATTAAGAGACTATTCAATATATCAATCAATATTGCTCAATATGGTGTAAAATAGATACATCACAATAATTTTACTTGGTATATTGCATTAGTTAAAGAAAAATGTTCAACAAACTGAAATTATCAATGTAATTATCTTATCTACTATCTTT…	1041	gi|242003297|ref|XP_002422685.1|conserved hypothetical protein [Pediculus humanus corporis] >gi|212505507|gb|EEB09947.1| conserved hypothetical protein [Pediculus humanus corporis]	XP_002422685	3.09e-14	0.797			SignalP (SIGNALP)
GME-string_Contig_118.0	ACAATATTTTTAGAAATGTTTTGCATTGCGTTGCGTTCTCATTTTAAATCTCGTCACTGATTTTAATATTGGCGGGAAAGTAAGAGGTAGCCATGTTTGAAAAGAATAATTTCGATTTTTAAAAATGGAATGACCATAGTGTTTTATTCCGGAAATGTTCTCTTTCAATATCGACAATTAATTCTTTAACAAGCAAGCAAATGTACAATGTTTATTATAATTGGTATTTATAAATTGTAGTAACTTAGGAATGTGTCCATTAAATTATTAGATTACGGTAGACACCATGTAGTTAGTAAACATTTAATGCTATTTAACAATCTCTAAGTTGGTTAAACTGCGAATTTCCTGCAAAAACCATAATAAAATCAATACACACTACGTTGCGGCATTCTTTAA…	1034							no IPS match
GME-string_Contig_597.0	TCAACTGTGACTCGTTCGTTTTATATAGTTTTGTTTGTAGTTATTCAATAAGAAATTGTTAAAATAATCAAGAAAACTATTGCGATTTTATAATGATTGGTATAATACCAATTTTATTAACGATAGGCTTATTCGGTACTTCACAGTGCCTCAACAATCCTGTCGAAGAAGAATTAGGTAGTGGCAGGTATGTCATTGAAGGAAGAGTATACCCTCCTGAAGACCAAGAACTGCTCAATTGGCAGGTGGACACCCGTATCCATGTGAATGGAGGAGAGTATATAGGTTTCATCAGGGAAGATGGTACATTTGTGGTACATAACATACCAACAGGTTCCTACGTAGTAGAAGTTATTCACCCAGATTACATGTATGAACCAGTCCGCGTGGAAATCAACT…	1029	gi|121511892|gb|ABM55397.1|putative secreted salivary protein [Xenopsylla cheopis]	ABM55397	1.81e-67	0.831			IPR013784; IPR019008; PTHR13605 (PANTHER), SignalP (SIGNALP), tmhmm (TMHMM)
GME-string_Contig_3.0	ATAATCATAAACTATCGTAGTTTATTAAGTATTTTGTTTCTACAATTTCAGCTTTGAATATATAGCTATATAATCACGAATTACTCTTATATTTTTCCTTTCAAAACTGATATAGTAGAAATGTTTGATTCTTATTACTTTTACTATTATATTATAAACCATATGTATGTCGTCGTGTATTGTAATCGATATTCACCCACTCCGGGATAGAGCAAATAAAAAAAAAAAATTAATAAAAAAAACCAAAAAAAAAAAAATTAAAAAAAAAAGGTTTGTAAAAATATTTCGAACTCCACCTTTATTCACTACTAAACACTTTTAGTTTCATTATGTTTACACCAATAACACAATGGCTTGAATTTTCTATGAGTCATCTCTTAAATGCTATTTATTAGGCCT…	1029							SignalP (SIGNALP), tmhmm (TMHMM)
GME-string_Contig_381.0	TTGTCTAACGAAAACGATAAAGTTAATAGTTGAGGTCACGCCGGAGAGTAAACAAGATTAACATATGATTGGCCAGGCCAGTGTCACAGCGGTCAGCGCTTTATACGAGTTGAGCGCTGTATACAGTAGATCCGGCCGCGTTCAGGCATCACTGAACAATAAACATGGACAAAGGCGCCCCCAATATAGCGATCCTCGGAGCTGGGGTCGTGGGACTGACAGTTGCTGATATTTTACAGAAAGACCTCGGCAAAGCGAACATAACTATTATAGCTGACAAATTCAAGGAAGACACCACAAGCGCGGTGGCCGCAGGTATTTTTAGACCGGGAACGAGTTTTAGAGGTGCGACAAGAGAAATTACACAGAAATGGATAGACGACTCGTGGCATTACTGGC…	1196	gi|157119089|ref|XP_001659331.1|d-amino acid oxidase [Aedes aegypti] >gi|108875482|gb|EAT39707.1| d-amino acid oxidase [Aedes aegypti]	XP_001659331	1.36e-96	0.728	F:oxidoreductase activity; P:metabolic process; F:binding		IPR006076; IPR016040; PTHR11530 (PANTHER), SignalP (SIGNALP), tmhmm (TMHMM), SSF51971 (SUPERFAMILY), SSF54373 (SUPERFAMILY)
GME-string_Contig_2058.0	ATTACGTGTTTCGTTTCAGCTAATCGTTTATATTGTATTTTTAGTCATTCGAGAAATTCTATTACTAATGTACTCAATATCAATATTTTAAAGTAAAAAAACAAAATATATGTAATCAAATTTGGTAAAATAATTAAAGACATATACACGTAATACATAAAAATAAACGTTTTTTTGCAAGTTGTTGCCCATATTGTTAAGGGAAAGGGAACCTCATTCACAATTTAAAATTATATTTTCCTCGTCTGCCAAGTCTTGAATCTTTAAAATTAACTGTGTGTTTAATTAAAGATATAACTTTAAATAGTCGCTAATGCCCTAGATTTAGATAACAGCTAGGTGTTTATTCACGTCGATCTAGTGTACACAAGTGATCTAGTAAATATAACCAAAGTTAAA…	1703	gi|91077894|ref|XP_973141.1|PREDICTED: similar to predicted protein [Tribolium castaneum]	XP_973141	4.56e-110	0.716			IPR002088; IPR008940; IPR013026; PTHR11129 (PANTHER), PTHR11129:SF1 (PANTHER), SSF48439 (SUPERFAMILY)
GME-string_Contig_241.0	TAGTTTGTACCGAACTACGAACCTAAGCTTTGCAACCATGAAGACCTTCGTCGCACTTTTCGCCCTCTTGGCCGTGGCTGCTGCCAATCCTCTGCCATTGGTGCAGATCATCGTGAACGTTGAGGCTCCCCCTAGCGGCAACCCTGTTCTCATCGAGGACAATACACCACCCGAAACCATTGTTTTGCCTACGCCCGTTTTGCCCGAGATCGTGCCTGAACCTGATGTTATCATTTCGCCTATGCCTGTCTTACCGGAGGTTGTACCCGAACCTGATGTTATCATTTCGCCTATGCCTGTCTTACCTGAGGTTGTACCCCAGCCTGACCCCATAATACTTCCTGAGCCCGTTCTTCCTGAGCTCGTCCCTGAACCTATTGTACTTCCAGAGCCCGTCCT…	1020							SignalP (SIGNALP), tmhmm (TMHMM)
GME-string_Contig_186.0	TCTTGTGGTGAACTGGCGATGATAAGGTGTCAAGTTATCAGTGTGCGGTCTCTGTGTTTATTTTTGTTACGATAAGGTTATGTTATTCAATAAATAGTGAATATTTTGGTTGGTTTCGATAGACACTTCCCAAATATTATAAATACGATATTTAACTGTATTAATGCCCAGTAGTCTTTCTAACCTTATAGTGGGTGGTTTAATACGAAAAATGAAGTTTTGTGCTAATCTTTCTTTTATGTTTACGGAAGGAAAGACTATATTAGAGAGATATGCTTTGGCAAAGGACGCTGGTTTTAAAGCGGTTGAAAGCGGATTCCCATTAGGTCATACGCTTGAAGAAGTTAGAGCAGCTAAGGAAAGTGCTGGAGTTCAACAAATATTGATAAACCTTAAAAC…	1571	gi|164459610|gb|ABY57912.1|hydroxypyruvate isomerase [Bombyx mori]	ABY57912	1.46e-107	0.746			IPR012307; IPR013022; PTHR12110 (PANTHER)
GME-string_Contig_206.0	CGCGGGGCACTGTTATCTCATCTTATCTCATGCATGCTGTAAAGAAAACATATCTATCGATAGATTTCCTTTATTATTTGTTTATGAGAGTCTATAAATAAAAAAAAATACTGTAACATTGCAAAGTTCGTATTGAATGTTACGTTGCAAGTAAATCCTAGGTCAGTCATTAGCTTAAGGCAAAAATATTGTTTGTGTAGTGTAAATATTCATTAAGTTCATTTGTAAAATGAAAACTGTACTTTAAAAGTAAAATTGTCGTCATTATAACCACTACCAACATACAATTTTAACACGACAGTTGATAAAGAAAATGTGAAATAAATGTGCCAAACCGCCTGGCCAAGGTAGTGATAGTAGACTGTATCTTAGGGGGGAAAATGGTGCCTGAAGTGAGAC…	1080							no IPS match
GME-string_Contig_1991.0	CACAGACTTATAGTCTCTTTAGGTATCAACGCAGAGTTATTTTTAGAATTTCCTATTTTTCTTTTCTGTTTACATTTTTGTTGAATTCAAGAAGTAAACTTTTAATCTAACTTATTCGTTCAGTAATTATAATTGTTTTATTATTGAAATTTGTACCTAATCCCGTTGATTATTTGTCAAGTATTATCTCAATTACTTAAAGTACGACATGACCACAGCAGCTAGACCTACGTTTGATCCAGCTAGAGGGGGCCAAGGCCGTGGTGAAAAAGATTTGAGTGCCATATCTCGTCAGTATTCTAGCAGAGATCTTCCTGGCCATACAAAATTAAAATATCGAGAGCAAGGTCAAGGTACAACAGAAGAATTGCGTTCACGGGATTTTCGTAAGGAGTTAGA…	1002	gi|91083189|ref|XP_972753.1|PREDICTED: similar to CWC15 homolog [Tribolium castaneum]	XP_972753	1.43e-77	0.799			IPR006973
contig17870_1.exp	AATCGTAAAAGCCGCACATTTGTTGACAGTATATAATCATGTACCTCCAAGTAGTACCCGTTAGTGTCGAATACCTTTTGTCCACAATGTCTCGTGTCACACCTATTATTTTGTTTTTATCCTTTGTTGTAATTATTGAGCTAGTGACCAGTAATGTAATAGATAATGGTAAAATTTCCGAAACTGATATTAAAGACCATGATGAACCTAATAATGCTATGACAGAGGATAAAGATGCTAAAATCGAAGAAGTAACAACAAATCAGGCTCCCGTTTCTCCAAGTAAAGAGTGTGTCAAAGTTGGACAGTATTGTAATTTTCATACTGATTGCTGTACAAACTCTTGCCTCGGTTACATGAAGAGATGCGTCTAAAATAAATTTGGACGAAGAAACGATT…	1368	gi|169234682|ref|NP_001108462.1|glutathione S-transferase 7 [Bombyx mori] >gi|148788026|gb|ABR12244.1| glutathione S-transferase 7 [Bombyx mori]	NP_001108462	3.42e-110	0.786			IPR004045; IPR010987; IPR012336; IPR017933; PTHR11260 (PANTHER), PTHR11260:SF8 (PANTHER)
contig20959_1.exp	GTCATTTTACATCTCACCATAAATCGTTAAATATGTCGAGAAAAGTAGCTGTAGTCACCGGCTCTAATAAGGGCATTGGATATTCCATTGTCAAGGGACTTTGCAAGAGGTTTGACGGAGTTGTATACTTGACCTCCAGAGATGTAAACAGAGGTAAAACTGCTGTGGAAAACTTGAAGAAAGAAGGTTTACAGGCAACATATCACCAGCTAGACGTTGCAGACAAGAATAGCGTCATCAAATTTAGTGAGTACCTCAGACAAACTCATGGCGGTATCGATATTCTGATAAACAATGCTGCAGTTGCAAACAGCGTGGAACTTTACAACACCTATGAAGAGAGCAAATATATAATTGACATCAACTATTACAGTCATTTAACGATACAAGAATATTTGT…	1000	gi|116789445|gb|ABK25249.1|unknown [Picea sitchensis]	ABK25249	2.91e-123	0.641			IPR002198; IPR002347; IPR016040; PTHR19410:SF19 (PANTHER)
GME-string_Contig_1159.0	TTCGTAAACATTACAGACTCTTAGAGAGTCGTGTGTTGTGTGCCAAGGTTTTACTCGTTGTACAAAAGGAATTAAAAACGCATTATGGCCGACACAGCAACAATTATCTTAATAACAGCGCTGTTTGCTCAAGCAATTTGCGCACCACAAGCGGTAACAGAAAAAAGTCCTAGTACATTCCAGAGCCCCGCGAATTTATCTATCGAAGAAATAACATATATAATCAAAGTGAGAAGCGGCAATGTGAACGATGCATCGCCGCCTCGGTTCCTGACGCCTTGTGCTCGAGCCATATTGGGATGCTGCAATGGATCAGTGATAAATGAAAATTGCTCAGAGTCCCTCAAGTGTGGCGCTTTTTTCTTCGATGCCAATCCTTGTGATGACAAATTTATTTCA…	991	gi|189234613|ref|XP_001816367.1|PREDICTED: similar to GA19017-PA [Tribolium castaneum]	XP_001816367	0.00661811	0.6			SignalP (SIGNALP)
GME-string_Contig_1442.0	TATATTTATATATACATACAATTAAATTCAAAATAAAATATATTGGACAGAAAGGGCTCAAATTAATATAAAGACATTTATGTATAAAAATTACTAGTTTTTTTGGGATAAAAAATTAGTAATTTTACACACACACATTGATTTAAAAAGTATGTATACTAGAAATGAAATTGGCCACTTCAAAATGGCGTATTAAGGTGAAAAAAAGTTAGGATATTTAGGATCACAACTGTGAAAGCCGTATCCAATTTGGCACAGTAGTTTAATAAACAAACATACGGATAAATAAACAATTTCTAAAAAAAATTATTTTGAGTCGTATTGCTCTTATTAAAAGCTCATATCATTGTTTATAAGATATGTCCACGTTCAGACATCTTTCAGTTTTGCATAAAATGG…	994							no IPS match
contig18885_1.f1.exp	AGATTATATATATATACATATACTCTTTGAGTTCAAGCAATCAAAACAATGTATTTTATTATGGACTTTAACCAAACCAAACTTTAACAGTAAACAATTATCTATTTATTGTTAAACGTGAGACTTATTACCAGTCAATTAACATCCCATTACTGGCCAGTCTCTTCCCATAAGATAATACTAGCCTATTAACGCTGGTCAGGCGTGTCTGCCGGTGTATAGTGCTAAATATTTAAAAATTATTTTTTTATAATTGTTTGTGGATTACGTAATAATCTTTTATATTCAATGAACATTAAAAAGGCCTAAATTGATTTATATTTATTTTAATTTTTCTCACTCAGTAACATGACGAATAAAACGGAAAAGATAGAAACAATTATTCAATACAAGAAAGGT…	2074	gi|47228520|emb|CAG05340.1|unnamed protein product [Tetraodon nigroviridis]	CAG05340	1.9e-52	0.612	F:acyl-CoA binding; P:metabolic process; F:catalytic activity		IPR001753; G3DSA:3.90.226.10 (GENE3D), PTHR11941 (PANTHER), tmhmm (TMHMM), SSF52096 (SUPERFAMILY)
GME-string_Contig_471.0	ATCCCGCCGCGACGCAAAATTTTTGTTGATTTGTATTTTTTATTTACAACTGAACAATATTTTTAACGATGACGGAAGTAATTAATTACAAAAGATATGAAAAGTCTTTAGGTCTTCTTACAACAAGATTTGTGTCACTATTACAAAAAGCTAAAGATGGAGTTTTAGATTTGAAAATCGCTACTGATCTCCTGGCCGTGCGACAAAAGCGGCGTATATATGACATTACTAATGTACTCGAAGGTATCGGTTTGATCGAGAAAAGAAGCAAGAATAGTATTCAATGGAAAGGTGCTGGACCAGACTGCAATACTAATGATATTGGTGCAAAAGTAATGTCACTAAGGAGACAAATTGGGCGTTTAGAAGAACATGAAAAATTACTTGATAACCAATTGC…	991	gi|114051451|ref|NP_001040298.1|E2F transcription factor 4-like protein [Bombyx mori] >gi|87248107|gb|ABD36106.1| E2F transcription factor 4-like protein [Bombyx mori]	NP_001040298	2.08e-81	0.663	P:regulation of cell cycle; C:transcription factor complex; P:organ morphogenesis; P:cilium assembly; P:regulation of cell size; P:regulation of transcription of G1/S-phase of mitotic cell cycle; F:protein binding; F:transcription factor activity; P:regulation of cell proliferation; C:cytoplasm; P:blood circulation; P:epithelial cell development; P:cell volume homeostasis		IPR003316; IPR011991; IPR015633; PTHR12081:SF24 (PANTHER), SSF46785 (SUPERFAMILY)
GME-string_Contig_1329.0	TGGCGAAGTAGACTTTTGCTGATCAGTTGTGTTTTGTCATGTTTACTTTTGTGATTATTTAAAAGGATTTTTCTTATGTGATTATTAATATGATATCGGCGATAATTTCCCGATTAGTTATATTGGTATTCGGCACTCTCTACCCGGCTTACGCATCATATAAAGCTGTCCGGACGAAGAATTTAAAAGAATACGTAAAATGGATGATGTACTGGATAGTTTTCGCCCTGTTCACATGCACAGAGACCTTCACGGATGTGTTCCTGTCATGGTTCCCGTTCTATTACGAAGTGAAGATTGTGCTGGTCCTATGGTTGTTATCGCCGGCAACCAAGGGCTCCTCCATACTATACAGAAAGTTTGTCCACCCAGCATTATGCAGAAGGGAACAGGAAATAG…	1542	gi|198461195|ref|XP_001361944.2|GA15718 [Drosophila pseudoobscura pseudoobscura] >gi|198137265|gb|EAL26523.2| GA15718 [Drosophila pseudoobscura pseudoobscura]	XP_001361944	4.63e-66	0.765			IPR004345; PTHR12300:SF19 (PANTHER), SignalP (SIGNALP), tmhmm (TMHMM)
contig03012_1.exp	AAGCAGTGGTATCAACGCAGAGTACGCGGGGAGTCGTGCTCCGCCCGCGAAACGTTCAAAACACTTGTTACAATTGATATGCGTACGATTATCTATTTACAGTAAAATATACTAAGTACATATAGTAATAAGGTCCAAATTCTTGCCGACACGAAGATAATTTATCCTCGTAGATGTAGCTGACATCTATACATTAAATATATAATTATTCTATTGTTTCTGCCGAGATTCGAACTTAGATAATGGCGCAATCGTACAGAGTGGCGCCGGTATGCGCAGAGGACGTCCCAGATGTTATGAAACTACTTAAAAAAACATTCTATATAGACGAACCACTAAACGAAGCGGTCGAATTATGCGACGAGAATGGCATATGTCCCGAGTTAGACGAATATTGTA…	1020	gi|87045958|gb|ABD17803.1|arylalkylamine N-acetyltransferase [Antheraea pernyi]	ABD17803	8.07e-36	0.573	F:transferase activity		IPR016181; PTHR20905 (PANTHER)
GME-string_Contig_190.0	ACATTCTTTAACCTGTAGAGTGCAATATATTAATATACATTCTGTCGTAGTAGTTGTTTATCATCGGACATAGTTTGACACTTTATATACAGAGACATTAAATAACTGTTAATATGAATTTATTCTTCTATATCGTTTTACTCACTTTGGGTCAAACACTGGGTAATAGAAACTGTGAAAATGCCTCCTTCAAGAACTCTGAGATAGAAACACTTGCTATAAATTTTACCATGCCTTATCAATTGGCAGTCGATCCTAATACCAACACATTGTTCTTCAGTTATTCATTGCAAAACTCAGAAGAATCTTTTAAAATCGTGTACCTTGATCTCAACAATCAGAAACGCGGAGAAGTTACAGGAATTTCAGGAGGTTTTGCCCAAACAGTAGATGTTAAAA…	981	gi|116782397|gb|ABK22491.1|unknown [Picea sitchensis]	ABK22491	1.34e-48	0.607			IPR011044; SignalP (SIGNALP)
contig19244_1.r1.exp	TTTTATCTATTTATTCATCAACATACATAATAATATCTACATTTGCACAAATAAAGTATATTAAATTAGAATCCCATCAGTTAACAGTACTTATGACTGATTTAATACTTCGTCGATTTTGATTTGTTCCACATTTTGAACACAACTTTGTGCCTAATACAAAAAAAATCTATAGATTTTTAGATATTCCAACCAAACGATGTTCTATATATGGCATTCACGTAAACACCTATACTTAAGATTTTATGGATACGGTTTTTTTAAATACAATAAATTAGTATACAGGTAAGCAAACTAATATTTACAGTTGGGAGCAACAATATTATTTTAAAGATATAATAATTTTATAGTTATGATAGCAGGTCAATTTTAAAATATAGTATATTCTCCATACATACA…	1987	gi|114051648|ref|NP_001040169.1|vacuolar ATP synthase 21 kDa proteolipid subunit [Bombyx mori] >gi|87248269|gb|ABD36187.1| vacuolar ATP synthase 21 kDa proteolipid subunit [Bombyx mori]	NP_001040169	4.86e-82	0.867	F:hydrogen ion transporting ATP synthase activity, rotational mechanism; C:integral to membrane; P:ATP synthesis coupled proton transport; F:ATP binding; F:proton-transporting ATPase activity, rotational mechanism; C:proton-transporting ATP synthase complex	EC:3.6.3.14	IPR000245; IPR002379; PTHR10263 (PANTHER), SignalP (SIGNALP), tmhmm (TMHMM)
GME-string_Contig_556.0	TTGCAATGATATAATAGCACATAGATAGGTAGTTTTCTGACTGTTCTAGACTACACTTCTTAAATACTGATGTTTCTTTAATTATCTTCCTATGTGTATTATATTACTTTTATTTTATGAAATAGAATTTGATAATGTGATCTAATTTAATCATTAGAATTAAACGTAACTATTTTTTATTATCACCAAGAAAAATAAAGTGTAGGTATATACTTTTGTATTACATTGGAAGTATAACCTGAAAAATGTCGGTCTCTACTGTAGAGTCAGTTGAAAAGTTCGTGAATTTTATAAAGTCACCAACATTAACTGTAGTGCATTTTGCTGCTGACTGGGCAGATCAATGTGGTCAAGTAACCGAAGTGCTTAGAGAACTATTGAAGATTCCAGAAATACAAG…	979	gi|91077864|ref|XP_972466.1|PREDICTED: similar to glutaredoxin, grx [Tribolium castaneum]	XP_972466	1.2e-65	0.714			IPR002109; IPR004480; IPR012335; IPR012336; IPR013766
GME-string_Contig_244.0	TTTTAGTTTCTTTAGACATAGTGTGTATAGTGTCTTGAATTTACATTTCATTTTACATTTTAATAACAATTTGTCTAATTTACCTATGAGGAATATATATATTTTTATCTTTCGAGTTCAGTGTCGGAAATAATTTATTATTAATTAATTATCGAGAACGAAAAACATAAATTCAACAATTCTGTCAATATATTTGTGGTTTTGGTGGCCTCAGGGTTTTATTATAAAATTTTAAATTATAGATAAAACATGGAAAACGATGAAATTGGCACAGATTTGGTCAGATTAGACAATGGATTTCTTGTAGAAGAAGATAGTTATGTAGTCCACTCTGATGATGTCCTAGAGGAAGAAAATAATTCTGATTCCAATGGTGCAGGTAAACCCCTGAGGGAACAG…	983	gi|66512023|ref|XP_394667.2|PREDICTED: similar to Nuclear transcription factor Y subunit beta (Nuclear transcription factor Y subunit B) (NF-YB) (CAAT-box DNA-binding protein subunit B) [Apis mellifera]	XP_394667	2.14e-46	0.719	P:positive regulation of transcription, DNA-dependent; F:sequence-specific DNA binding; F:protein binding; C:transcription factor complex; F:transcription factor activity		IPR003957; IPR003958; IPR009072; PTHR11064 (PANTHER)
GME-string_Contig_416.0	TGTTATGTCAAATGAACAATTTAGATATCTAGTGTGTTGTGTGCTGATTTTTTATTATCACATTTTCTAAAAAATTGATGTTTATTATTTCAAATTCTTGTAAAATATAGTGTGCAAAAAATGTTACGCTACGTACTGTCATTATTAATAATCAACTCATACTCGGGTAGTTTGGGTGCACCACATAATAACTCCTTGTCTGCTTTGCTCGACGCACTTTCAAAACGTTGTGAAAATCATTTCGTGGTAGCACAAATAGAAAATCAAATCCAAGAATGTAATGATTCGAATCATAATATGAAAAGAAAATTCGAATGTTTAATATTCTATGATATAAATAATCAATTGTGCACTGCAATTTCTCAGTCCAAGATAAACATTTCCGAGGATTATGCGGAG…	1005	gi|182384426|gb|ACB87589.1|23 kDa piroplasm surface protein [Theileria sp. ex Hongan buffalo] >gi|182384442|gb|ACB87597.1| 23 kDa piroplasm surface protein [Theileria sp. ex Xiantao cow]	ACB87589	0.00678868	0.4533	C:integral to membrane; C:membrane		SignalP (SIGNALP)
contig00318_1.exp	TTGTGAGGAAAGTTGAGTAGAAAAATAAAAAATGAAGGCATACTCAGTCGTTGGAAACAAGAAGAAAGTCACGATGGAGACTAACGCGTCTCGGTTGAAAGTAGTCGGAAATAATTGTATCATCCGTGTCGCGACCAACCAAGGAGACATTGAGGTGATCGGAAATGACTGCACCATCGAAGTGGTCAATAACTACGGCGCGATCAACTTAGTCGGTGCTAATGGTGGTGTTATTATTAACAAGCGATGGAACGGCGACAAGGTGCAGCTCGTGGGACACCGCTGCTGTCTCGTGGTGGACGGACAGAAGAAGCCGACGGGGCCGTGCGACGCTCAGCTGTCTCCGTTGACGCCATTCAGCAAGGAGTTGGACGACGTTATTGAGTCGATCTTCACATT…	1253	gi|170056530|ref|XP_001864071.1|conserved hypothetical protein [Culex quinquefasciatus] >gi|167876168|gb|EDS39551.1| conserved hypothetical protein [Culex quinquefasciatus]	XP_001864071	2.81e-07	0.533			no IPS match
contig20107_1.f1.exp	ATTTATTCGTCATTTTGGTCTGTGATTCCTTATTGTATTGTCGATTCCTATCTAAAAAGAATTACTTTTTTAGGTTAATTTAAATTGAATTATTTCCATTTTCAACTATTGTATTGTACCATAGTTTGTGAAAATCATAAATTTTCATATAAAACAAAAACCAAACCTTTTTTTCCATCATGAAAAGAGGTGCTTTAATAATTATTGAAGGCGTGGACAAGACTGGTAAAACTACACAATGCAAGGAACTCGTGAAAAATTTAAACAATAAAAATGTGCATGCAGAATACACAAACTTTCCAGCAAGGTACACTGAGATTGGCAGAACAATTCACAATTATTTAACATTCAAGAATAATATTTCCGATGAAGCTGTCCATCTTCTATTCTCTGCAAATA…	3201	gi|91089527|ref|XP_971048.1|PREDICTED: similar to GA14176-PA [Tribolium castaneum]	XP_971048	1.63e-117	0.588	F:RNA binding; P:sperm individualization; P:cytoplasmic transport, nurse cell to oocyte; F:protein transmembrane transporter activity; C:nuclear pore; P:NLS-bearing substrate import into nucleus; P:ovarian ring canal formation; C:actin cytoskeleton; P:apposition of dorsal and ventral imaginal disc-derived wing surfaces; P:gravitaxis; P:cell proliferation; C:lipid particle; P:protein import into n…		IPR001313; IPR011989; IPR012959; IPR016024; PTHR13389 (PANTHER)
contig02226_1.exp	GACAAGACAGCCAAAATGGGGAAGGCACTTCTAAAGACGATGCCCCGGAGAGACCAAAATATTGGGACCCGTTGGCGGATGGCGTCCGATGGATTGAAAGCTACGCGGAACCATTAGAGAAATTCTTTGAACGTTTACCTGAATTCATAAGTACATTTATCGCTACATTGGCAGTTTTTACATTTGGTGCCACATTGAGAGGAGAATGGATAGTAATATTAGTGACTGCGTTGAAGCAGATCACGGGGCACACGCAGAGTGGGAAGAATCTGACCACAGAAGAAATCTACATGTTGATGACACCGAAGAATTTGAAAATGGAACACTTCAGCGTGATCTTCATTTGGGCGCATGTCGTGTCCCTGAGCATGTATTTCTTAATAGGTGGATTTTTACATT…	1242	gi|170046016|ref|XP_001850582.1|conserved hypothetical protein [Culex quinquefasciatus] >gi|167868944|gb|EDS32327.1| conserved hypothetical protein [Culex quinquefasciatus]	XP_001850582	2.9e-89	0.57			IPR006694; PTHR11863 (PANTHER), SignalP (SIGNALP), tmhmm (TMHMM)
GME-string_Contig_955.0	AAAACACAACGGTTCAATAGCCATCTGTACTTGACGCTCGGGGATTAAGTCTAATAATGGCTCAAATTTATAAATTATTTGGAATCCTTTTATTGCTTTTATTTTTTGTACTTCAAAGTCAAACGAAACCAGTAGAAAATAGTGGGGTAATACCAGATCAAGGTGAGATGATGGAGACTGCGGAGTCGCAAAACCCATTTTTACCTCGTTTTGCTATGAGGAGATTAAAAGAGAGACGCCGACAAGCTCAAGCTGAAAGGAAAGCGTATTTAGCACAAAGAAGAATTAATCCACCCTGTACACGACGACAAAAGATAAAAATCGCATACGCGTAAATATGAAGATGCGAGTGATTATTCTGTTGGTGGTTTGTGTAGTCAGTGCCATTGCAGATCCTAT…	975	gi|68069527|ref|XP_676675.1|hypothetical protein [Plasmodium berghei strain ANKA] >gi|56496478|emb|CAI04669.1| hypothetical protein PB105705.00.0 [Plasmodium berghei]	XP_676675	0.0319988	0.44			SignalP (SIGNALP)
contig00026_1.f1.exp	AGAAACAATATCATATAGCACAAGTAAAGGAAAAGTTCCGGAAACCGTAATTTTGTAGATATTTCACAAAAAAAAATTAATTTGATGATTTTGTACGGAACCCTTGTTGCGCGAGTCCGACTCGCACTTGACCGGCTTTTTTTTAGTATTACATATTATACTGTAAAACTCAAGTACATGAACTATTGTAGAGATACATAGAATAAATTGATTTATAAATTTTATTCATAAAATTAGTACAATTATTCCCAAATTATAACAATTATTATCAAAATATACATACAATTCTTAATAATAACAAAGAAAAAAATAGGAATGCGCACATCGTGTCAAATGTACCCGGGCAGTAATTTGACAGTTTCAGATCCTTAAATCACACTTTTGTCAGATGCTGCAGCG…	2218	gi|197209926|ref|NP_001127727.1|fatty acid transport protein [Bombyx mori] >gi|195547033|dbj|BAG68297.1| fatty acid transport protein [Bombyx mori]	NP_001127727	7.53e-79	0.787	F:long-chain fatty acid transporter activity; P:metabolic process; C:plasma membrane; F:catalytic activity; P:long-chain fatty acid transport		no IPS match
contig00127_1.exp	GTACGCGGGGAGTGTATTTCCTCCTTTGGTCTATATCTATCGTTCCATGTAAAAACATCAGTTTTAAAGATTCACGATGAACTGGAAAACGGCGCTGTTAACCGTTACTTTAGTGTTTCACGCTGATGGATTCTCAAAATACGGACGCACGTGTAAAGATATCGGATGTCTAAATAGCGAAGTATGTGTGCTTGCCGAAGAACCATGTACATTTGGACAATCCCACAATTGTGGTACTTATCCTACGTGCAAAAAGAAGTCGCAAGTTGAAGGGTCACACACTAACCCGGCTCCACCAACCCATAAGCCAGCAGTGCCTCAGTCCCCCACAAGAGATATCGACGCGCCACCCAACTACCCAGCGCCTGCTCCACCAGGCGGACAATCTCCTTATGGAAA…	986	gi|110762568|ref|XP_001121713.1|PREDICTED: similar to CG32521-PA, isoform A [Apis mellifera]	XP_001121713	1.56e-12	0.554			no IPS match
GME-string_Contig_657.0	ACTTTAATAATTTATTCGAAGCAATCAGTGAAAAGACTAGATAAGTCACAACATAACAAAGTTACTAAGTGCAATAAATTAATTTGATTTCACCACATTCATATATAAATACTGTTTCCTTAGACTACCAGATTACAAATTATGTCCATAAACAAATTTGTATCGTTTTGCAATTTTATAATTTACAAAAATACTGTGTATAAAATATAAATTTAAATATCAATGTCATATTTTTCATCATCACTATTAGGAGTATATGTTTCCTCTGGAAGGTGGACCTCTCCACAAAACATGAGTTCTACATAATGAAAATAATCTAAAGCAATATTTGTAAGCATGGCACCTGTAGTTACTCCTAATATTGTGCCAATAATAGGTCTTTGACCAACAGAGCTTCTC…	973	gi|157131153|ref|XP_001662142.1|hypothetical protein AaeL_AAEL012010 [Aedes aegypti] >gi|108871635|gb|EAT35860.1| conserved hypothetical protein [Aedes aegypti]	XP_001662142	1.8e-21	0.671			tmhmm (TMHMM)
contig20827_1.exp	ATTCGCATTCGATTGATTTTGAAAGTAGAAATTTAAATTATTTTGTTATGCTGATCTGAGTTAATTTTATTTTTAAGTGTTTATGTTAAACTAAACTTTTTTTATTGATAAATAAATAGAGTTCGGTACATTGAGCATAATTTTAAACAAGGCAAATAACTGGTTATAATGCTGCGTAGCTGTTTGTTTTTAAATGTTGCGTTGACACGTTCCATAATTTTGAATATTGTTAAGTGAAACGAAATACAAATATTGATGTATAAAAATGGATAAACATTAAAATATTTACCATTGGATGTTTCTTCGATCCCCTGTTTTATTTCTTCCATGTTTTTCAAAAATATCCATTTGCGCTCTTTAATCAAATTAGTGACGTGACGTTTCAGTAAATAAATTTGG…	1543	gi|156550641|ref|XP_001604779.1|PREDICTED: hypothetical protein [Nasonia vitripennis]	XP_001604779	1.19e-37	0.551	F:endonuclease activity; C:nucleus; P:RNA processing		IPR006676; IPR006677; IPR011856; PTHR21227 (PANTHER)
GME-string_Contig_2047.0	TGAATGAGCAAATCAGTGCGAAAGTGATCGCCACTGATTTATCACAGCTCAATTATCTTGGAAAGAATTTATTTCTTATCACTAAATACTCATTAAAATATTATCTATATATATTGTAGCATTATTCGACAATAGATGGTATTATTAGGCGAAATAGTAAACATCGCGGACGAATAGTGTATCTAATTTCTAAAAGGAATTTGAGTAAAGAGAAAAAGATATGGACCGTTTAACCTATTTTGTGCTATTCTCTATGCTTGTAAGCACATTCGCCATGCCCAAAACATCTGTGTCTAAAGTTTACAATTTCCCTTTCATCTCTCGAAGTGAATGGGGCGCGAATCCACCAACAGGTGTGACTTTATTAAACTATCCTGTACCGTATGTGGTCATCCACCA…	967	gi|113208232|dbj|BAF03520.1|peptidoglycan recognition protein B [Samia cynthia ricini]	BAF03520	2.63e-65	0.686			IPR002502; IPR006619; IPR015510; PTHR11022:SF16 (PANTHER), SignalP (SIGNALP)
contig20288_1.exp	TAAGTCTTTTCATTTTTAAAGTTTTTATCAACGACGTCATTTCAAAACTTACTACAAAACAAATTACATTCACTTTTAATTTATTCAATATTGTGCCGTTTAAAAACTACAGTACACTGATTTGTAATCTTTGTTAACAATTATGTTTAAAATATATTCGAAATCGAATCCATATGTCTATGGAAAATATTATTTCTCTGGATTATTCTATGCAGGTGGTAGCCGTCTGGACAAAACTATGCATGTTTCTTCAGCATTAAAGTTTCCTCAGGTTGCTATTAAGTTACCTATAAATATTGAGGACATAAATTCTTCAGAAATGGGGAGATTTTCACCACAAAGGGACAGAGATATATCTGCACCCGTTATTTGTTACCATTATGAAAAACAAAATCAAAA…	1048	gi|118788823|ref|XP_317011.3|AGAP008432-PA [Anopheles gambiae str. PEST] >gi|116122930|gb|EAA12719.3| AGAP008432-PA [Anopheles gambiae str. PEST]	XP_317011	1.69e-60	0.575			IPR009688; PTHR21377 (PANTHER), tmhmm (TMHMM)
GME-string_Contig_1684.0	GCTTCCATATAATTTTATTGGAGATGTAGATATCGGTAACATGTTATGGAAATATAATATAATACAAACATATAGCTTTGTACAATATGAATGTTTTGTAATAATATAAGTACACCTTATACAATCGTGCACGATCAATCGTATTTTCAATAATACAGATAATTCGTGGTACAAGCACGTACCTAATATTAACAATAATAAAAAAACTGACGGTCCATTTGATGGAATATAGCCACTATCGCCTAGATAATTATTATCCAGTTTCCAAATGCAGAGTCAGTATTTAAAAAAGATTTTCAAGTATTATATACTTACATATTTTATGCACTTGATTTAGTTAAATTATAAACTATTAGTTACATAGATAGTTCATCGTTACTAATAAGTTCGACAGTAAAA…	1190							SignalP (SIGNALP), tmhmm (TMHMM)
contig00118_1.r1.exp	AAGCAGTGGTATCAACGCAGAGTAGTCATGTTTTAAATTTTTTTGTTAACATTTTAAGGAGTGTTTAGTATATATACATATATATTCTGTTATTTCACCAATAGGAAAATTAATTTATTTCATTATTTACTGTACGCAATTATTTATATACATAATATTAAAGTTTTCTAGACCGTCTATTATTTTTGAGAAGCATTTTGGCAGGATATTTTGTTAGGTGTTTGGTTAAGTGATCGTAGATTAAATATGTTCTCGAACAAGGTAGTAATTATAACTGGAGCTAGCTCCGGCATTGGGGCTAAAACCGCTTTGGATTTCTCAAAATTAGAAGCAAAATTAGTTCTAACAGGCAGAAATAAGCAGAATTTAGATGATGTAGCGAAACAATGCGAGGAAGTT…	2474	gi|114050773|ref|NP_001040155.1|short-chain dehydrogenease/reductase-like [Bombyx mori] >gi|87248227|gb|ABD36166.1| short-chain dehydrogenease/reductase 2 [Bombyx mori]	NP_001040155	1.35e-108	0.786			SignalP (SIGNALP)
contig08076_1.exp	ATATTGTCTTTTAAATTGGAATTAACTAAATCAGAGCTTTTTTCTTTCTTTCATTATATTTATTACTTTTGCAGGGAATCGACTTACAAAATAATTTGTTTTATATGATATCCGTCGCTCTTCGAAGCAGATAGAAATTACACATTATAACATCATAATGGCAGAAGACTTGGATGTAGAGGCTATGTTGGAAGCTCCATATAACAAATCGGATAACACTTCCTCTTCAAAGCATCGATCGGACAAGTATTCTGATAAGCATAAAGAAAAGGATAGAGGAAGCAGTCGAAGACGGAGCCGCTCAAGAGATAGGAAAAGATCAAGGGAACGAGGTGTATACCCATCAAAAGACAGAGATGAGAAAAAAGATAGAGAACGAGAAAGAGATAGAGATCGAGA…	971	gi|110759486|ref|XP_624668.2|PREDICTED: similar to CG11266-PB, isoform B [Apis mellifera]	XP_624668	1.97e-44	0.9			no IPS match
contig00514_1.exp	AAGCAGTGGTATCAACGCAGAGTACGCGGGGACAGTTCGTGTCTAACAGTCGACAAGTGCTGACGTCAATTAACATCATGTCGAAGTTTATTGTGTTTACATTGGTCTTCTCGTTTTGGATTTATTATATTCATAGTGAAGTGATCCAGGTTGTAAAACGTTCGGTATGCAAGCACAATGAGATGCAAGTGGAGTGTGCGCACTGCGGCCCGAAGAGATGCGATGACCTGGGATCCCCGGTCCCCTGCATTGGTGCGAATGGAATATGCCGACCGGAATGCGTGTGCATCGACGGTTATGTGCGAGACACTAATGGGACTTGCATACCGAAAGATGAATGCCCTAGTTGCGGTGGTGATTTCAACGCGACGTCTGGTTGCGGAAACCATTGCGGCAACT…	1209	gi|56462284|gb|AAV91425.1|protease inhibitor 3 [Lonomia obliqua]	AAV91425	2.35e-27	0.469	F:protein binding; F:peptidase activity; F:electron carrier activity; F:iron-sulfur cluster binding; P:electron transport		IPR002919; IPR013032; IPR018453; G3DSA:2.10.25.10 (GENE3D), SignalP (SIGNALP)
GME-string_Contig_175.0	GTACGGAAATAGTAAAACATTTGATCTACATTTTAAATCATCTAAATTCTTTCACTTTTAAAAATAGATAATTTGTTTCTTCTATCTAGTTAGGTATTTAAAAAAACATATCCTACTTAATCGTTTTATTATTTTGCGTTATTTTCTATTAGTAGCACTAAAGACTTCTTTATTATAAGTTTTCTAATCTTAAACGAATCTGCGTGGTTACCAAACCTACATCAGCGGCATTTAAATAACCTCTCATTCTCTGATTTAAGAGTTATTTATTTTTGCATAAAACCATCATAACGAATAATTCGGATTTTTCAAAGTCATCAACATGGGCAAACAGAAGAAAACACGAAAAATAGTTGAGAAAAGGTTTGCTAAAATGAAAAAACTAATAAGTCCTAGCGA…	959	gi|91081659|ref|XP_969257.1|PREDICTED: similar to Bekka CG4539-PA [Tribolium castaneum]	XP_969257	1.19e-102	0.882			IPR006596; IPR006984; G3DSA:3.40.50.1010 (GENE3D), SSF88723 (SUPERFAMILY)
GME-string_Contig_587.0	TATCAGTAAAAACAACCGACATGCATCCAATACAATAAAATACAATACAGTTCATTAGTAACATTTTTCGGTAGAAAGTATAATATTCCTGGAGAAAATTGTTGGATGGTAAACATCCAATCAATTCATCACTTTATGAAATATATTTTGTGGTGTAAAAATATTTTATCAGTCAACCGTGACCGTAATTTGTTGGATAAGTTGCCACTAGTTGTCACCCTTGCCAGACATAACAATAGAAATCGAAATGACCATTGATTTATACTATACGCCGGGCTCAGCGCCATGTAGATTAGTGTTGCTGGTCGCAGCGGCACTTGATATTCAACTCAACTTAAAATTAACTGACTTGTCTGCTGGAGAACAATTTAAACCGGATTTCTTAAAGATAAATCCTCA…	959	gi|117572697|gb|ABK40535.1|glutathione S-transferase [Helicoverpa armigera]	ABK40535	1.55e-78	0.764	F:transferase activity		IPR004045; IPR004046; IPR010987; IPR012336; IPR017933; PTHR11260 (PANTHER), PTHR11260:SF8 (PANTHER), SignalP (SIGNALP)
GME-string_Contig_621.0	CATTAAGCGTGCGTCAAAAATTTTGTTGTTGAATTTTTAACACTTTTCTTTATCAAACAATTTTTAATAAGTATCAGGTTCTAAAATTTTATTTTAAATCATGGAGGTGAAAGAATGCAATGACCTTTCTGAGGAAAATCAATTTATTGTTGACGATGTAAGCAAAATTATTAAAGAAGCTATTGAAAATTCAATCGGTGGTACTGCATATCAACATAATAAAGTCAATCAGTGGACATCTGCCGTAGTGGAATCTTGTTTGGGTCAATTGACGAAACTGCAAAAGCCTTACAAATATATAGTGACGTGCACAATAATGCAAAAAAATGGTGCAGGGCTTCACACAGCCTCCTCTTGCTTCTGGGACAACAATACGGATGGTTCATGCACTGTGCGCTG…	955	gi|153791737|ref|NP_001093289.1|dynein molecular motor protein light chain 1 [Bombyx mori] >gi|117606766|gb|ABK42003.1| dynein molecular motor protein light chain 1 [Bombyx mori] >gi|117606768|gb|ABK42004.1| dynein molecular motor protein light chain 2 [Bombyx mori]	NP_001093289	5.53e-60	0.904			IPR005334; PTHR21255:SF4 (PANTHER)
contig14960_1.f1.exp	ACTTGCTTATAATGGTCTTATAAGGAGTGTCATTGATTATGGAACTTTTTTTGTTAGCTCCAGGAAGTTCATTTGCTTTTAAGAAATTGGATTTAATTCAATCAAAGGCCTTGAGGATTATCTCTGGAGCAATGAAATCAAGTCCAATCAATGCTTTACAGCTCGAAGTCGGTGATCCACCTTTGGTTTTAAGAAGGCAATATCTATCTGATCGCTTCTTTTTTCGTTGTTTACAATTATCTGATCATCCGCTTATTCAAAAGTTATCTCAACTACATATCTTTATTTCGTCTTCATCTTATTGGAAACATAAAAAACCTCCATGTTTAATACAAAGTTATGAAAAATATAAATCCATAGAATCTCCCACTTTTACATCGTCCTGTTTTCCCATTTATA…	1626	gi|156540552|ref|XP_001601944.1|PREDICTED: similar to pol-like protein [Nasonia vitripennis]	XP_001601944	1.05e-31	0.445	F:nucleic acid binding; F:RNA binding; F:ribonuclease H activity; P:RNA-dependent DNA replication; F:RNA-directed DNA polymerase activity		IPR002156; IPR012337; G3DSA:3.30.420.10 (GENE3D)
contig00077_1.f1.exp	TTTGAAATGTTAGTACAGTCTCTGAATAAAGAAATTTTAGAAAAGGAATATATGATTTCACAAAAAGATACTTTAATATCTGAGCTACAATCAGCAAATATAGAAAAGGAAGCTACTATAAATATTCTTAAAGACTCACAAAGAGAACCTATCCAGGAAACAGAGGATATTGGAATTTCAACAAATATAGTTGATAGTATAAAGACTGCACTGCCAGACCCAGAAGAAATAAATGTAACTGATACTGCATTATGTAGGGAACATTGTGTTATTATTAAAGAGCTTGAAAATAAATTAAGCGCTGCTCAACAACAAATTGAAGTCCTTAATCAAGATATAGATACTGCCAAATAAAAATATGATAAAAGTGAAATCTAATCATAAATTAAAAATTAAACA…	4762	gi|157116237|ref|XP_001658396.1|lava lamp protein [Aedes aegypti] >gi|108876565|gb|EAT40790.1| lava lamp protein [Aedes aegypti]	XP_001658396	3.09e-80	0.431			IPR009053; PD936484 (PRODOM)
GME-string_Contig_486.0	TATGACTTTCGACACAAATCCAATCTCCACTTATTGATTCGTGTCTTGGTCTCTATTCTCGCTCGACATAGTTTTTGTGTGTATCAGTTATGGCGAGTCAGACACAGGGGATCCAGCAATTGTTGGCTGCTGAAAAACGAGCGGCCGAGAAAGTATCAGAGGCGAGAAAGCGAAAAGCGAAACGCCTAAAGCAGGCCAAGGAGGAGGCTCAAGATGAGGTGGAGAAGTACAGACAGGAGCGCGAGAGGCAGTTTAAAGAGTTTGAAGCCAAGCACATGGGCACAAGGGAAGGTGTCGCAGCTAAGATCGACGCTGAAACCAAGGTCAAAATTGACGAGATGAACAGGATGGTGCAGTCACAGAAGGATGCGGTAATCAAAGACATCCTGAACCTGATCT…	948	gi|114053231|ref|NP_001040287.1|vacuolar ATP synthase subunit G [Bombyx mori] >gi|87248641|gb|ABD36373.1| vacuolar ATP synthase subunit G [Bombyx mori]	NP_001040287	2.25e-29	0.933	C:apical plasma membrane; F:hydrolase activity; F:hydrogen ion transmembrane transporter activity; P:proton transport		IPR005124; PTHR12713:SF4 (PANTHER)
GME-string_Contig_46.0	CGACTCTTAAATAATTATTATTCGTAAACATAAAACTATTATAAATTTTACAAAAAAATTGAGTCAACTCAAATAAACTATCTTTATTGCATATCACATCCACAGTTGCCCAATAGTCTGAATAAAATATCTTCATAATTTTTCAAGATGGTAACATAGCAAACAGAACATTCGAGACAAAAAATTAATATGCTTACGTCATTTTTTTTACAATGCTATCTAGAATACAAACACATTGTTAATTGTCATTCAATCAGCAGCAAAATGAGAATGAGATTAAATTATTATGCAATAAACAAATCGGAGTATAGTCTTCGCCTCCCAGGGAATCCGTTATTTCTTTCCTCCAGGAGGCTGTAGTGGTTGGCCTCTTTCTTTTCCACGTAGTTTTATGCCAAT…	944	gi|112984062|ref|NP_001036824.1|Multiprotein bridging factor 1 [Bombyx mori] >gi|2285788|dbj|BAA21658.1| Multiprotein bridging factor 1 [Bombyx mori]	NP_001036824	1.56e-75	0.913	C:cytoplasm; P:dendrite morphogenesis; F:transcription coactivator activity; P:central nervous system development; F:sequence-specific DNA binding; P:open tracheal system development; C:transcription factor complex; P:positive regulation of transcription		IPR001387; IPR010982; IPR013729; G3DSA:1.10.260.40 (GENE3D), PTHR10245 (PANTHER), PTHR10245:SF1 (PANTHER)
GME-string_Contig_1210.0	TTTGTGTTGTGCGTAGTTGTGATTGGTTTTCTAATGGCTTAATTAATTTTCTTATTATTTTCTTTTACAATTCCTATATATTTTGGTTCGAGCTTGACCAGATATGGCACTGCTACCTCCAGATCCAGTTTATACAATCAGAAATGTTGACAATGTTCCTGTTTATTCATTGGCATTTAGCTTTTTACCCGGCGGACTGGAGAGGTTACTAGCCGGCTCTAAGAATGGTTACGTTTATGCATACAACCTTCAGACTAACCGTGTGCAGCAGAAAATCCAAGTTGGTCAAGCTCCCATATTGCACATTATTCACACAGACACTCACTTCATCACTCAAGAAAAGGGAGGAAACTACAAAATATTTTCTCTTACCAATAACGGCTATGAAGAAGATGCTAC…	1481	gi|194756540|ref|XP_001960535.1|GF11458 [Drosophila ananassae] >gi|190621833|gb|EDV37357.1| GF11458 [Drosophila ananassae]	XP_001960535	1.24e-60	0.581			IPR001680; IPR011046; IPR015943; IPR017986; IPR019775; IPR019781; IPR019782; PTHR22847 (PANTHER)
contig17837_1.exp	TTTTGTTTCTAAAATCATGTATTTAATAAAAGAGCAATGCATTAATTTACTCGACAGGGGGTTTTTTGACCAGTTCCTATAATACCTTTTTAATGACTACCACTACAATAAGTCTATCATACGTAGTTTTGAAGATATATGTTTTTAAGTATGCTATTCCAAATATTGCTACTTTGGGGCTATTTGGTATCCTATGTAGAAGCTAACCAATTTTTGACATTTTATAAAACTGTGCTTAATAAAACCGTTAGAGAGACATTTGGAACTATTCTAGAATAGACTGCCTTGAAGTTTATCGCAATTTGATTCTTATCGGTTAAGAAAATAGTGAATTATGAAGTTAGTCATGAAAACAAAATTATTATTTTAAATAAAATGGGTTTATTTGGAATTACAAGT…	1491	gi|221115289|ref|XP_002158232.1|PREDICTED: similar to GF24755 [Hydra magnipapillata]	XP_002158232	7.69e-10	0.556			no IPS match
contig00523_1.exp	TATTATATGGGCATTTTAATGCGTAGCTCTTATAAATCTTAATGTAATGTATATTGGTCTATGTTAATATGTATGTTAATCTATGTCAAGTTTCCTAAATGATCCTTGATTGCTAAACTCGTCATTGTTATCTAATTTGTCTGCCCGCTTAGACTCGTCGGTACCAAACTGTTCTTCTTGCCGCATCCATGAATTGTACTCTTTCAATTTTAATGTCCAACAATCAATAAGTTCTGATACAGTGCCTCCATCACCTCCGTACTCAGCCGGTATAATTTCTTTAGGTATAAATTTAAATAAATCCTCTTGATTTTTATGGATATTCAATCTCTCTTTAGCTTTTTCATTTAAGAAACTTGAAATAAGTGAGAAGATTAACTCGACACCAGAAGGCACATT…	1120	gi|157118367|ref|XP_001659080.1|SEC14, putative [Aedes aegypti] >gi|108875735|gb|EAT39960.1| SEC14, putative [Aedes aegypti]	XP_001659080	3.62e-72	0.619			IPR001071; IPR001251; PTHR10174 (PANTHER), PTHR10174:SF27 (PANTHER), SignalP (SIGNALP)
contig13720_1.f1.exp	TTTTTTTTTTTTTTTTTTTTTTTTTTTGAGACGCAGTCAGTTTATTCAGCAAATAATCATATATAATAAAACTTAACCTACTGTATAACCTATTATAACTAGTGTTCTTTTTTCATGGCATATTTAGTAAACAATCTTGACAGATCTTTTTATAGTAACAGTTCATAGAATGAGCAAATCTCTATAATAAAAGGATAAATAATACATGGATAAAGTATAATAAAACATACCTATGTTTTTATCTAAGGTAGGCCCATCTGGTGTACCAAGTTCCTTTTAAATCCGTTTAAATATGATTCAATGACGGAAAAACTGTACAAATTTTCACATTTATTAAGTCAGTAGGATTATTATTTATCTTTTGTTAAAAAAATTTTAATAAATAGACACGTCCCTATC…	1542	gi|225703088|ref|NP_001139536.1|mrg15-like [Bombyx mori] >gi|116518235|gb|ABJ99463.1| mrg15-like protein [Bombyx mori]	NP_001139536	3.94e-166	0.739	C:chromatin; P:chromatin modification; P:chromatin assembly or disassembly; F:chromatin binding; P:regulation of cell growth; C:nucleus; P:regulation of transcription, DNA-dependent		IPR000953; IPR008676; G3DSA:2.30.30.270 (GENE3D)
contig21157_1.exp	GACGTTTTGTTGAATTTCGACTGAAGTATCAGTCAAATTCGTCGATAATATTCTATTATTATAAAATATAAACGAAAATGTCTCTAGTAAAAATATTTTCAATATCAACGCGAGCTCGTACCTCTGGTACGACTGGCATGCTTATCCGCCATGCCAGCTCATCCCAAGGCAAGGTAGAAAAAGTGTACCCACCAAATAGTCCCGGTTACAAGTATGTAAATGCTGAAAATCCAGCGGAGACATTCAAAGAAATGTCAGATAGGGCAGCTCAAACAATGTTCTGGACAGAGCTTGCTAGAGGTTTTGCTGTTACCCTAGCTCATGTTTTTAAGGAACCAGCAACTATCAATTATCCATTTGAAAAAGGTCCTCTGTCGCCGAGGTTTAGAGGAGAGCATG…	936	gi|114051372|ref|NP_001040316.1|NADH dehydrogenase ubiquinone Fe-S 8 [Bombyx mori] >gi|87248369|gb|ABD36237.1| NADH dehydrogenase (ubiquinone) Fe-S protein 8 [Bombyx mori]	NP_001040316	1.94e-110	0.845	P:mitochondrial electron transport, NADH to ubiquinone; F:iron-sulfur cluster binding; C:mitochondrial respiratory chain complex I; F:NADH dehydrogenase activity; P:electron transport	EC:1.6.99.3	IPR001450; IPR009051; IPR010226; IPR017896; IPR017900; G3DSA:3.30.70.20 (GENE3D), PTHR10849 (PANTHER)
GME-string_Contig_2082.0	AAAGAATAGAAAATAGCTTATAAAATTGTACTAAATAATTGTATTTGAAGGTAATTTTTATAATAATACACAGTAATCTATTGATTTAAGCTAAATATATTTACGATTCCTTTGCTTAGATATAATTTTTTTTCAATTTTAAAAACTATAAATATTAGAATTACAACAAATTTTGCATTAAAAATTGAAACGATATTAAACTATGAAGAAATCTGCCCGAAATTTGCTGTATGATAGATTACACAAAGGGGGTGTATTAATATGTGTTGGATTGACGATTTATGGCTCAGTTATGCTTGCTGATCATTTCTACAAGTATTACAAATATGTCAGACCTCAAATACAAACAGCAAAGTTAGCAGCTGAGCAAGAGTTACTAGCAGAGGGGTCTTCAGATAG…	938	gi|157119168|ref|XP_001659370.1|hypothetical protein AaeL_AAEL008553 [Aedes aegypti] >gi|108875470|gb|EAT39695.1| conserved hypothetical protein [Aedes aegypti]	XP_001659370	6.2e-08	0.693			tmhmm (TMHMM)
GME-string_Contig_559.0	TTCTCCCAGTCCGCCATTTTAAGCATATGATCATTGTTGTCTAGCTTGTACACAATTTGTGTTAAAAGTTGAAAAGTAATAACAAATTTCGTTAATAGTCAAAAATGGCACGTACCAAGCAAACTGCCCGTAAATCAACTGGAGGCAAAGCTCCCCGGAAACAATTGGCCACAAAAGCTGCGCGTAAATCAGCGCCCAGTACTGGCGGAGTTAAAAAACCTCATCGTTATCGCCCTGGTACCGTGGCTCTTCGTGAAATTCGTCGTTATCAGAAATCTACCGAATTGCTGATCCGTAAGCTGCCGTTCCAGCGATTGGTGAGAGAAATTGCTCAAGACTTCAAAACCGACCTTCGTTTCCAGTCGGCTGCTATAGGCGCTCTGCAGGAAGCCAGTGAGG…	937	gi|156548621|ref|XP_001608164.1|PREDICTED: hypothetical protein isoform 1 [Nasonia vitripennis]	XP_001608164	4.82e-69	1	P:regulation of cell shape; C:nucleosome; F:DNA binding; P:nucleosome assembly; C:Barr body; P:cell adhesion		IPR000164; IPR007125; IPR009072
GME-string_Contig_726.0	AATCGGTGCGGTGGGTTGGATAGATTATCAATTGTCCTGAGTTGAATCGTAATTTTTTAACTAAACTTTGCGTTTGATCAATTTTTCACGTGGTGTCTTAACAATTATTAAAAATTTACTCATAGTCAGCATGTCCGGAGAAACTCCAGTCCCACCTCCCGTATTATGGGCTCAGCGCAAAGAAGATGTATTTCTAACATTTAGCGTCGAGTCTAAAGATCCGACTATTAAAATAGAAAAGGACTCGGTTTATTTTAAAGGCGTCAACGTGCCGGACAATAAAGTACACGAGGTAACTATACCATTATATGAAACTGTGATCCCTGAAAATAGCGCCTACGTAAATAAAGGCAGATGTATAGAAATGGTGCTTCGTAAAGAGAAAAAAGATGCGCCGTA…	934	gi|112983282|ref|NP_001036958.1|p23-like protein [Bombyx mori] >gi|60592741|dbj|BAD90845.1| p23-like protein [Bombyx mori]	NP_001036958	4.52e-51	0.675			IPR007052; IPR008978; IPR017447; G3DSA:2.60.40.790 (GENE3D), PTHR22932 (PANTHER), PTHR22932:SF1 (PANTHER)
GME-string_Contig_376.0	GGAATACTAAAAAATACCCATTACTTTATTTCTACACATAAATACTTATACAAGGAAGAGGTGGAATAGACAGGCAGGAAAAGAACTTTTTCAATATAAAAAGATATTTAAGAAAAACAATTCAAGAGACTTACAAAATACTTTTACTGTATGAAACTTAGCTGGTACTGGTTAAACCTTCATATTTATCTCATAAGATGTCTTCAGTACACAATTATTGGAATAATTAATTTTCAAATATTGTGACTATAATGAATGACAAATTCAATGAAATAATCTTAGGTTAAAACACTTATCGAAATAGACAATTTATATTGGTTTATTTAACATACCTACATCACACATTATTTTGATTAATTTTTGGTTAAAACAAAGCACTATTATTTTTTTATATAACCC…	929	gi|134948671|ref|NP_001077096.1|small nuclear ribonucleoprotein sm d2 [Bombyx mori] >gi|117606770|gb|ABK42005.1| small nuclear ribonucleoprotein sm d2 [Bombyx mori]	NP_001077096	4.32e-46	0.93			tmhmm (TMHMM)
contig14841_1.exp	AAGCAGTGGTATCAACGCAGAGTACGCGGGGAGTTGACACTGTGTCATCATATATAATGGACACTAATATACAAAAAACAAGAATGCTGTCATATCTATTAATGATACTTATATCGTCCACCGCAGCAGAGATTTGCCCATATATATATGACAATCAGTCGTACACAAGAACCTCTGTATTAACAATAAAGGGTCTACCAACCAATTTAGTTATAAACCCTCACACCAATGACCTTCTATTCACATTGATCGATCTCGAATCATTACAAAACGATGAGGTCCAAACTAAAATGGACCAATACATACTAAAGAATGGGGAACCAATCAAAATCGACAATGTTAACGGTCAAGCTGCCGCTGTGGATGTCAATTATAACAAAGTATATATAGCCAGTGACG…	976	gi|116782397|gb|ABK22491.1|unknown [Picea sitchensis]	ABK22491	1.26e-06	0.4388	C:integral to membrane		SignalP (SIGNALP), tmhmm (TMHMM), SSF69304 (SUPERFAMILY)
GME-string_Contig_211.0	GAAAAATAATTTTTTTTTTTTTTTTTACTAAGTTGAGTATTAAGAGAGGTTGCTTATATAAAGTATTCACTATATAATTTTCAAAAATTGCAGAATAAGGTTTTTGTCTTGAGTTTGATTCATATTTCAATTAAGTAGTTACATACCATTATTAATTCTACTGAAATAAAACACATTTCGGGTGAGGTCCAATAAAATTCTAATATAAATTGATTCATCATATCACAAGGTGTGCTCCGACAGTCTATGGTCTGTGTAAAGCGATACACATTCACAACAGGTCTTAAATTAACGAGATTTACTTCTTGATCTTGATTTTATCCGCAAGGGAACAGGATAGGCCCGTACCGTCAGGCTCTACATTCAGATCTTCTACTTTACTATTGTTGATAACCATAG…	1224	gi|114051191|ref|NP_001040386.1|peroxiredoxin [Bombyx mori] >gi|95102710|gb|ABF51296.1| peroxiredoxin [Bombyx mori]	NP_001040386	1.04e-83	0.825	F:oxidoreductase activity; C:peroxisome		IPR012335; IPR012336; IPR013740; IPR017936; PTHR10430 (PANTHER), PTHR10430:SF3 (PANTHER)
GME-string_Contig_581.0	AGTCGATCCAAATCAAACATGTACAACATACTTGTATTACTTGTTTTCGTGTCTGTAACCAACGCCCGCGATATTACAGTGGGCTCTGACGCTGGTAAGAAAATATTCGACGAAAACTTTCAAGCTAGTCCAGCTATATGGAGACAAGTCCAAAATGTAACAATTAATACAACCGACGACGAAGTGATAAGTAAAATTATCGTGAAAGATCTTAGAGCAGAAAAGGACGGAGAAGTGAACATTGTCGATGGAGGAGAAGGACAAGAAAAGGTGACTTTAGAACTCAAAAGCCCAACAGCATTAAGAGGATACGACTTTCATATAGAAGCCTACGCAGTACCAAAGTCACAAGAAAAAGTTAAGGACGAAGACAAATTACAAGATGATTTAACTCACCCC…	2354	gi|4090964|gb|AAD09279.1|immune-related Hdd1 [Hyphantria cunea]	AAD09279	1.35e-25	0.411			SignalP (SIGNALP)
GME-string_Contig_1133.0	AATTAAAATTTTATTGAGTAATTTCCTGAATAAAAATAATAATTAAATATGTAAAGCAAAACATTATAACTATTGTCTAACGTATTCAAATAAAAATATTAATTGTTCTCACTACAGTGAAATAAATCTTCGGGCAACTGTACAAACAAATTTACACAATGTCAAAACTCTAATAAACATCTAATTAACTGACATAATACATTCAAATTCTATGAGTTATATGATTAATTATACAATTTTCTAGTTATTTGGAAATTATGAGTATATTTTTTTATAAATAAAGGTCATGCGAAAATCGAACTAAAAAATGAAAAATCCCCTACAATGAAAGCTTTACAACAGCACACAGTTACGTTATATTCACACTGGCCAAACTACACTCCATTACAGTATACCAAC…	1182							no IPS match
GME-string_Contig_243.0	CTGAGCATCAAGAACTTCATTTTCTAAATCATTATTTAAAATTAAGTTCTCTTCATTAGACAAACTACTTTGATTGTCAAAAGTAACTTCTTCATTAGACTCGTCTTCATCAGATGATCCCATTTCATCAGATGTTGCATTTTCATCTAATTCTTTGCTATCATTATCCATTTTAACATCCTCTACTTCCCAATTCCCTTCTGAATTTACAATTTTTTCATTTTCTATGCCCTTCTTCTTTTTATTTTTATCTTTAGCTTCTTTTTTAAGCTTTTTCCTCTCTTGTCGAGACATAAACAAATCTGCTATAGGAATGCCAGCGAATCTACCTCGGATAAATTTGTATTTATCCTGCAATGATTTATGTAACAATAGTCTTGCACATGCTTTATCTTGGTC…	923	gi|156550059|ref|XP_001605276.1|PREDICTED: similar to Flj25286-prov protein [Nasonia vitripennis]	XP_001605276	4.07e-12	0.578	P:transcription		SignalP (SIGNALP), tmhmm (TMHMM)
GME-string_Contig_126.0	AAACATTAAGTTGCAAGCTGTGGTTGCAAGGGCAGCTTTAATTGGCAACACTGCTACTCTATTGCTGCAAGAAAAAAAAACCTTGTAATGACTGAAAAATGTTTCGTTCTATATTTTGTGCCGTACGTAATCTACGAACTTTTACTGTCCCCTATTATAAGGCCAGTATCATTACCAAAAATGTAAAAAGTTTGTGTACATACAATAATCTTCAAGTTACACCTAAACTGCAAAGTTTTAGTAATGGATCTCTATCATCTAACCCACAAATATTGGCTTTAACTAATAACATAGTCGTTCCAATAAGAACTGTAACAAAGTTCAGTTTAAAGAAAGGCAAAAGAAAAACTGTTAAAGCTGTAACTCGTAGATTCTTTCGTTTGCATTGGGGTGGATGGA…	921	gi|158301123|ref|XP_320871.3|AGAP011635-PA [Anopheles gambiae str. PEST] >gi|157013489|gb|EAA00046.3| AGAP011635-PA [Anopheles gambiae str. PEST]	XP_320871	1.87e-41	0.775			IPR001706; IPR019338
contig04183_1.exp	TTTTTGTAGTTATCCAAGAACATTTATTCATCTTCATCCAAACACTATTGTGTTACTATCCAAACACAATTAATAACAAACTAAACAATTATTGATATGTGATATTCTTAATGAAACATCTGACTTAGCGTGTCTGTACGATACGAGAACGTGCTTACATTATGTATACATCCGAAAATATTAAACAAAACAAATAGAAACAACCAAAATAAAACTCATTTATAAAAATAATTTTGCAATACATCTTAATTAAATATTATAATTTTAACAAAATGATATCATGATATTATATTTTGGACAACAGTCTCAAAAAATAAGCCATCTTATCATTTATTTTGTATATCCAAAAATATATTTTCTTATTTACAATATTAATGTCTAAATTGTTAGCTAAATCAA…	931							no IPS match
GME-string_Contig_573.0	AAATTTTCATGATTGATTATCTGTAATTCTTCATTTACTAATTTTCTTATTTTATTGAACTAAATAAAAAAAAGGATTTTACTTCGACGGACTAGGTTTTACAGAAATATATTAAATTTTTAATGCGACCAATTATCAAGCAGATATCAACACCATGAGCAGTCGTTATCACGACTACAACAAAGGGTCGTCTCGATCCACGCGTGATGATTCTAGGGCGTATAGCAGAGAAGAACGGTGGGAAGGACACGGAAAGAGGAGGTCGCGTTCACGCTCCCGATCTCCAAGGAAGGAGTCACCACCGTCTAGAAGCAGTAAATATTCATCAGAACGATCTAGAAGCCACGAAAAAGACCGAAGATATGAAGATAAAAGAATCGAAGAAAGTAATTATGACTG…	1154	gi|110761813|ref|XP_001122504.1|PREDICTED: similar to PEST-containing nuclear protein (PCNP) [Apis mellifera]	XP_001122504	2.94e-16	0.681			no IPS match
GME-string_Contig_436.0	TATTTTCATTTACAATTTGATACAACTTGAATTTTTCATGTTTTACTCTTCGTTTTGTGTATTATTTATAATAAAAAACAATAGCATAATATGAATTTAGTGATAAGACAAGTTCTAAATAGGCAAACTTTTAGACTATGTGACAAAATTACATACAAATGTTTACCAAAACATCTTCCTGTAACCTCAACAAACAATGTTACACAATTTCGGAATTACTGCCAAGATACGAGCGATACAAGGAAGTTGCCTCCTTTGATGGAGTTCCCACCAGTCGTGTGGCCATCCTTTATTAAATTCATTAAGAACTGGATGTTTGCGAACTTCATAATTCGGCCTTACTTTGAACCAGAATTTAGTCTTGGCGAATTCATCGAGGCTTCCAAACACGCAGTTCAG…	923	gi|5020383|gb|AAD38067.1|juvenile hormone esterase binding protein [Manduca sexta]	AAD38067	2.83e-114	0.771			PTHR13333 (PANTHER), PTHR13333:SF1 (PANTHER)
contig02833_1.exp	TGACGATTGTGCACGCGGAGCCCAACTCCACGCCAGAAAATCGAATCAGGCACTCATCGCCTATCAACACCTGCTCAATGAGCTTGCAATGGCCCAGTTTAACTTTATCCGGCGAATCAAATGTGGAAACAATTTCACCTCCAATGACAAGTGCCAGTCGCTCAATACCTTCAAAGTCTGCATGTTCAATTGCCATCACGCCAGCATCAGCAAATAATTGTTCAGGATAATTATAAATCAATTGCCTATTGATAAATACATTACACTTGTGTGCCAAAATTTTATTCACTTTATCCTTCATCTTTTCTTTCTCGGCAACTTCAAGTTCGGCAATTTTTGCCATAGAATCTACTTTAATGGTAGAACCAAACACTTTAATTTTATCTGTGTCCATAGGTG…	1232	gi|114051313|ref|NP_001040109.1|chaperonin containing t-complex polypeptide 1 beta subunit [Bombyx mori] >gi|87248085|gb|ABD36095.1| chaperonin containing t-complex polypeptide 1 beta subunit [Bombyx mori]	NP_001040109	1.92e-180	0.896			IPR002194; IPR002423; IPR012716; IPR017998; G3DSA:1.10.560.10 (GENE3D)
GME-string_Contig_1006.0	GGAAAAAAAACTAATATAATACAATTATATAACAAAAGATAATCAAAACATGCTTCATAAAACTAATAAAAGTAAGACAAATTATCGTTAAACTAAAGAAAAAACTTCTCAAATTATTACATTTTATATACCATTCTATGACGCATGAAGTGAGCAAATACTTTTTATCACATATCTTATAATACCCTGATGTACAAATTATTATTAGAACAGTTCTTCTGTAAATGCACAATGAAAAAATCACTGGTACTTATGAACATCTAAGTTATTGTTTGTAAAAAACACAGGAGATTCAGGATTAAAAGTCGTAGCCACATGCCCTGCTCGATGGCCTAAATCCATATGTTTGAATATATTTTGAAGTAAATGCTGTTGCTCCATAAGTAGTGTATTCAAATG…	1887	gi|158299356|ref|XP_319460.3|AGAP010269-PA [Anopheles gambiae str. PEST] >gi|157014325|gb|EAA13954.3| AGAP010269-PA [Anopheles gambiae str. PEST]	XP_319460	9.32e-144	0.697	C:membrane; F:calcium channel activity; P:calcium ion transport		IPR005821; SignalP (SIGNALP), tmhmm (TMHMM)
contig19710_1.exp	AGGACAATTACTAAGTGACAGCATCCTTTTAAAATTGACTAAAATAATCTTTTAGATTTTATTTTTCTAACAATTAACCATAGAAATAACTTTCCTTATTGCTGTTATAGACAATATTTTATGTGTAATACTCATAATTTACTGGCGAATTAACAAATATTTCGATAAATTTTCACAAAGAGCATCTTGAATCGAAGGCGTGAGAGGGTTTACGGAGTGATAGGGCAGGATGGCTCGTGGCCAGCAGAAAATTCAGTCACAGGCAAAAGCTGCCGAAAAACAAAATAAAATAAAGAAACAACAGGGACACAGTGCCACTGATCAGAAAAAAGCAGCTCAGAAGGCACTGGTTCATGTTTGTGTTGTTTGTAAGGCGCAGATGCCCGACCCCAAGACTTA…	922	gi|110761221|ref|XP_001120407.1|PREDICTED: similar to CG15715-PA isoform 2 [Apis mellifera] >gi|110761223|ref|XP_001120350.1| PREDICTED: similar to CG15715-PA isoform 1 [Apis mellifera]	XP_001120407	1.11e-33	0.941	F:zinc ion binding; C:intracellular		IPR007087; IPR015023; IPR015880; PTHR21213 (PANTHER)
GME-string_Contig_539.0	CACTGAATATAACCTTAAATTTTTACTATCATTTATTCATTGTTTCATCACTTTGTCCTTTATTTTTATTTCCTTTTCAAATACGTACTTAATTGAAATTAAATATAATTAACAAATTTTTTATTGTTAAAATAGGTATTTTATTTCATTCAATTATTACTGATTTTGCTCTCACTCAAAATGTCAAAAAGCGGACCTAATAAAAGCGGTAGTAAAGGGAAATCAAATGAAGAAATTTTTGCCGGACTACAAAACTTGCGTACAGAACAGAGGCAATTAGCAAACAAAATATCTGAACTTGAAATGGATCTTAATGAACACAAGACAGTGATCGACACTTTACGTGAAGTGGAAGGGGCGCGCAAATGTTTCCGTATGGTCGGTGGCGTTCTCGTGGAG…	1234	gi|156552708|ref|XP_001600260.1|PREDICTED: similar to prefoldin, subunit, putative [Nasonia vitripennis]	XP_001600260	8.8e-30	0.781	P:protein folding; C:prefoldin complex; F:unfolded protein binding		no IPS match
contig22056_1.exp	AAGCAGTGGTATCAACGCAGAGTACGCGGGGATTATAGATTATATCTATATGTCTATATCACTTAATTTTTTATTTGAAATGAGAAAATTGTTATTTTCTGTACGTAATGTATAGAATACGAATTTTGTCTCGTGTCTTGTGGCAACAACGAATTCATAAAAAAAGCTTCCAAGTTCAACCTTGTATTTACACCATCAGGCAAAATGATTTTATTAATCGTAGATTTCAAAGTACCGTTACTGTTGAAGATAGCTATATAAAGAAGTTTATGAAAGCAGTTGGTTGGATGGACCAATCTAGAACACGTTTGAAACTCACAGGATATTTTCTCTATGAGTGTGTACCTGATAAAGTTGTATATAATGATTGGTTTGAAAAATTAGAGCTTCCTGATACAT…	923	gi|195174506|ref|XP_002028014.1|GL15064 [Drosophila persimilis] >gi|194115736|gb|EDW37779.1| GL15064 [Drosophila persimilis]	XP_002028014	1.34e-47	0.655			IPR007129
contig19025_1.exp	GTACAGACAAAGAGTGTGTTATTTTATATTTAAAACTAATTTTATTAAATTTCTGTGCAAAATGTCGTCAAAGAAAAAGGTTTTATTGAAGGTAATCATACTCGGTGATAGTGGCGTGGGTAAAACATCACTCATGAATCAATTTGTCAACAAGAAATTTTCCAACCAGTACAAGGCAACAATAGGCGCAGATTTTCTCACAAAAGAAGTGATCGTCGACGATAGAATCGTTACGATGCAAATTTGGGATACTGCTGGCCAGGAGCGGTTCCAGTCGTTGGGAGTGGCGTTTTATCGCGGGGCGGATTGTTGCGTCTTAGTGTTTGACGTAACTGCCCCTAACACGTTCAAGTCCTTGGAGAGTTGGAAAGACGAGTTTCTGATACAGGCATCACCAAG…	927	gi|114051368|ref|NP_001040368.1|Rab7 [Bombyx mori] >gi|95102652|gb|ABF51264.1| Rab7 [Bombyx mori]	NP_001040368	2.04e-96	0.957	F:GTP binding; F:ATP binding; F:transcription factor binding; P:small GTPase mediated signal transduction; P:regulation of transcription, DNA-dependent; P:protein transport; C:transcription factor complex		IPR001806; IPR002078; IPR003579; IPR005225; IPR013753; G3DSA:3.40.50.300 (GENE3D), PTHR11708 (PANTHER), PTHR11708:SF260 (PANTHER), PS51419 (PROFILE), SSF52540 (SUPERFAMILY)
GME-string_Contig_866.0	TGATATTGCCACTTACAAACGCCAATGTCAATTGTCAAAGCACCAGTTGTGAATTTACTTTCATATTGTAAATATTTGTGTTTTGAAAACAAAGAAATCGCATAAAATCAAAATGGGCAAAATATTCCTTGACCACATTGGTGGCACTCGATTGTTTTGCTGTGCAGCGTGTGAAGTTAATCTCACTAATCGCGCTGAACTGATTAGCACACGATTTACTGGAGCTACAGGGCGTGCTTTCTTGTTTCACAAAGTAGTGAACCTAGTATACTCGGAAGTACAGGACCGTGTGATGCTGACCGGCCGCCACATGGTGCGTGATGTTTCCTGCAAAAACTGTGGCACAAAGCTTGGATGGGTCTATGAGTTTGCTACAGAGGAGAATCAAAGATACAAAGA…	1132	gi|112982986|ref|NP_001037086.1|hemolin-interacting protein [Bombyx mori] >gi|40949817|gb|AAR97570.1| hemolin-interacting protein [Bombyx mori]	NP_001037086	4.23e-60	0.923	F:molecular_function; C:cellular_component		IPR004910; PTHR13847 (PANTHER), PTHR13847:SF1 (PANTHER)
GME-string_Contig_674.0	ACCTAACCATGATCGGGACGGTATTGTTATTTGCATCCGTACTTTTGATATATTACGCACTCAAAGTAAGGGGCAATTATTGGAGAAAAAGAAAAATACCATATGCCAAACCCACGCCTCTTCTGGGAAATTATGGTGAATATATACTTATGAAGAGATCTTTTGGTGAAGTAGCACAGAAAATATGTAATCAATTCCCCGATGCGCCTTACTTCGGCGCTTTCTACGGAACCGAACCGACGCTCATGGTTCAAGACCCGAAGATAATAAAACAAATAATGACCAAAGATTTCTATTACTGCAGCGGTAGGGAGATCTCGAATTATTGCGACAATGAAATCTTCACTCAAAATCTATTCTTCACTTACGGCGACAAATGGAAGGTGTTACGACAAAATT…	905	gi|81248546|gb|ABB69054.1|cytochrome P450 [Helicoverpa armigera]	ABB69054	7.74e-93	0.694	F:heme binding; F:monooxygenase activity; P:electron transport; F:iron ion binding		no IPS match
GME-string_Contig_1137.0	ATAAGGAAAGGTCTTTATTGTCAAAGAGATTATAAATTACATAAAAATAACAGCAATATATTGTTGAAACTGATGATATTGTTGCTGTTACTACAAAATTAAGTTTAATAGGTATATACAATGTAGATACATATAAAAAGCATTAAATTTCTATCCAATATAGTTAATAGGACTAAAGATGAAAAATTTGTGCAACATGATAATTATATTGTGTAAGTTTAATTACATTTTTATTTAAAGTAATTATAAATAAAAATTCGGGGATGGTTAGTTAAATACTCGTATTGATTTTTATTCATCAGGGATACACAAAAATGAATAAAATAATTGGTCTATTGTGTTCATTTAACGAATATAAAACAATTTCTATTTGTGCTAAACCCATTACAAAAAGTAATT…	1275	gi|84040|pir||E22845hypothetical protein 4 - Trypanosoma brucei mitochondrion	E22845	0.00736188	0.44			SignalP (SIGNALP), tmhmm (TMHMM)
GME-string_Contig_170.0	CTGACAACTTTAAAACCTAATTTAAAACACGTTGTTTTTGTTCAACACAAATCTGTATTTCGTTATTTATAACTTAAAATACAATTAATTTGTGATTGTAAAATTAAAATGTTTAAAATACCGAAGTGGGAAGAAGACGTCCCGAAGACCAATATTAACTTTGGTAGTGTTGTAAAGAAGAAAAAAGGCAAAGATTTTGATAAGCCACAACTTGAAAACAGTCCAGACAAACCAGTGGAACAAAATAGTAATAAAATAATTTCAAAGAAAAATAAACAGAGAAATGTATTTTCTGTTACAAATATTGAGATGCAAAAAAGTAGTAATAACAAAAATAAAGGAAATGCAATATTAAATAAAAATAATTCACAAGCTGGTAATAATTTAAATGCAAGCATT…	908	gi|66828321|ref|XP_647515.1|hypothetical protein [Dictyostelium discoideum AX4] >gi|60475798|gb|EAL73733.1| hypothetical protein DDBDRAFT_0216576 [Dictyostelium discoideum AX4]	XP_647515	0.0632929	0.4			SignalP (SIGNALP), tmhmm (TMHMM)
GME-string_Contig_555.0	GGGGAATTATTAATCGATCGCTTGAAGTATATTGAACACGTACAATATGGCTAGAGAGTTAAAAAACAAAGTTATTGTGATCACTGGTGCTGCAGAAGGTTTGGGTCTAATAATGGCCGAGGTATTCCTCGAGAAAGGCGCGAAGACTGTTGTCATTTTAGATATAAACGAGAAACTAGGCGCTGATGCTGCACGCTCGCTCAACTCCAAATACGGAGATGGCAAAGCGGCTTTCTTCAAATGTGATGTTATCGCAGATTTGGAAACTATTTCGAAGAAACTTTTCGACACGTACAAAACTGTTGATGTTCTAGTAAACAACGCCGGTATACTCGATGATTTTGCTGTAAAAAAGACCATTTACATCAACGTTCTCGCTCTGATTGAATGGTCTAACAA…	905	gi|114051738|ref|NP_001040426.1|alcohol dehydrogenase [Bombyx mori] >gi|95102848|gb|ABF51365.1| alcohol dehydrogenase [Bombyx mori]	NP_001040426	3.75e-63	0.582	F:oxidoreductase activity; P:metabolic process; F:binding		IPR002198; IPR002347; IPR016040; PTHR19410:SF33 (PANTHER)
GME-string_Contig_1594.0	CAGTAACTGCTGAACAGTGAAAGAGTCGACAGAATGAAATTCACAATTGTATTAGCCCTCTGCGCGTTCGTCGCCGCAGCCTCCGCTGCTGCTGCACCAAAAGTCGTAGACGAAAATGCTTTAATACCACAGGTGCCAGCTGTCCCCAAGGACGAGGCCAGCCGTAACATTCTAGTTAACATTCTCGTCCGTCAACTGATCGAGTACGTGAGACATGTCATCAGGAACGGTTCCGTCATCTTTGGCATCCCACCACTGGACCCCCTTGACTTGGAAGAGTTGAACTTGAGCATTCCAGCTGGACTTCTCAATTTGGATCTGGAGCTCCAAAGAATCGCTGCTTCAGGCTTCGGTGACTTCGTTGTGCACAGGAGCGACTTGTCTCTGCGTGGTCTGACA…	918	gi|158302171|ref|XP_551486.2|AGAP001354-PA [Anopheles gambiae str. PEST] >gi|157012823|gb|EAL38612.2| AGAP001354-PA [Anopheles gambiae str. PEST]	XP_551486	8.74e-07	0.438			IPR013053; PTHR11008 (PANTHER), SignalP (SIGNALP), tmhmm (TMHMM)
GME-string_Contig_276.0	GCTTTACAATTAATATAATTTTATTGTCTTCTTATGTAGACATGCGTACATCCAGCATTTAACAATAAAAAACATAACGTTATCTACGCAAAAGTATATTTTAAATATATCTAGTACATTTATATAAAAATAAATAAAACAGCACCTAGTATTATGCAAGTACCTATTTACCATAACTTCGTGGACACAATGAGAATATGTTTAAATTTTACTTTGTTTGTTATATGACTAATGAGAGAAAACAATAATTTTATTAAAAATATAAGTTTCTTATATTAATTATGCCATAAACATAATATGTAATAACACAGACATACTTGTAATACCCACAATCGAGTTTGAATTTAAATAAAATGCACAAAACTATGACATACATTATTTCGGAATTTAATATCTATT…	1153	gi|91077276|ref|XP_974294.1|PREDICTED: similar to cytochrome B5 [Tribolium castaneum]	XP_974294	1.56e-25	0.79	F:heme binding; C:membrane; F:transition metal ion binding; C:microsome; F:electron carrier activity; C:lipid particle; P:electron transport		IPR001199; IPR018506; PTHR19359 (PANTHER), tmhmm (TMHMM)
GME-string_Contig_324.0	TTATAAAACTGTATAATTCGTAATTGCTGTTAGAAATTTCTCTGTTAATATGCATATATTATTAAATTTATTCTTTCACTGATATATTTATGAAGAAACACTACTATAATTCTACTATTACTATTTATTGCCTATTATCTAACTATGTAGTAAATTAATCTATTTCATGACTTATTAATTGTATTGTAACAATTGGACATAAGAATAACATCTCTAGGGATCAACAAAATATAAATATTGCCAGCTCCTTAAAGATACAATATAAATAATTTGAGTATAATTTCATTACCTAATTATTTTTACGGAATTGCAGTTTTGTGTACCATAATGTCTACTGTGCAAACATTTTGTCTATAGTTTTAGTTTTAGAATAAATAAACAAGGTGGAAATGATACTCA…	892							no IPS match
contig00995_1.exp	AAGCAGTGGTATCAACGCAGAGTACGCGGGGATAGCTTGATAAGAGTTTGTACGAGCCGTAACATATTATATTTGCTTCAAAAATGAGCCGATTAACCGTTGTGTTTGTGCTTGCTACATTTCTCTGCGTTAATATAGCTAATGCAAATGAATTTCCATTTTTTGGAGGAAATTTCCCCTTCCCGTCATTCGACTTTCCAAAGATCAATATACCTAAAATTAAGCCCATTAACATCGATGACATAAAGAACCTGAAGCCGAGTGATGGTGGTGTCGTCAACGGTGCTGCGGTATCCAGTTCTTCCACAGTCGAAAACGTCAATGGTGTACCTGTGAGGAAACAACAAACACGAATAATAACAAACGACAACGGACAAGTCAAGGAAGTTACTTACGATA…	923							SignalP (SIGNALP)
contig21953_1.exp	TTTTTTTGAAGTGAACATTCTAGTAATATATTCTGCCTCAAAGTTTATTTACACAATAAGATTGTACTAAACAACCTTTGACATATAACCTAAGCAAATTAAAAATAAACCTTACACACTATGCGACAAATAGAAATGCACTTCCAATTTGAAATGGCGAGATAAGACTTATCCAATTTTTGACAACTCGAAGCTCCCGAGATGAATGTTCGTAAATTAAATAGCGACTTAATGATTCTGATAAATTGCACTTTATATATACTTAGGCGGATTACAAGCGCCCGTTTCGCTTGGCAGTGAAATCGAGACAAAATTTTGTTCTCTCTAAAATCAGAAAATACTTTTTATATTCAGACCTATTGCAATAGAGAAACAAACGTAGAGGTAAAGAGAACTCCA…	1054							no IPS match
contig22198_1.exp	ACACACTAAAAAAAATCTGCTGTAGTTATCTGTTCACCTCAACCTTCAATTTTGTATCGCCCTTGTGTATTTGGGGTATTTGGTCCTTTCATCAATAATTCTCATAAATTATCATGTCGATCTTCAAAACGAATATGATGATACGTTCGCTGAGCACCTCTGCTACTGCTGCTCAACTTGTCAAACCTCCCGTACAAGTATTTGGTTTAGAAGGTAGATATGCATCAGCTCTATATTCAGCAGCTTCAAAAAGTAAAACATTAGACGCTGTTGAAAAGGAATTGTCCCAATTTCAGCAAAACATTAAAAGTGATGCTAAACTCAAAGAATTTATCATCAATCCGACCTTGAAGAGGAACTTAAAAGCTGATGCTTTAAAAGCCGTTGCTACTAAGACCA…	888	gi|114053277|ref|NP_001040526.1|H+ transporting ATP synthase O subunit [Bombyx mori] >gi|95102854|gb|ABF51368.1| H+ transporting ATP synthase O subunit isoform 1 [Bombyx mori]	NP_001040526	8.07e-87	0.837			IPR000711; SignalP (SIGNALP)
contig01803_1.exp	TTTTTTTTTTTTTTTGTGGATCCACTTTCACAGTTTATTTACAATAAACTTAATTCTATAATGCTGGTAAAAATATAACTAACAAACATAACAGTTTTATTAAGACAAAGATTTGTCGCATTCGAATCATAATAATCTTTGGCCGATGTCGTCGTGGCAGTAAATCATAGTATTGTAATTGTTATTATTTATTATTATTTAAACACAATATTTGTCGATGTACGCCTAACAATTCAACACAATTTAATGCAATGATATCTTACATATTTTCCTCTGTACAATCGACCCGTTCAATATAAAACCCCATGCGGTAAAAAATAATAACATAAAGAAAAAAGATAATATATTTGATATGTAGAAAAAAGATTTTTTTAAGAGAGCATTTTTAACGGTAAATTT…	906	gi|223671186|tpd|FAA00545.1|TPA: putative cuticle protein [Bombyx mori]	FAA00545	8.22e-34	0.673	F:structural constituent of cuticle		IPR000618; PTHR10380 (PANTHER), PTHR10380:SF19 (PANTHER), SignalP (SIGNALP)
contig20609_1.exp	AAAAAATTTACATTCGTAATCCTGTGTAAGATGAAAATTAAAAATCAAAACAAAATATCGTTATCCTAGCTAGAAAATAAAAATCATTATCCTAATTATAGTTTGGGTAAAAGAATAAATTTTAAATTATCATGTTGTCACGTAAAGTATTTCAAATAAATCAAGTAAAATTTGCGAGATTGTGGTCCTCAATTCCTGATATTGATATTGATTATTATTGTAATTCTAAAAATGTTGCAGAAATTAGGAATAATATTAACTTAAGAAAAGGCGTCGGTAATATTGATCGCGTTTTAGAAGTGTTTAATAAGTTAAATTCTTTTCCTACATGTCATACCTCTCATGAAGTTTTAAAGCAAGATTTATATAAAGAACTTAGTTCTTTACCGAATAGAACTC…	2637	gi|156550594|ref|XP_001604019.1|PREDICTED: similar to ENSANGP00000010161 [Nasonia vitripennis]	XP_001604019	7.46e-113	0.796	C:nucleolus; F:RNA binding; C:nucleoplasm		IPR002314; IPR002317; IPR006195; IPR018156; G3DSA:3.30.930.10 (GENE3D), SSF55681 (SUPERFAMILY)
GME-string_Contig_58.0	GCTAAAAATATTTACTTAATTACAATAATAATTTACTCATTGCTGTTCACATATTCTCCACGCACTCCATAAAGTTCAAATGCATAATACAATTAATTCATTGATCACTAGGACGAACCATTGCTTCCGTTATCAGCTCCAGCGCTTTAGGCTCATATCACATTGTCATATGAATAATTTACTAATTAATTAAACTATTTTACAGCTCAGATCTACCCATATATTTGGGTTTTAATTCTTCTATCCTCTTAATAAAGTCTGTCTTTTCGATGCAGCCATCGCAATCCTCGTCCCAGTCGTTCAAAATCTTTTTCAAATCGCGTACCTTCAGTTTCTTCAAATCTACATTGTTCAGGTCAATCTGCTTGTCGAATCTTAAGTCGCAAATTTGTGCATCCT…	886	gi|195110195|ref|XP_001999667.1|GI22948 [Drosophila mojavensis] >gi|193916261|gb|EDW15128.1| GI22948 [Drosophila mojavensis]	XP_001999667	1.05e-62	0.867	F:calcium ion binding		IPR018247; IPR018249; IPR019345; SignalP (SIGNALP)
GME-string_Contig_569.0	ACACATTTGAGACGGCAAATAAAATTTGTTAATTTTGTCGTTTCTTAAGAGAAAGAATTAAATAAATTTCAGTATTTTTTTATTACTGTTCATTATTATGCAAATGATTTAAAATCAATTAAAAATATTAAGTAATGGCCGATAGAGATCTTTCAATGGGCCCCCGTGAAGGAGTGGTGTATCCCATACGAGTCCAATATTGTGGAAATTGTTCTATGCCGATAGAATATTGCGAATACTACCCTGAATACGACAAATGCAAACAATGGCTCGAAAAGCATCTACCAACGGAATTTGAAAAGGTCAAAATAGATGAAGAAGAAAACACAGGTGGTGAAGAAGAAAAGAAGAGGCAAAAACGAGGTGGCAAAGGAATGCTGAAGTCAAAGAAAAAGGAAG…	940	gi|66560996|ref|XP_624918.1|PREDICTED: similar to CG9099-PA [Apis mellifera]	XP_624918	8.84e-71	0.887	F:translation initiation factor activity; C:ribosome; P:regulation of translational initiation		IPR001950; IPR005873; PTHR12789 (PANTHER)
GME-string_Contig_902.0	GGCTAATAAATGATTTATTGAATCTCAAAAACATACTAAAAATGATCACATTTCATAATAGCTACAAATGTCAACGAGTTTGAAATTGTTTAAAGCAGTTATCGTATAAAAATTCGGTGTTGACTGCTAAGTTCATCCACATGAAAACTTGTGCGGTAAAAGCAGGTATTTAAAATTGCATACTAATTTTCATTTATAACAGATTAATAATATACAAAGTGTAACAGAAAAATTATAACAATACGAAATAAAATTTAAATTTAGAACAATAAATGTTATGAACCTGAATAATCCTCACTAAGAGACGTGGTCGGCATCGACATAAAAAACACTATTGAAATCGTAAGTGTAAAATGAATTATTTGACCACGCAGTTTTTTTTTAAATTTAATTTAAGCA…	1657							no IPS match
GME-string_Contig_545.0	CACATTTTTTTTAATTGTCATCTTAAAGGTTAACAAAAAGTAATAAGATTTTTATTTTTAAATATAAAGTAAATTTTTTATTCAATCTAATTTTTAGGCCTACCGTTATAGTTTAATACCTATTGTTATTATGGGTCACGATATTTGGAATTTTATTGATAATAGTGATTTGAACGAATATACTTTGATAGTACCAAGTGTCGCAGTTGGAAATGTTGGACAATTATCCTGTGACTTGCTAATTTCGTCGTTACAAATGAAAAAAATTGCATCGGTTTATAGCCCTGCTCTCATACCTGTATTAGGATATGATCCATACAATTTACAATCCAACAGTCTTTCAAGCAGTTGTGAAATTTATAAATCTGACAGAAAAAACATTGTTGTCTTACAATTAAG…	884	gi|156538793|ref|XP_001607930.1|PREDICTED: similar to Clast3 protein [Nasonia vitripennis]	XP_001607930	1.47e-48	0.582			IPR016562; IPR019151; PTHR12970 (PANTHER)
GME-string_Contig_465.0	CCTCGACGTGCCATGATACATTCATGATACATACGGCCACCCTATGTTCAAGGGTTATTATATGTTCTTTTAAAAATATCATACGCAAGCAAATGTGTCTGCCGTTTATAGAAGACCACTATCCGAAAAACCTGATATTAAAGAACAGAATATAGAAGCGCGTACAACAAACTTACATCAGTTTAATGATGACTCATCAGAGCCTGGACCTTCTGATATCCGAAAAAATGAAGATTATACAAAATTTGATCCAATTGAACACATTAAGATTGATAAAAAGGAAGCTGTACTAGAAAAAGAGAAAAGTACTGAAGAAGTGCAATATGAAGAATCAATGAACACGAAACCTGCAATTGAAGAAACTAAAATGGATATTGATCATAAAAACAATGATGAAAA…	1173	gi|91078460|ref|XP_967570.1|PREDICTED: similar to CG33722 CG33722-PC [Tribolium castaneum]	XP_967570	3.34e-31	0.503			PTHR23153 (PANTHER), PTHR23153:SF1 (PANTHER), SSF54236 (SUPERFAMILY)
GME-string_Contig_512.0	TTCATTGTTATTCGACATAGGGTGTGTACGTGTTTTCTGTAAGTTCAATTAGAAGTAAATTATTATCAAAATGGTGAAAGTAGACGTTAAATATACAAAGTTGTTTATCAACAATGAGTGGACGGATGCGGTTAGCAAAAAGACTTTCCCCACCATAAATCCTCAAGATGAAACTGTCATTGCTAATATTGCAGAAGGAGACAAGGCTGATGTAGACAAAGCAGTAGCAGCAGCCAAAAAAGCCTTCCACCGATACTCAGAATGGCGTACCATGGATGCGTCACGACGTGGTCTTCTATTACTTAAATTAGCGGAACTCATTGAATCACAAGCCCGATATCTAGCAGAACTTGAGACCTTAGATACTGGGAAACCTGTTAAAAATGCTGAGTATGATGT…	1697	gi|114051966|ref|NP_001040198.1|mitochondrial aldehyde dehydrogenase [Bombyx mori] >gi|87248351|gb|ABD36228.1| mitochondrial aldehyde dehydrogenase [Bombyx mori]	NP_001040198	0	0.794	C:mitochondrial matrix; P:pyruvate metabolic process		IPR015590; IPR016160; IPR016161; IPR016162; PTHR11699:SF46 (PANTHER)
contig00714_1.exp	TTATTTGAAATGTATTCCTTAACATACCATGTTAAAAGAGAGAACTGAAATTATAATATATAATTAATATTATTTCTTCTGTTTTTTCTTCTCTGCCTCCTCTTCCTTCTCTTTCTCAATAACAGACACATAAGAATTGATGGTATCAGAGTCTAACATTTGCATAGGCTGACCACGTCTCATTACAGCTATTTCTAGATTCTTTTGTCCAGATTGAACAACTTCAAGGAGAGCCCGAATTGCAAGCTTCACTGCACCTTTTTCTGTAGCGACTTCTTCAGCAGTATAATTTTTTTCCAAAAACTCTCGCACTGTCTTAGCTGACCTACCAGTTGCATTGGCTTTCCATTCATAGTAAATACCTGATGGTTCTGTTTGGAACAAATGAGGTAATCCATC…	885	gi|114052034|ref|NP_001040204.1|proteasome beta-subunit [Bombyx mori] >gi|87248385|gb|ABD36245.1| proteasome beta-subunit [Bombyx mori]	NP_001040204	2.25e-119	0.943			IPR001353; G3DSA:3.60.20.10 (GENE3D), PTHR11599 (PANTHER), PTHR11599:SF15 (PANTHER), SSF56235 (SUPERFAMILY)
contig16318_1.r1.exp	AGTCGTGTGAAGTTACAACTCCGGCTGGTGAAAGATTTAACGTACTACATCCGCCTAACAGCAGGTACGAGAAATGGACTGGCGGTTGTGGTTTGAGAGTGCGGCATGTCGAGGCTTCAGACGAGGGACGTTGGAGACTTACAGCGTTCAAACCGGGTAGGAATATTACAGGATGGAGCGAAATACACGTAGAGGAGAATTTATCGTCGTATCCAGCGTCACCGATATCCATTATTGACGGCGAAAAACACAAAGAGATAGAATTGACAACACTCAACAATAATTATTGTCTTGTCACTCAACCATTTTCTGAGAGCTCGCTGGTGTCTGGACACTGTCGTGTGACGATAGATCGGGCTACTAGAGCTATTCAGGGTAACTGGAATGTGCTTCTTGGGA…	2374	gi|158294974|ref|XP_001688750.1|AGAP005905-PA [Anopheles gambiae str. PEST] >gi|157015815|gb|EDO63756.1| AGAP005905-PA [Anopheles gambiae str. PEST]	XP_001688750	3.32e-48	0.423	C:integral to membrane; C:cell junction; C:membrane; C:tight junction		IPR003599; IPR007110; PTHR19955 (PANTHER), tmhmm (TMHMM), SSF48726 (SUPERFAMILY)
contig20854_1.exp	AGTTCAGTGTAACATTTCGCGCGTCGCAGTAATGCCTTTACATAATTCTCGTCGAGATTTAGCGCCGCTGTACAGGCCTCTGCAGCTTCTTTCGTTTGGTTAAGTTTAGCGCAAACTGTTGCCTTATTAAAATACAACTTAGCATTGACTGCTCTATTGTTCTTATCTATATTCAATGCTTCGTTGTATAAGTTAAGAGCTTGTTGCCATCGTCCCATTTTAAAAGCTTCATTGCCTTCTTCTTTCTTTTGTTTCAGTAATTTAGCCCTTTTGTATGTTTCCATTGCTTTTTTATGATCTGGAGCTAGTCGCAAAACTTGCTGGAAGTGTTTGAATGCCTGCTCATCTTTGTCCTCAAAATAAAGGCACAGTCCTCGCACATATATGGCTTCAGCATCT…	1120	gi|114051830|ref|NP_001040185.1|DnaJ-like protein [Bombyx mori] >gi|87248313|gb|ABD36209.1| DnaJ-like protein isoform A [Bombyx mori]	NP_001040185	3.41e-155	0.696	P:protein folding; F:heat shock protein binding		no IPS match
GME-string_Contig_1460.0	ATTGAATGTTCGATCAATTCTTCTGAATTCCTCAAATTCCGTGTGTATAGTAAATTAGAATTACATTGAAAGTTTTAGTTCAAAATTAGTAATAAGACAAACAAATATGTCGTTGTTTGGTGATATAGTACCTAAGAATGAAGAGAAAAATAATCAGGCTACGGCTAGCCTATCTCCCTATTTGAACTTCGATCCACATTACATCCCTAGGATGCAACCAGAATTCCTTTACCCAGACGATAGACATATGGCATCAACAGCTAGAAGATCGAACGTTGCTCTCCCCATTATTGGGATGTCCTTCATGACTGGTTCAGGTCTTGGAGGTATGTCTGGCCTATATAAAGGTTTGAGAGCAACTACACTAGCTGGACAAACTGGAAAAGTTCGACGAACCCA…	908	gi|91092934|ref|XP_971990.1|PREDICTED: similar to CG40042 CG40042-PA [Tribolium castaneum]	XP_971990	4.5e-24	0.67			IPR003397; PTHR15371 (PANTHER), tmhmm (TMHMM)
contig17306_1.exp	AAGCAGTGGTATCAACGCAGAGTTACTTTTTTTTTTTTTTTTTTTTTTTTGGCGACATTATATTTTATTTTCATAATAATCATCAACATGATACAGATGTTATGGCTTTGTATTCAAATATCATTTCTATTATTATAATAAAAATATTAACAAATTATCTTACATCCACTTGAAAATGTACAATTTGTAATAGACCTTACAAAATATTCTAGAGCCCTACAAGTTGATAACAACAATAAATCAATAAAAGTTTTAACTTAAATTTATTAACCTACAATACACATCTTGAACAAAGGATGCGATTACATGTTGATATCAACTCGTAATAATTTTTAACACTTACAATGATCGCTCCATTGTTCCTACGATAAGGCATTAAGAATAGTTTTACGACATGTC…	1246							SignalP (SIGNALP), tmhmm (TMHMM)
GME-string_Contig_108.0	CAATCTGACTGATCCTGATCTGTGGATGAAATGATTTAACCAAATCGTCAGAAGTTTGTGCTATTTCTCCAAAATATGCTATTTATATGGTTTTTCCTTAAGTATCGTTAATCATAATTTAAATTTTAATATATTTATTTGACTTTTTATACATTTTTAATCTTATTAGAATAAAGTGTTGTATGTTAGAAGTCAGCTGACGAACGTAAACAAAGCATGTCAATTTTGTACATGTTGTGAAATATTTTTGGTGTAGTGCTTTGTTATTTTTTATTAAAACTACCATTATGGATATCGATGGATCATCTATTCCTGGTGAAATCGATCAAAATCTTCTTTTACAATTTAGTTGTATGAACACTACTGATAGAGAGGAACTTGTAAGCCAAATGCAAAGAC…	1629	gi|242006827|ref|XP_002424246.1|chromosome 6 open reading frame 106, isoform A, putative [Pediculus humanus corporis] >gi|212507615|gb|EEB11508.1| chromosome 6 open reading frame 106, isoform A, putative [Pediculus humanus corporis]	XP_002424246	3.61e-32	0.564			IPR009060; PTHR20930 (PANTHER)
GME-string_Contig_812.0	CTCATTGGTGATATTTTCGCCTAACCTAATTTAGTCCATATTTAGGACGAGATCTTGATGAATTCGAATTGAAATTAATTAAGATAGAATAGGTTTATATTGAAAATTAAATTATGTGTATACTATTTAAATTTTTTTTTTAAATTTCGTGTGATAAAAATCATACACTTATTATATTTTCTCTGATCTATAAGTACTAAGGCTACCCATTGATTAAACAATGAATAAATTTACCAATATATGCGCTATAATTTTAAAACAGAATAACATAAATAAATTTCATACTTCAACATCTTCATTAGCTTGGACGAAATCAAATGTTCCAAAGAGATTTTTAGAATATAATAAAAAAATTTATCCTCCACAAGAAAATGGGGAAGAGCCCAGGCCTGCATTTGT…	869	gi|87248355|gb|ABD36230.1|ribosomal protein L22 [Bombyx mori]	ABD36230	2.84e-73	0.791	F:structural constituent of ribosome; C:mitochondrial large ribosomal subunit; P:ribosome biogenesis		IPR001063; IPR005727
contig02424_1.exp	ATATTCGCGAATAGTGTTTCGCATCAATTTTTAGTTTTTCTCTTAAAATTGTTAATAAATTATGTTGTCCAGCTTAAGATCTGGAGTTCTGAGCACGTGGCGTACTTCGGCTAGGGCTCTCCAAACTAGTTCAGCCTTACAGCATGATAGCTTGTTCGTGCATAGAGACACACCCGAAGATAATCCTAACATCCCTTTTGAGTTTTCGCCGGCGAACCAGAAGCGAGTTGAAGCCCTCCTAGCCATTTACCCAGAGGGCCACAAGCGAGGTGCAATGATTCCACTATTGGATTTGGCTCAGCGTCAAAATGGAGGCTGGTTACCTATTTCAGCTATGCACAAAGTTGCCGAAGTTTTAAATTTACCACGCATGAGAGTGTATGAAGTTGCGACTTTCTA…	872	gi|114053075|ref|NP_001040535.1|NADH-ubiquinone reductase [Bombyx mori] >gi|95102970|gb|ABF51426.1| NADH-ubiquinone reductase [Bombyx mori]	NP_001040535	1.22e-124	0.813	P:mitochondrial electron transport, NADH to ubiquinone; F:NAD or NADH binding; C:mitochondrial respiratory chain complex I; F:NADH dehydrogenase activity; P:electron transport	EC:1.6.99.3	IPR002023; IPR012335; IPR012336; SignalP (SIGNALP)
GME-string_Contig_62.0	CTCTTGTGATTGTGTTTATTTCAATTGTGTTTGTAATTGAAAAATCAATATGAAAGACGTGATAGATGTGATAGCTTTACAAAATAACAGACGCGAAAAGCGTCTGCCGGATTATAGAAGTGCTCCTGGCCATAGCTTAGCTACAAATTTTGTATTCGAATGTGGAATTAAACTTGGTTTACAACCGGCTACCGTTGCCACAGCAGCGATATTCTACCACAAGTTTTTCAAAGAAGCCGATAAAAACGATTATGACTGTTATGTGATTTGCACAGCTTGTCTTTGTGCTGCTGGCAAATCTCGAGACGAACCTGTGAAATTACGGGATGCGGTGAATGTTGCACACAATTCTATAAATCGAGGCGCTGGCCCATTAGAGTTAGGTGAAGAGTACTGGTT…	920	gi|91085997|ref|XP_972384.1|PREDICTED: similar to cyclin [Tribolium castaneum]	XP_972384	3.49e-80	0.68			IPR006670; IPR006671; IPR011028; IPR013763; IPR015429
GME-string_Contig_2055.0	CTTGCCGCCATGATTAAATTGGTATCGTTTTGTTTGTGGTTGTGACCAGCTGGCTCGGGCTTTACATTATAAGCCAGCTATTATCTTTTAGTTGTTTACAAGTTTCTTTAGGATTGGGAAAAAGGAGGGCGGTGCGTTGTCCTAGGTTTCGACCGGACTAGCGTATCGTCCGGGCCTTTCATAATCACTATTGCGACGAATTCAACTTTGTTGGCTTTGACAAAATAGGCCACGATGACCCGTGGAAATCAGAGAGATTTGGCACGTGCCAAGAACCAAAAAAAGCAGCAAGAAATGCAGAAAAAAAAGAATGCCAGTGAGAAAACTGGCATGTCTCTCTCTGAAAGGAAACATAGAGATGCTGAATTAATGAGAGAAAAGCAACGAAAAAAAGAAGAG…	879	gi|242015578|ref|XP_002428430.1|conserved hypothetical protein [Pediculus humanus corporis] >gi|212513042|gb|EEB15692.1| conserved hypothetical protein [Pediculus humanus corporis]	XP_002428430	1.17e-05	0.732			SignalP (SIGNALP), tmhmm (TMHMM)
contig00947_1.exp	GTATTTATATGTATGCATATTAATATACACACAACCGTCCATGATGGTTAAGGCACGTAAATAATATTCCGAGCATAATACTCTTTACTATTGCGTTTATGTTATTAAATATTTTAGTTTATACGTGCTTAGATAATTGTTCTTCTTATTTAACACTAATTATGATGTGACGATTTGTTCACATATGAAAGTTTAAAAAAATAATTAAAATTTAAATCCGTATAGGTTTTACAGGGATTTAGCGTTAGTATAAAATTACAATTAAAAGTTTTAAAAAACTACATTACTACAAGAAAATAAAATAACAATTTAACACTAGAAAATATTCAACTAAATGAATAAAGACGTAACTAAATAAATTTCAATCACTACCTCCACATGGCGTTCGATCCGAAAATC…	1556							no IPS match
contig15529_1.f1.exp	AAGCAGTGGTATCAACGCAGAGTACGCGGGGAGAATAAAAAAAATATATTACATACCTTTTAAAATAACCTAGAAATATAAACAAATGTTCTTTAGGGCATTATTTTGTTATTTTAATCCATCTATATTTATTCAAGAAAATAACTAAACATATTGAATTATTGTTTACAAAGTCTTGAAAGATGAATTGTATGCGGTTGTTTAAGTCAATATATCACTGGCCATATCGAGTACCAATCGCAAAATATATTGGACAACATCCTTTTAAATTCTTAGAAACACAAGACAAGTGGAGGGAATCTGATGGTGTATCTAAACGATGGCACTTAATATATAAAGCACCTATGGAAAAGGCCCTCAACTATTTAACTGTATATCTAACATTTTCTACAAGTACTG…	2089	gi|194764119|ref|XP_001964179.1|GF21418 [Drosophila ananassae] >gi|190619104|gb|EDV34628.1| GF21418 [Drosophila ananassae]	XP_001964179	7.52e-41	0.749	F:structural constituent of ribosome; C:mitochondrial large ribosomal subunit; P:ribosome biogenesis		tmhmm (TMHMM)
GME-string_Contig_96.0	GGGGAGTGATGACATTGGTTAATAACTATTTATCAAGTCTCAAGTTGTTTTTTATTAAGTTGATTATTATTTACAATTAGATTTTTACTTTATGAATTTAAAGGCATTATTGATGAAATTAAGTTAGAAAAAATTGTTGCATAGCCCCAACAATATGTGGAAACTTTTACAAAAGGATCCTTCCTTTTTTATAATGTTCTCTTCGAGCAACGACTATGAAGTTTTAGTCACGAATTATATTACATTATGGATTTCAAATTTCAATAAAACTAGTTTTTTGGCTAACTTAAAGAATAGTAACGAACTGGAGATAGAGGACAATTCTTTTATTGAAAAAGGTCTCCAAATGTTATCAGACACAAGTACTTTAAAAAGTATACAAATAAATCATGAAGGAAC…	871	gi|91077604|ref|XP_976419.1|PREDICTED: similar to conserved hypothetical protein [Tribolium castaneum]	XP_976419	7.19e-08	0.465	C:dynein complex; F:microtubule motor activity; P:microtubule-based movement		SignalP (SIGNALP)
GME-string_Contig_103.0	CTACCAATACTACCAAAACTACTGATGGTTTCGTAATCTTTCCGAAATATAAAATTGATTAACAGATTATTTTTAAGCGAATTTTCAACTTCCAAAAGAAGAGAGAGAAGATACGTAAATTTCATTTTCAGCTATGGCTGCCATAATTAAACTTCGACACATACCAGTGATGCAAAGGTGTGTATGGAATCACATGAACAGAACAATCCGAAATATATCTACATCTAAAAAGAATAGTGATACTGCTACAACTGCTTGTGATACTAGTGAAAAAGATAAAAACTGGGTGAGCTACGGTTTCGACTACACTAGCAAAGAAGAAGATACAAATGCACATCACTCTTCGTTCTTCTTCTCCGTATCCCTATGTTTGGTTTTTGGTGGTTTCCTCTGGGCTTA…	862	gi|91090522|ref|XP_970004.1|PREDICTED: similar to mitochondrial NADH:ubiquinone oxidoreductase ESSS subunit, putative [Tribolium castaneum]	XP_970004	3.35e-26	0.637	F:molecular_function; C:cellular_component		IPR019329; PTHR13327 (PANTHER), tmhmm (TMHMM)
contig16897_1.exp	AAGCAGTGGTATCAACGCAGAGTACGCGGGGAGTTACGTTGAAGACACCAGGGACAGTGTTTGCATCAATAAAACCGGAAATAAAAATGGTTCTAACCCTATACAAATTGGACGCAAGCCCGCCAGTTCGCGCCGTGTATATGACTATTGAAGCCCTAAATCTTTCTGATGTACAATACATAGACACGAATTTATTCAAAGGGGAGCATCTCACAGAAGAATTTATACAGATGAATCCTCAACATACTATTCCTACGCTAAAAGAGGACGACTTCGTTATATGGGACAGCCACGCGATCTGCGGATATCTGATAGCGAAGTACGGCAAAGACGACTCACTTTATCCGACCGAGCCTAAGCAGAGAGCAATTATCGACCAGAGATTGCATTTCGATAGCG…	895	gi|169234686|ref|NP_001108464.1|glutathione S-transferase 11 [Bombyx mori] >gi|164685132|gb|ABY66599.1| glutathione S-transferase 11 [Bombyx mori]	NP_001108464	8.63e-78	0.709	F:glutathione transferase activity; P:glutathione metabolic process; P:glutathione conjugation reaction	EC:2.5.1.18	IPR004045; IPR010987; IPR012335; IPR012336; IPR017933; PTHR11260 (PANTHER), PTHR11260:SF8 (PANTHER), SignalP (SIGNALP)
GME-string_Contig_505.0	CAACAAAAGATCACTGATAACTTATCGCAGTGTTTTATGGAAAATGCGCCCGATGTAGCACTTGTTGTATCAACATGTTGCGTGTATTACAACAAATTCCCTTCAAATTAACACAATGTAATCGTGAATAATAGTCAATATGTTGTATTGGGTTACGTTTTCTTGTTTATTCGTGCTAGTGTGTGCTCATCCTAGTGAATATGAAGATGAATGTAACCCGAACTGCGTTGGTGAAGAGTATGTATGCATTAAAGGACAATGTTACTGCACCGATGGATATTTGCCAAATCCATTACAAACAGCCTGCGTAAAATGTCCAGGTTTGGGTGACAAATGTTTTGGTATGTGCTGCAGTCATCCAGGAAGTGACAGTCTTCACTGTTGGCATGGTGTATGTCA…	860	gi|158293882|ref|XP_001237639.2|AGAP004607-PA [Anopheles gambiae str. PEST] >gi|157016516|gb|EAU76666.2| AGAP004607-PA [Anopheles gambiae str. PEST]	XP_001237639	1.9e-05	0.4467			IPR013032; IPR017907; SignalP (SIGNALP), tmhmm (TMHMM)
contig02630_1.f1.exp	TTTTTTTTTTGGTTGACATAGACTTCCATTTTATTACAAATATTAATTGCACATAAGAATATTTCATACAAAAATATATTCTTAATTAAAAAATTCCCACTAAAACAAATTACAAAATCGTCATAGAAACCGAATCGAGTTTCAATATAAGTGTATGAAACTTTTTAAATAAGCTTTAAAATCATGTATCAAAATCAAAGTAGATTGTATTGTAGAATCAAAGAAGATGTAGATTCAAAATCATGCAATTAGGTATATAACAATTAAAAAACTCGTTCGCCATTTATCAGATGTCAAGAAGGTTTTCTATAAAATTCTAAAATCAATACTAAAATAATCGTATAAATAATTGTAAACATAATAAATTAAAATTACGCATTTTATATTTTGAGACCAAAA…	1790							no IPS match
contig09423_1.exp	TGTAATTCCTAAGTTCTCTAAGAAAGTTTCACTGCAATTTTATAAAATTATTCGGATGCGAGTTTCAAACACTTGACGGACATGCTGAGAATTTTTCTGATTTGTCGGTCGTCTGCGGTAGGCCTAAAATCCTCTACTAATTCTATATTTAGTTACCGAAATAATAGGGCGTATGAAAACTTTCAGAATAATGCCACATGTGAAATAATTATAAGAATCTCGAGTTTTCTTTATATTTCAGATACAGTCGGAGCTAATATAAATGTGGTTTCTGGAAATATCTCCCTTACATCCTATATAAATCGTCATATCTATACAAACATTAAATGTAAAATGTCGTCACTGTGTTCTGAAAACCACGTAATAACCTTTTTTTTACATATAGAACAGCTTAGCCCG…	1035							SignalP (SIGNALP)
GME-string_Contig_2085.0	TTTCTATCTTACTGAACATATTTACATAATATACTTTAACATTTATTTTGCTCTAATCTACATATTTCTGACTGTTACAAACAAAATAATTAACCGGTGAAGTGAATGGAAATAATAGAGAACTATCTGCTGATGTGCAGAGCTAAGAAAACAACTAATTATTACATTTTATAAAAGGAAGGGTACGACTGATTTTGACAGAAATGTTATAAAATTCTATATTTTAAATAGATTACTCCTATTTTTAAATTAGTTTCCATTTTTCATTGACTAAAAAGGTAACACTGGTATAATATTATACAAATTATATTTTAAAAGTCTCAAGTATGGAGAATGAACAACGTCTTCAAAGAATAAAAGGTGGAGTATTTCTAGCAACTGTTGCTGGTATATCAGCAT…	1964	gi|91081587|ref|XP_975337.1|PREDICTED: similar to pcdc2/rp-8 (programmed cell death protein 2) [Tribolium castaneum]	XP_975337	3.78e-87	0.591	F:metal ion binding; C:intracellular part		IPR002893; IPR007320; PTHR12298 (PANTHER), PTHR12298:SF4 (PANTHER)
GME-string_Contig_730.0	ATGTAAATGGAACAATACCATCAGTAAAGTCCCTACGAATCGTTGCAAAATTATTTTAATTAATGCATGCATTTAACGTTCCTCTGAGAATGAGTAACTATGTTCATGACGTAGGTAGAAGTAAATATTTATAACTTGTGCAACTGATAAAGAGCAGTTGGTTCAGGAGTACATACGTAAATATGGACAGTATTCCAGGGTACAGGCTGAGGAGAGAACCACGCGTTAGTCAGAGTCAGCCAGTCGGCTTCCAAATATCGCGTGAATCACACGGTTCGTACTCACTCACCTCACTAGCAGGATACCACCGCCGTTGAATCTACATCTTATCTCTTATCATTATAAAATGATACATACGAATTACCTCACGAGTGCTGTGATAGCGAATAACGATAAACG…	963	gi|58388436|ref|XP_316287.2|methuselah-like (AGAP006218-PA) [Anopheles gambiae str. PEST] >gi|55239026|gb|EAA11607.3| methuselah-like (AGAP006218-PA) [Anopheles gambiae str. PEST]	XP_316287	4.53e-09	0.467	P:response to stress; F:G-protein coupled receptor activity; C:membrane		SignalP (SIGNALP)
GME-string_Contig_749.0	GGCGAGGACTCGGCAGTGGAGGTGGGCCGACTGGGCCCGTCTGATTACTTTGGCGAAATCGCTCTATTACTTGACAGGCCACGCGCCGCCACTGTCCGGGCGGCAGGGCCCCTTAAGTGCGTCAAACTCGACCGTGCAAGATTCGAGAGAGTGCTGGGTCTTTGTGCAGACATTTTGAAGCGGAATATTGCGCAATATAATAGTTTTGTATCACTATCCGTCTAACATCTACCCACAAAAGACAAGAGAAACGTTTGTCAAATAGTATTAGGCTGGACTTCAGTATATAAAATGTGGGTGCTCTCATTACAATGGTGGAATTGTTATTGTTTTTATAAATTAAACTTAATATAAATGTCTTTTTATATTTTAATAACATTCAGTGGTAATTGGAAGAAT…	867	gi|153791441|ref|NP_001093295.1|cAMP-dependent protein kinase R1 [Bombyx mori] >gi|146220618|gb|ABQ11379.1| cAMP-dependent protein kinase R1 [Bombyx mori]	NP_001093295	2.28e-30	0.872	P:protein amino acid phosphorylation; F:cAMP binding; P:signal transduction; F:cAMP-dependent protein kinase regulator activity; C:cAMP-dependent protein kinase complex; P:regulation of protein kinase activity		no IPS match
GME-string_Contig_1996.0	TTTTTTGCATTTGCAATGTGAAAGTGAATTGTACAAGACTATGTAGATTTACAATTACGGACTTGTCATATATTCTAATATTTCCAAGAAATAATTTCATATTTCTTAATTAAATTTTGTTATTTTCTTTTTAAATACCTTTTACAAACCAAGAACGCACATTACTCCAGTCAAATCACATTTTGAATAAAGAAGCAAAAATTTTATACTTGGCAAGATGTCGGTGATACTCTTCCACAATTTTGACAAGGAAAAAATGCGTGTATCGTCCTAAAAGCTTTTGAAACATTTACATGAGCTTAAAACAGTGTGTATGTGTATATACAATAGATTGTACGCCATTATGAATAAAGTAGTAGAGGACAATGTACAGATTAATTGCAATCAGATGAATACTAA…	1531	gi|242010447|ref|XP_002425979.1|N-terminal acetyltransferase C complex catalytic subunit Mak3, putative [Pediculus humanus corporis] >gi|212509970|gb|EEB13241.1| N-terminal acetyltransferase C complex catalytic subunit Mak3, putative [Pediculus humanus corporis]	XP_002425979	1.42e-67	0.71	F:N-acetyltransferase activity; P:acyl-carrier-protein biosynthetic process		IPR000182; IPR016181; PTHR23091 (PANTHER), PTHR23091:SF3 (PANTHER)
contig19870_1.exp	GCGGGGAGTAGTCTCTTTTTTGAAATGTCAAATCACTGACCTACAGATTTTCCTATTTGTTTTTACTTCGGTTTTTAGACAATCTTTTTAGTCTGTGTAATAAAAATATCATCTGTTTAATATGAAAAGTAGTCTTTCTAATATCTAGATTATTTATATAAATTATAATAACTGAAATGTTTGTAAACAACTGAGACATCAAAAATTCAATAAGACAGAGAAAATTTTTAATTAGTTATTACTTACATCACTCAAAAATAGATCCAGGTTTGTAACAAAAAAGTTATTATTATGGACAAGTATACTATACCAAGTTTGCCCACCACACAACATATATTGGACGATTTAGCTGATCCTACTACTATTCAACTAGATGAACTTAGAAACACATCTTGTTCA…	887							no IPS match
contig16482_1.exp	ATCAACGCAGAGGTACGCGGGGACTGTAAGAATGGAGTAGGGTTGAAACTAATGCATTCTCGTTCTTGAACGATGCTGATATCAGTTGAAATATCATTGAATTACTTTCGTAATATAAAAATAAAGATAAACATGCTATACCTTTAATAGGATAGTCAGAAATATTAGTCGACTATTATTGTTGTGGGTGCAAAAAGCACTCGTTCAAGCTACTTACTGGCACGATCCACTTGACGAGGAAACATACAAGAAAGGTAGCCAGTTCTTAGCGGATATAAACAATGAACGAGTAATCAATAAAACTTATATAAACAACTTGAACAAATTGGAACATTTTGTGATGATAAAATTTGACGGTGACTCCATAGTGCAGCCCAGAGGAACGGAGTGGTTCGGCTT…	896	gi|189233588|ref|XP_969590.2|PREDICTED: similar to AGAP001058-PA [Tribolium castaneum]	XP_969590	7.98e-42	0.755	P:protein modification process		IPR002472; G3DSA:3.40.50.1820 (GENE3D), PTHR11247 (PANTHER), PTHR11247:SF8 (PANTHER), SSF53474 (SUPERFAMILY)
contig20942_1.exp	AGTACGCGGGGAGTATACGATAACTCTTTTAACCACACAAATGAGTTACAATAAATATATTATTTTGTTCTTATTTATATATAAATCAAGTAATGGAAAGATTAATTTAAATATAAAAGTAGCTTCTAATGAGAATGACATAGATATAGCATTCTTTGGACACGATAATAAATTGGTTGGTGACGCCGAAGTAAATCTATTCAATATAACGAAAGACAATCTTAATAAAGGACTCAGAGTTGAATTGGGGAAAGTGCCAGACGATGTTTTCCTAACAGATCCCACGCCTTATTATAATCTTTACGAGAAATACGATTGGCCTGAAGTGAAACGTCAAGTGTACGTGAAAAATATTAGTGTTTTGTATGTTACAAACGAAGAAATACTGATAAGTTCGCA…	972	gi|88813328|ref|ZP_01128566.1|hypothetical protein NB231_01653 [Nitrococcus mobilis Nb-231] >gi|88789386|gb|EAR20515.1| hypothetical protein NB231_01653 [Nitrococcus mobilis Nb-231]	ZP_01128566	7.55e-28	0.4575	F:structural molecule activity		SignalP (SIGNALP)
GME-string_Contig_1630.0	CGCATCGTTTTGTCTGCGTTGTTTTCATATTATAGAAATTTAATTATTTTGTAAATTGTACATTAAACTTAACAAATTAATTGGATAAACATTAGTTTAAGGTGTACCTTAAATAAATAAATATGGCTGATGTTCTTGACATAGAAAATTCAGAGGAATTCGAAGTCGATGAAGATGGTGAACAGGGAATCGCCAGACTGAAGGAAAAGGCGCGAAAACGCAAAGGACGAGGCTTTGGCAATGAAGGTGGGGGTGGTGGAGCATCGGAGCGAGGGAATAGAGGAAGGTATGACAGCTTAGCTCCAGAGGGCGATGGCAATACACCTGGACCTCAGAGGTCAGTCGAAGGTTGGATTCTCTTTGTGAGCAATGTCCATGAGGAGGCTCAAGAAGAAGATA…	847	gi|112982916|ref|NP_001037578.1|RNA binding motif protein [Bombyx mori] >gi|95102578|gb|ABF51227.1| RNA binding motif protein [Bombyx mori] >gi|95115210|gb|ABF55971.1| Tsu [Bombyx mori] >gi|221579722|gb|ACM24353.1| RNA-binding motif protein Y14 [Bombyx mori]	NP_001037578	3.36e-71	0.824			IPR000504; IPR008111; IPR012677; PTHR10432 (PANTHER), PTHR10432:SF50 (PANTHER), SSF54928 (SUPERFAMILY)
GME-string_Contig_1499.0	CCTCACATTGATAAATCTTCCCTTAATTCTTTTTGACACACTGAGGCAGGCAGTAAGTATTCAAATGAAGCTATCGAGTAGTAGTACTTAAATAGGTATTAAAGTGTCTAGTGTGAGTTGTACAAAAATTTACGTCACAATCGCGTTCACGTTTACATTGGCAATAATTTGTATTGTCAATTTAACTGCAGTTTTGGGAATTCGTATTTCCCTACATGCTTATAAAAATAAAATCGAATACAATTGTAAATTTTGTACAACTCATACCTAGGCATTTTGGTGGACATTGAAAACTTTAAACACATTCTCAGAACTCCAATTTATATTTTTTCAACACCACTTGTAATTTGTATGTACTTTTATTTATGTTTTGTGTGATTTTCCTTTTTTTGGCCATGA…	846							no IPS match
GME-string_Contig_1572.0	AAACTGACAGCGATGTATAAGTAAAGAACAATGTAAAAAATATTGTAAGAAAATTTTTGTGAGTTCTATTCGGTTCAAAATTATGTTCATTTATAAACTTAAAAGCCTTTTTTTTAACTTTATTGACTAATGTTAATAAATATAATCAAATATGCTAGTTTACAAAGAACCAGAGGAAACCACTGTACAAAAAGTTATCTGCTATGGTGTAATGATGTTGCTGATGCTATATTTAATACGGTTTCTAAAATATATGTCAAATAGAAGTTTTAATCAGTACACCGTTCCTGTGTCTTGTCCAACAGCAAGCCCACGTAAATCTCGATCACAAACGCCGACTAGGTTTGACCCACCAAAGGACGATAAGAAATGTAAAAAAAAATAGAAGAAGATGTCACC…	845							tmhmm (TMHMM)
contig10131_1.exp	TTTTTTTTTTTTTTTTTTTATTTCAGGACAATTTCGTGCCATATGTCCTTGTGAATGGCACACACTACACGCAAACTCAGCTAATCGACAGACCGATGTCTCATGCCTTCCAGAGCACACACTGCATATTTGAGATTGCTGCCTGCTATTGGATTCACGTGAACTCCAATGTTGCTGTGGTGGACGATAGGGGCGTGGATTCCGCCAACTATAACTGCTTGTCTGCCTTTCTTCCGCTCCTGTATCCACCTTAGACGTATCATCGGACGCAGTCGCTTCTTTTCCAACCGTTTCTATACTCTCGGCCACTTGACACGCCTTCACGAAGTCTACGTTATCTTCTGAGAAAAGCTTCTGTCGTATTGTCTCGTTTCTGATACCAAAGATGAACTGGTCACG…	863	gi|189529217|ref|XP_001920605.1|PREDICTED: similar to polyprotein [Danio rerio]	XP_001920605	5.91e-39	0.57	F:zinc ion binding		no IPS match
GME-string_Contig_48.0	CAGTCAGTCATCAGACAACGCAGTTAATACAACATCGCAATCAAAATGTACCGTCTTATAATTCTTCTAACTTTACTAATATCTATCGAGTCACATCGCCACTGCGGGAGGCACACATCGCTATGCCACAGGAGACACCATGACCGTCACATGAGAAACCATGAGAGATCCTTCGACAGTTTAGCAAGAAGCGTCATCTCCCTGGATCGGAGTCTAAACGAGTTATGTACCGACAACAACAATAACAGAAGCAAAGAGATATTCAAAACAGACGAGTATACTATACAAGTGTCACTGGAAGATTACGCAAAAGAAAGCATTGTGGTCAAAATTAAATATCGCGTTATGTACATATACGCAGAGAAAAAGGACGAGTCGAAATCCAATTATTTCGAGCTT…	846	gi|15146043|gb|AAK83435.1|alpha-crystallin [Galleria mellonella]	AAK83435	1.6e-105	0.98			IPR008978; SignalP (SIGNALP)
GME-string_Contig_1604.0	TTGCATGCCTGCAGGTCGACTCTAGAGGATCCCCCGTTGATATTAGCAATAGATAATGATGGACACCATGAGTAACGTTATTATACTTTTGCCGGTGACTGTACATAATTTAAAGGGTAGTCGACACTGGTGTTTGCACTATTATTAATATATTATGTTTATTTCACTGCTATAGACAGTGGCACATTCGTAAATTATGTTGTGTTACACTATTTAATAGGATTCTAAAGGAGATTGCACACTAGCGGATACGTAGTACTTATTAATGTTCTTAAAATATATCAGTGTTCAAGTATGTAGTTGTTGTAGTATTTAAATATTGTTCAAACAATGTGTTCTTCTTTAATAATTAACAAGTTACACGATTAAATAAAATGTAGATGTTCAAGTGGGTTTTTA…	1193							no IPS match
contig22186_1.exp	CTTAGATTCAAACAACTTCATGTATAGTCTATTTATTAGGAAATTTTTTTGGCCACCCTAATAGTAATTACTCCATAATTGAAATTGTAATATGTTACAATTAATGAATTATACAGAATTTTTTTTACTGATAAATTTAATATGTAAAAATAATAGAGATCTCGATAGAAAATTGTTCAGTCCTATTTCTTAATCATTAAATACTGTTAAAATTCAATTACAGAAAAATTATTGTTAGGGTCAAATTCCTCAGTGACAAGACTAGTAAACAAAGCAACATTCTATAATACTCAAATAATATGTAAAATGTATGCTCAAGTTTATATCTTTTAAGGCAGATAATATTTAATTCTAAATATTCTTTACTATCTCACTGAAGGTAGTAAGTAGTATTATATA…	1562	gi|112983864|ref|NP_001037390.1|ubiquitin-conjugating enzyme E2I [Bombyx mori] >gi|78216467|gb|ABB36655.1| ubiquitin-conjugating enzyme E2I [Bombyx mori] >gi|95102838|gb|ABF51360.1| ubiquitin-conjugating enzyme [Bombyx mori]	NP_001037390	2.49e-83	0.96	P:regulation of protein metabolic process; F:ligase activity; P:post-translational protein modification		IPR000608; IPR016135; PTHR11621 (PANTHER), PTHR11621:SF23 (PANTHER)
GME-string_Contig_2003.0	GTTTAAATTAAATTGTTTTATTGATTCTGTTTTATTCTTTGGAGATTAGATTAAATGAAAAGCAGGCAATCTACTCTAACAGGCTTGTAATCAATAAAAACAATTTACACTTTATACATCTCCACAGATGATTCACTATCAGTTTTACACAGTTCATTCTTATTTGAATAATATGTAAAATAAATCAGAACTAGACACTAAGCTGTATCCCAAAATGTCTTAGACCAACTTTTTTTTTTAATAAATAACACTTAAATTTTTGTTTATGACCTTATAGTATTTGTTATGTGATGAAACCATTAATAATTGGTCTAAACTCTTGAGACAAACAGCAATGAATTTTGCATTTATTCAAAAACATCCTCTTTATCAGCAATATATTGGATTATGTCCTTTGGT…	838	gi|160333873|ref|NP_001103784.1|NADH dehydrogenase isoform 2 [Bombyx mori] >gi|95103126|gb|ABF51504.1| NADH dehydrogenase isoform 2 [Bombyx mori]	NP_001103784	1.93e-55	0.822	F:phosphopantetheine binding; P:fatty acid biosynthetic process; F:NADH dehydrogenase (ubiquinone) activity; C:mitochondrial respiratory chain complex I; F:acyl carrier activity; P:mitochondrial electron transport, NADH to ubiquinone; F:cofactor binding; P:ubiquinone biosynthetic process; P:sodium ion transport; P:proton transport; P:acyl-carrier-protein biosynthetic process	EC:1.6.5.3	IPR003231; IPR006163; IPR009081; PD000887 (PRODOM), G3DSA:1.10.1200.10 (GENE3D), PTHR20863 (PANTHER), PTHR20863:SF5 (PANTHER)
GME-string_Contig_1282.0	AAATAAAAAAGTTAAAGTAGGCGTCTACCAGTCTTGTTAAAATAAACTCTTAATTATTTCGAAATAATGATTCGGTTCATTTTGATTCAAAACCGTGCGGGCAAAACTCGATTGGCAAAATGGTATATGAACTTCGATGATGACGAGAAACAGAAGCTCATAGAGGAAGTACACGCAGTGGTCACGGTTCGAGACGCAAAGCATACTAATTTTGTGGAATTTCGAAATTTCAAAATTGTATACAGAAGATACGCGGGACTGTACTTTTGTATATGCGTGGACGTGAACGACAATAACTTATGCTATTTGGAGGCGATCCATAACTTTGTAGAAGTTTTAAATGAATACTTCCATAATGTATGCGAGTTGGACCTAGTCTTCAACTTCTATAAGGTGTAC…	936	gi|91087215|ref|XP_975476.1|PREDICTED: similar to clathrin coat assembly protein ap17 [Tribolium castaneum]	XP_975476	4.83e-77	0.985	F:protein transporter activity; P:synaptic vesicle coating; F:protein kinase activity; C:synaptic vesicle; P:clathrin coat assembly; P:protein complex assembly; F:ATP binding; C:AP-2 adaptor complex; F:protein binding; P:regulation of endocytosis; P:intracellular protein transport; C:AP-1 adaptor complex; P:protein amino acid phosphorylation		IPR000804; IPR011012; IPR016635; G3DSA:3.30.450.60 (GENE3D), PTHR11753 (PANTHER), PTHR11753:SF6 (PANTHER)
GME-string_Contig_1731.0	TTCTACGGTAATCTTTGTTTAAACGTCAAAACGTCATTAGTGGTCGGGGAATTGTCAATCAACGTGTCGTATTCGTAATTCCGAATTGAAACTCCCTAAAATTTTTGTATGTAACAATCTTAAATTTCTCTTTTTTTACGAGAAAAATGCTTATTATAATTAATTTTATAAGAGAAAACTAATCTATTTGATTGACTACAATTATCAATTTGATTGAAAATGGTTCTTTTGGGTAACGATGAGTTTTTAGCCGAGCTAACGAAACTATTCCAGAAGGCTCGTGTTGCAGGTTCAGTTACTATGACTATGAAAAGGTATGATGGACGTACTAAACCAACGCCGAGAGATGGGACTCCTGCTGTTAAGAATCCTAACTACAAGTGTTTGTTAAGAGCACAA…	837	gi|148298791|ref|NP_001091775.1|signal recognition particle 14 kDa protein-like protein [Bombyx mori] >gi|111608117|gb|ABH10802.1| signal recognition particle 14 kDa protein-like protein [Bombyx mori]	NP_001091775	5.46e-42	0.754	C:signal recognition particle, endoplasmic reticulum targeting; F:endoplasmic reticulum signal peptide binding; P:negative regulation of translational elongation; F:7S RNA binding; F:protein binding; P:SRP-dependent cotranslational protein targeting to membrane	EC:3.6.5.4	IPR003210; IPR009018
contig03433_1.exp	AAGCAGTGGTATCAACGCAGAGTACGCGGGGCTTTCCTAAGTGTCTTTGCGAACATGGCGGTCGGTAAAAATAAAGGCCTTTCGAAAGGCGGTAAAAAAGGTGTTAAAAAGAAGATCGTTGATCCCTTCACACGCAAGGACTGGTATGATGTTAAAGCACCGTCTATGTTCACTAAGAGACAAGTGGGCACCACCCTTGTCAATCGTACACAAGGTACAAAAATCGCTTCAGAAGGACTGAAGGGCCGTGTGTTTGAAGTTTCACTGGCTGATCTTCAAGCTGACACTGATGCTGAAAGGTCCTTCCGTAAATTTCGTCTGATTGCTGAGGATGTTCAGGGCCGCAATGTGCTCTGCAACTTCCATGGTATGGACCTCACCACTGATAAACTCAGGTGG…	897	gi|16566722|gb|AAL26579.1|AF429977_1ribosomal protein S3A [Spodoptera frugiperda]	AAL26579	1.17e-125	0.916	C:ribosome; F:structural constituent of ribosome; P:translation; P:ribosome biogenesis	EC:3.6.5.3	IPR001593; IPR018281
GME-string_Contig_34.0	GGAGCAGTTCGAGCGAGTGCAGCGCGACTTACGGTACATTACGTGGGAGTGCAGACTTATTTATCAATAACTTGCCGTGTTCCACTACAATAAGATAAAATGGCAGTGTATAGAATTGCTTTGACCCTGACGGTCATAATCGCTATGATAAATGCCCAACGACCTTTTTACGCGGGATCCGGAGCTATTGGATATCCACAGTTAGATAATAATGTCGTACAGCTTTCAAATAGATTTGGAGAAGATGAACCCTTACCAGTTGAAGCCAAAGGGGACAGAAATCTGATAAACAGACTCGAAAGTGTGCCGATTGATAACAGACCGTTTTGGTATTTGAATTGGCAACAATACGAAGCTATGAGGAAACGACCGCAAACGTGGCAGCAAAATCCAAATTCA…	841	gi|91076018|ref|XP_971559.1|PREDICTED: similar to CG14567 CG14567-PA [Tribolium castaneum]	XP_971559	1.05e-08	0.722	F:molecular_function; C:cellular_component		SignalP (SIGNALP)
contig17373_1.exp	TTTTTTTTTTTTTTTTTTTGCTGCAAAATGTTTTTAATTCGAAATATCTCTTAAGTACCTTTTATAAATTGACTATTACGATAAAATTTAAGAGAATACTATTAAACACACCATAAAAAAACTACATACTGTAAAAAAGATTTCTAGGTAAAATAAAAACATGATGATAAAATGCACTTTATAACATTAAAAATTAAAACTTGTATTTTTAATTTAACATTTTAGTTCTTTCATCAGTAAAATGTTACCTACACGCACTTTGAATGCTAAAGTAATAGGAGTTGATTATTATCAAGAATGTCTTCACCAATATTTTTCCAAAGACTTGACCAAATCTTTAGGATCTACATTGGGTCCATGTCGTTCAACAGGAACTCCGTCCTTGTCCACAATGAATTT…	1056	gi|112983348|ref|NP_001036999.1|glutathione peroxidase [Bombyx mori] >gi|71003492|dbj|BAE07196.1| glutathione peroxidase [Bombyx mori]	NP_001036999	5.26e-94	0.81	F:glutathione peroxidase activity; P:response to oxidative stress; P:glutathione metabolic process; P:peroxidase reaction	EC:1.11.1.9	IPR000889; IPR012335; IPR012336; SignalP (SIGNALP)
GME-string_Contig_492.0	TATTATAGTGTACAGCGATTTTAATTTTAATCGATTTATTTTGATAACAAAATGAGTAGTGAAGATTGGAAGACCAATAAACACTTTCATCTGGGCCATTTGTTTATGTATTGCATGAAGAAGCAACCAGATGCTGTGTGCCAGATAGATGCAGCAACCGGCGAGAGCGAGACGAACGCGTCTGTTTTGTCTCGTTCTATAGCTGTAGCAAGATGCTTCAGAAGACTGGGATACAAAGTGGGGGACGTGATGTCACTGAGCGGACCTAACAATAATAACCTCCATATTCCGTATTATGCTGCATTGATGAACGGCATGCCTTTTGCTGGAGTGGACCCTACTTATAAATACGATGAACTAGAACAAGCGTTGAGAGTGACCAGGCCGCGGATATCATTC…	1290	gi|91086321|ref|XP_974050.1|PREDICTED: similar to CG6178 CG6178-PA [Tribolium castaneum]	XP_974050	1.31e-31	0.457	F:catalytic activity		tmhmm (TMHMM)
contig01999_1.exp	AAGCAGTGGTATCAACGCAGAGTACGCGGGGATTTATTCATGGCCACGATCCACAGCGACTTTTGCAAGATATATTTCACAATCACGTTAACTAGTTACAAGCTTTTACGAAATATGTTTCGTATTTTAAGTAGTCAACAGGTAGTTAAAACTAAATTATTGTAGTTTTAATATTATACTATGAACGTTTTTATGAAATTTTACTATCTTTGTCCAACTTCCATCAGGGAATTGTCAAAAGTCTTGACAGATATTCTGGATAAATTTTTATCTTTATTAGAATGTATTTATCCTAATTTCAGTGACACACAATGAAGGCATTATGTTGGAAGAATTGGCAAACGATTATGCCTCTTATTTGAAGTTGGATGTGTCTAGTGGATTTAAAAGTGTGCAAGA…	898	gi|239790043|dbj|BAH71607.1|ACYPI001996 [Acyrthosiphon pisum]	BAH71607	2.36e-09	0.5571			no IPS match
GME-string_Contig_447.0	TTCCAAGCCGCGATCGGACGCCATTACCACGCTACCGGATCGCGAATCTGTCATTATAGCGTCTTTTCTATAATTAATTTTATATTGTCCTAGACATTTCTCTAATTGTGTTTTTAGTTTACAAAAATACATTTCTCTCAAAATGTCTGATGAGAAAAAGGGAGAAAGTGAACACATCAACTTAAAAGTATTAGGTCAAGATAATGCTATTGTCCAATTCAAAATTAAGAAACACACACCTCTCAGGAAGCTGATGAATGCCTACTGTGACAGAGCAGGTCTTTCAATGCAAGTAGTCCGGTTCAGGTTTGACGGCCAGCCTATTAATGAAAATGATACACCTACATCGCTGGAAATGGAAGAGGGTGATACAATAGAGGTTTATCAGCAGCAGACTGG…	829	gi|112983974|ref|NP_001037410.1|ubiquitin-like protein SMT3 [Bombyx mori] >gi|77799098|gb|ABB03695.1| small ubiquitin-like modifier protein [Bombyx mori] >gi|77862436|gb|ABB04499.1| SUMO [Bombyx mori] >gi|87248605|gb|ABD36355.1| ubiquitin-like protein SMT3 [Bombyx mori]	NP_001037410	2.83e-43	0.976	P:protein import into nucleus; P:protein modification process; F:protein binding; P:anterior/posterior pattern formation; P:phagocytosis, engulfment		IPR000626; IPR019955; G3DSA:3.10.20.90 (GENE3D), PTHR10562 (PANTHER), SSF54236 (SUPERFAMILY)
GME-string_Contig_828.0	CTGTCACTGCTGTCAGTTCACGTCTTCTAGTCGATAAGTTAATTTATAATTCCTGCAATCAATTTATACTAGATAATTTTAATATTGATTAATCCAGGGGAAACTGAAACGAGATTTTTATAACAATATTCGTATCTGTGAACACTGATACTACAGAAGGTCAAGAGATACGTTTTAAGACAAAGTCGTATTATTCAATTTCATTAAACCTAGCAATGTCTCAAATGAAAACAAACAAGAAATTTAAGTGGGCTCTGGACTTCAACCCAAAGAATAAAACATCGACAGCAGAATTACCGTCTCCTCCAGGCTATAGTCAATCGGCAAATGCAAATTATACAGAATCGTCTAAAGACAATGATTCAAATTTATTATTAATAAAAAAACTTTGGGATGTTG…	1143	gi|157112268|ref|XP_001657468.1|hypothetical protein AaeL_AAEL000942 [Aedes aegypti] >gi|108883741|gb|EAT47966.1| conserved hypothetical protein [Aedes aegypti]	XP_001657468	3.52e-62	0.809			IPR009445; IPR016687; PTHR19315:SF7 (PANTHER), tmhmm (TMHMM)
GME-string_Contig_699.0	ATTTATCAATTTTGATTTGGCTTTTCGGTTAAGAACCGTTCGTGTTTTTAAATTTGTTTGTTATGGGTGATGATAATGATAATTTTGTTAATTCAAATAATGATGAGTCACATTGTTCCAATGACTCCTTTGCAGTACCAGGGGTATCGGAGTTCGCGGCAATGCACAATGCTAACCAATCGCCTCCTTCCTGGAGTAGGGGTTTCACTAAGGAGGATATAAATTATATGCAACAATTAAGTTCACTGTCTACAAGTGGTCTCATAATGGAAGTGAAGAAGCTACATGACCTTGCTTACCAATTAGGGCTTGAAGAAGCTAAAGAAATGACTAGAGGGAAATACCTTAATATATTTACCTCAAGGAGACAGAAACAATAGTATGTTAAAGTTTGTTATA…	904	gi|114051980|ref|NP_001040200.1|Myb-MuvB complex subunit Lin-52 [Bombyx mori] >gi|87248367|gb|ABD36236.1| Myb-MuvB complex subunit Lin-52 [Bombyx mori]	NP_001040200	5.29e-25	0.743	P:biological_process; C:cellular_component		IPR018737
contig21752_1.exp	TTAGGCCTGAAATTTTAATTCTATACTTTTCAATAAAATCTAATTGCAAATTTGCACAGAATAAATTCATGTAGTTTTGTATCTTAATATCTAAATATTGAAATAAAAATGATTATTGTACACCGGTTGGACTTATTTTGTTCTGGGAATGCAACAGCTCGAGAAATTCTTGAAGCGACAAGTCCTCCTGACAATCTGTATCGAGATCATGTTCCAATTGTGCCTCCAAAGAGTTAGCCTCAGGGCTAAGCACAATGTTTTCATCTAAAACAACATGGTTCAACCTTGACTTGAGGCTCTGCAATATCTCTTCCAGCTCTAAACACTTGTTTCGTATAGACGTTCCCAGATCAGACGCGGGATCGATGTCATCAATAGTGGCGTTTTCAGAAAGAGAAT…	859							no IPS match
contig15103_1.f1.exp	AAGCAGTGGTATCAACGCAGAGTACGCGGGACATCCGTATGTAATTATGTATAATCTTTACGTACCTCCCTTTGAAAACTTTCTTTAATAACGAACTTATCTAATCAAAGCGAAAAAAAATTATAATTTTTTTGGGGATAATATAACGTTATCTAGCCCAGCAAAGTTTGACATTGTATACCTATCAAGACATTGTTGCCGACGCCTATGTAACGTGTAAGAAGAATATAATAATCATTGCGGCCCTGCTGCTTAGCTATTTGGCTACTCCCCCTTTCTCGTAAAATTGATGATATATATTTGAACAAGATGTTATCTAAATTCAGCAAAAATAGTGTATATTCTGGTACCATTGATTATTTCTGTCTTGTCTGTGAGGAATATCTTAAAACTGAGAAT…	1683	gi|195474137|ref|XP_002089348.1|GE19063 [Drosophila yakuba] >gi|194175449|gb|EDW89060.1| GE19063 [Drosophila yakuba]	XP_002089348	5.44e-07	0.409	F:nucleic acid binding; F:zinc ion binding		IPR003604; IPR007087; IPR015880; SSF57667 (SUPERFAMILY)
GME-string_Contig_25.0	ATAATTTATACGTAAAAAAAGTATTAAAATATCTTCTATAAAGTCACATAACAATCAAATTTAAAATACACTTCTAGAGACTTCTAGAAATCACGTTAATATTCAACTAAAAATTATTATGTATTGTAAACACATCATGTAATCAGTCTTGCTATTGATAACCTACATCTTGAGTATTACGACCAGCAAAAAAGTATATAGCAACTAATAAATACATAAGTCTGTTTACTGACACATATGTATCTTACAAGTTCGAAAGTATAATAAATTTTGAAAGAATTATAAATAAATAGATTTCATTATATTCTATTAGTTAGTATACAGTAGGTTTAGAGTAAATGCCTCCAAATAAGACAGTGGTAGTAGATTTTTCGATTACAAAGTATATGAAAGGTCTGT…	1539	gi|112984548|ref|NP_001037205.1|serpin-5 [Bombyx mori] >gi|45594230|gb|AAS68506.1| serpin-5 [Bombyx mori]	NP_001037205	1.26e-172	0.625	F:serine-type endopeptidase inhibitor activity		IPR000215; G3DSA:3.30.497.10 (GENE3D), SignalP (SIGNALP), tmhmm (TMHMM)
GME-string_Contig_996.0	AGGGGGGGAGGTCCTTTATGTATATGTATTAATAGTTGTAGCACTTAGTCCACACTTGCTCACAACATTTATAAATGCATTATTTTATATGTAACTTACAAGTGCAATAAAGAATATATATAGAAAAAAAAAGATACAAGACTGACCTTCTCTCTCTTCTGTTCTTTGGTGAGGGCCCTCGCCTTGTTGGCTTCCAGAAAAAGGCAAAAATGCTCGTCGCCCTGTACCTGGCCGTTGGCATGGTTAACGTACTGGCCAAAGTTAACAATTACAATATATATATACCGAAAAACCAAAATATGGATATACGAGTCCGTAGAAGTGTATATGTAAACGAAGACACAATAAATGAAGTCAACGATAAACATATGAAAGTAATAAATGAAGTTGGAATGAATG…	834	gi|82705976|ref|XP_727191.1|DEAD-box RNA helicase [Plasmodium yoelii yoelii str. 17XNL] >gi|23482914|gb|EAA18756.1| DEAD-box RNA helicase [Plasmodium yoelii yoelii]	XP_727191	0.0110496	0.501	F:helicase activity; F:nucleic acid binding; F:ATP binding; F:metal ion binding; C:membrane; F:HslUV protease activity; C:HslUV protease complex; F:metalloendopeptidase activity; P:proton transport; P:pathogenesis; F:nucleotide binding; P:proteolysis; C:cytoplasm; F:ATPase activity; F:nucleoside-triphosphatase activity; P:response to stress; F:protein binding; F:ATP-dependent helicase activity		SignalP (SIGNALP)
GME-string_Contig_474.0	TTGACAATTTGTTTATCTTTTTCTAAGTGTAACCGGAATAAAATCGTGATTTGTAACTTTTTTCATAGTCTTAAATTTTATACATCTTTCATCTTAAATAAAATGGCAACGTCCGTTATCAACACATACGCCGACCCGTGCATCCCAGAATGGATGAGTGCACCCCACAGCACTGGTACCTCTATTATGGCGTGCGAGTTCAACGGCGGAGTGGTGATCGGAGCAGACTCTAGAACAACGACGGGCGCGTACATCGCCAACAGAGTCACCGACAAGCTCACTAAAATCACTGACCATATTTACTGTTGTCGATCTGGTTCTGCTGCTGATACACAAGCTATTGCTGATATTGTCACATACCATTTAAATTTTCACAAGATGGAATTAGGAGAACCTCCT…	829	gi|91087659|ref|XP_973571.1|PREDICTED: similar to predicted protein [Tribolium castaneum]	XP_973571	4.33e-92	0.85	C:protein complex; F:threonine-type endopeptidase activity; P:ubiquitin-dependent protein catabolic process; F:endopeptidase inhibitor activity; C:cytosol	EC:3.4.25.0	IPR000243; IPR001353; G3DSA:3.60.20.10 (GENE3D), PTHR11599 (PANTHER), PTHR11599:SF4 (PANTHER), SSF56235 (SUPERFAMILY)
contig17127_1.exp	ATATCAATAATGTGTTTAAAAATGTAAAAATTTTAAAAAATGTACCAAAAAATACCAGGCTATGAAAGGATACAAAAAATACAATTAAATTAGTTTTACGGAGCCTAAATTATACCATATATTTAGTATATATGAATATACAAAAAACGGTCGCGCTGGTAGATCACGTAGATCAAAGCAAATAGCAGTAATTTGCCCAAAATTGACGCCGTTATGCTTGGCAATTTTTTTCCTGCAAACGCCGATTTTTGCTCATCAGAATTCGGAAATGTTAAAACTTTTCTGTCATCACGAGCTTTATACGGAGATGATGCTGTAAGCTATGTGCAGTTTAAGCGCGATGGCAAATTATATATTATAAAATGCAAAATATGTCCTTTCTGTGCAATGTGAAGACTG…	1390	gi|193688116|ref|XP_001944000.1|PREDICTED: hypothetical protein [Acyrthosiphon pisum]	XP_001944000	2.52e-39	0.566			no IPS match
contig05426_1.exp	ACGGTATACCTATTTTCAGTGGTTTTCTGTCAACAACGCAGACGCAGGCGATGATGAAGGCAACTTTGACTATAACTATCTTGACAATTAAATTATGAAAAGAGAGTTGTAAACCTAGCGCTTGACCTATCTAAGATACACTATCTCTATACATTGTAGACGATTTTACTATGCAAATATGACACTATGGACTGTTCGGAAACTAAACTGCTATTTTTACTATCATACAGGATACATACTATAGAGGATACAGTCATCCGGGACAGTATTTAACTGATACCTAGCTATGGAAAACCTTGCTGCCATTAATATTTTGCTTTAGCATTGATAGACCTGGTTCACCAGGCTTAACACATACGGTTTTACGTATCAAACCATATCAAAATGTATCCGTTTTTT…	1270							SignalP (SIGNALP), tmhmm (TMHMM)
contig19994_1.exp	ATTGAATAATGTCTGTAATCTGTTGATCTTTTCATTTTCCATGCTTTTTTTATTTTTTCATAATATAATAATTATTTACTAGTACAGTAAGCGATTAATACAATAAGCGATAATGGAAGAAAATGTAGCACTAGACTCAACTAAACAAAAACAGTTTGTAAAGTCTATTAAAGGAATAAAAAAATTAATCAAGAAAGATCAGAAGGGACCAAATTTGGTAATTAATAATAAAAAACCCCGCGATGTTAAGAAAAAGAAAGAAGCAGACAGGGGGTTGGTTTACTTGGCTCATATCCCTCATGGATTTTACGAGCATCAAATGACAGAATATTTCAAGCAATTTGGTCAAGTTACAAATGTGAGAGTAATTAGATCCAAGCGTACAGGCAATTCTAAAGG…	859	gi|112983406|ref|NP_001037642.1|nucleolar phosphoprotein [Bombyx mori] >gi|109706827|gb|ABG43000.1| nucleolar phosphoprotein [Bombyx mori]	NP_001037642	7.86e-60	0.665	C:cytoplasm; C:nucleolus; P:protein complex assembly; P:rRNA metabolic process; P:rRNA transcription; C:nucleoplasm; F:RNA binding; F:protein binding; C:condensed nuclear chromosome; F:nucleotide binding		tmhmm (TMHMM)
GME-string_Contig_1174.0	TGTGATAATAAGAAATTTATTAGTAATGGATTACACTAATCTTTACGAAGCTCAAACTTCTCTTCTTGAATGCCATTTGCTGTGATAATCAATATGTAAATGCTGTCGCCAGTATAAATGTCACGTTCAGCAGCACTGATGAATACATCCTTCAGCAAGGCTAGTGCCTTCTCTCTAGGTATTGGGGCCACTGTAACATTCTGCATATTCTTCAGACCTATCTGATTATCCAGCAGTGGCTGCAGCTGAGCACCGGCAGAGCCTCCAGCCCGGTAGTTGGAGCGCTCACAGTGGCCAATAGGGTCGTAACTGTAAACGCATCCCTTACCCTCCGCATCCAATCCTGCCAGTATATTAGACACGTAATATGGGAAAAAACGTTTATAATACAACATGGTT…	817	gi|211939905|gb|ACJ13433.1|proteasome subunit beta 1 [Helicoverpa armigera]	ACJ13433	2.06e-123	0.862			IPR001353; G3DSA:3.60.20.10 (GENE3D), PTHR11599 (PANTHER), PTHR11599:SF8 (PANTHER), SSF56235 (SUPERFAMILY)
GME-string_Contig_567.0	AATTACGAATAATTACTGAATATATTGCTTCAGTACCAAAAGAATAAGCAAAGTAATTGTTGCACAAGTAAAATGACTAAGTTAAATATAGTGGTAATAACTGCTTTTTGTTTATTAAAGGATTTAACAAATGCAGCCAATACTTGTGATGTAGCGCAAACATGTGTGACAGATCTATCAGAAGCAAATTGTACTAGTCAAAATATGGTTCTAGTGCGAAATTCCAATATATTCGGATGTTGTCCCAGCTGTCAGCCACCAACTGGTACACCAGATACTGGATGCACTGCTCCGGCCAACTGTCTTCCAGATGGGCGGTACGCACCTGTTCAATGCAAAGGCGATTTATTTAACGGAAGGTGTTTCTGTAGCGACGAAAATGGGAAGAGAATATTTGGA…	1500	gi|170042924|ref|XP_001849158.1|conserved hypothetical protein [Culex quinquefasciatus] >gi|167866332|gb|EDS29715.1| conserved hypothetical protein [Culex quinquefasciatus]	XP_001849158	4.19e-64	0.529			IPR000716; SignalP (SIGNALP)
GME-string_Contig_1995.0	TCTCAGGGAAGAGTCCATTTATTGGCAATTCGACTTTGACTTGTCTTTTAGCATTTTCCTGTGAATTAGTATAAAAATCGCCAAAAAATGGCGAAAAGGATCGCACAGAGTTCGGTAAACTGGTCGGCTTTAGCTGAAAGGGTTCCCCCTGAGCAGAGAGCTAGCCTTACAGCTTTTAAAGCGAAATCCGATGCATATCTACGAAGAGTATTGGCCAATCCTCCCGAGCCACCGAAGATCAACTGGGCTGTATACAAGCAAACTGTGCCAATCCCTGGCATGGTGGACAGTTTCCAAAAACAATATGAAGCGCTGAAAATCCCTTACCCAACTGATACGCAAACAGCTAAGGTAGAAGCACAATGGGCTGAAGTCAGGAAAGCAATTGAAGCTTTCGTT…	809	gi|153791739|ref|NP_001093279.1|H+ transporting ATP synthase subunit d [Bombyx mori] >gi|95103014|gb|ABF51448.1| H+ transporting ATP synthase subunit d [Bombyx mori]	NP_001093279	1.68e-69	0.78	F:hydrogen-exporting ATPase activity, phosphorylative mechanism; F:hydrogen ion transporting ATP synthase activity, rotational mechanism; C:mitochondrial proton-transporting ATP synthase complex, coupling factor F(o); P:ATP synthesis coupled proton transport; F:proton-transporting ATPase activity, rotational mechanism; C:lipid particle	EC:3.6.3.6; EC:3.6.3.14	IPR008689; PD968187 (PRODOM), PTHR12700 (PANTHER), PTHR12700:SF7 (PANTHER)
GME-string_Contig_1264.0	TAGTCTTCAATTCTCATTGTAATCTTTTTATTATTTATAAACTGTTTTTATATTACATTGTTATACAATAATTTATTTACTCAATGTTTGTTTTAAATTAAGACTATCAATTAACAATATTTTTTTTATAAACTAGTATTCAAATAGACATTCGTAAAGAATGATGGCATCTAAAAATGTTTATGTGGAGGAAATAATATAATTTATTTACTTGTACAGTCAATATATTTAATTAAACATGGATAAACTTACTGTAATATCCGGAACACTTTTCATGGCAGCTGATGTCTTTGCTATAGTTAGCCTTGCTATGCCTGATTGGATTATTACGGATGTAGGAGGAGATACACGCCTCGGATTGATGTGGTCATGTATAACATTGTACAATAGACCTCAAGT…	825	gi|66517442|ref|XP_623871.1|PREDICTED: similar to CG14182-PA [Apis mellifera]	XP_623871	9.62e-76	0.949			SignalP (SIGNALP), tmhmm (TMHMM)
GME-string_Contig_439.0	CATTTCACTCAATTTCCATATTTTGTATTTTACACACACATTTACTCTCAATAAATAACCTAGCTAATAAAATATATAGTATTTAGACTGCGTAGTTAACTCATGCTGTTTTCATCTTTAATTTGTTTCTACAATAACAAAAAGTTTATAGGTATTTAAGAAAACATGGTGTTTTACTTCACTAGTAGTGTAGTTTCTCCACCAGTAACATTATTTATGGGTGCCGACAAACATGAAAATGAAGATCTAATAAAATGGGGATGGCCTGAAGATGTCTGGTTTCATGTAGACAAGGTGTCTTCTGCTCATGTATATTTACGACTAGCACCTGGTCAGACAATAGATGATATTCCAAATTCCGTTCTTGATGATGCTTGTCAACTAGTAAAGGCTAATTCT…	819	gi|114050747|ref|NP_001040106.1|coiled-coil domain containing 25 protein [Bombyx mori] >gi|87248079|gb|ABD36092.1| coiled-coil domain containing 25 protein [Bombyx mori]	NP_001040106	9.78e-73	0.867			IPR008532; PTHR13049 (PANTHER)
GME-string_Contig_1970.0	GGGACTTAACCTAAAAATTTCGTTAAACGAATCGCTTTGACGGTACTAATTATTTATTTTTTCTCTTTTCGAGTTTGACATTCCAGATAAAATGAGTGATTTATCAGATTTCTCGAGCTCTAACACTAAAGGAGCAGACTCGGAATTGCAAGACTTTCTTTTAGCAGAGAAACAAAAAGCGCAGTTTCACGCGCAGATCCATGAATTTAATGATTTCTGTTGGGATAAATGTGTAGACAAGCCAGGAAGTAAACTAGATTCACGCACTGAAACATGCATCACCAACTGTGTAGAAAGATTCATTGATGTTTCTCTGCTCATTACCAACCGTTTTGCACAAATGCTTGAGAAAGGAGGTGGCATGCATTGAAAATTGTTTAGTTGTAAATATTTAAAGAT…	810	gi|158635929|ref|NP_001040216.1|translocase of inner mitochondrial membrane 8 homolog b [Bombyx mori] >gi|87248417|gb|ABD36261.1| translocase of inner mitochondrial membrane 8 homolog b [Bombyx mori]	NP_001040216	7.65e-38	0.819	F:P-P-bond-hydrolysis-driven protein transmembrane transporter activity; C:mitochondrial inner membrane presequence translocase complex; P:protein import into mitochondrial inner membrane; C:mitochondrial intermembrane space protein transporter complex; C:chloroplast envelope		IPR004217; PTHR21535 (PANTHER), PTHR21535:SF2 (PANTHER)
contig11438_1.exp	CAACGACAGAGTACTTTTTTTTTTTTTTTTTTTTTTTTTTAACATTGTAATAATATTTACTATAATTATCTAAAATAACGAAATACACAATTATAACACGGTAATAATGTATATGAATAAGCCTCTAGATAAAGCACAAGGTTGTACTTATATAAAACATTAAATGATATATATTTCATCATAATTCTAACCAAAAACTAATGGAAGACTGCTAGTTTGGTCAAATTTATTTTAAATCCAACTACGCATTAGTAGCTTAATTTGTCCAGGTATTTTCACACTTAGCTTCGTGATTAGGCCATTGAACGCTTATTATTAGCTTATACATAGTTTATTATATGCTCTTATTCATATAAATGCTGAACGTCTGATAAACCTAGAGTTTAATAGCTATTTTGT…	962							SignalP (SIGNALP), tmhmm (TMHMM)
GME-string_Contig_794.0	CTGTCACATTAATTATGTTTTACTATAGGCATCCTTAAAACTTGTTTACATTTGTTGAAATGGAAACATTTTATATAAATTCATTTAGAAATCTAATAAATAACGATTGATCAAATTTGATTATAAATAATTGTTGATGGGTATTCTCTCAAAATTAATATCTTGTAGATTAGCAATTCTAAGTTTACACTTAAACAATACAAGTCTCAAAGTTTCAACGTTAGTTTTGCCGCCAATTACTTTTGGTGTTAGAAAAATGTCTCAGAAAAGTATTACGTCTTTTTTTAAGATCACCCCTAAGAAACCTGTTGAAATAAAACAGGAAAAGAATGAAGATCAAGATATTACCAATAATGAATCATCAAGCAATGAAAATTCTCCAAATAACACAAAAACAGA…	876							no IPS match
contig14093_1.f1.exp	GGGAGCTACTCTATGTAACTCACATTACAACTGCGTGGTCTTTTATGTTTGTATAAAAATACTAGCTATTGCCCGCGGCTGTACACGCATTATGTCATGTTTTAATTTTAACTAGAAATATAATATTCAAAAATCTTTTCTTAATGCTTACGTTAGAAACTAAACATATGTTTCAAAATTTCAGTTTTCTAGACTTAGTAGCTTTGGTTGTGCGTTGATAGTCAGGAGAAACAGTTTTATGAGTATAAATGATTTTCCAAAACCGTCCGCCAGAGGCGCAGTTTAATTTTCAATGCAAATTATCGACGTAAACTAACACAGTTGTAACATAAATATACGTTAAACTCACGCTAGCCACTCAACAGATTCTGGCGCGCCATTTCTTTAATCTCTTAATTT…	1860							SignalP (SIGNALP), tmhmm (TMHMM)
GME-string_Contig_704.0	CTCTGAGGCCACTCGTTAGACCGACGCGGACGCCTCGGTTCATCCACCACGATTAAACTGCGAACTCACGAAATGGAGAACAAACATTGGTGGTGGTTGGGTGCGGGGCTGATTCTGCTGTCTGTCGCCGTCGTGTCCGCTGACGGCGAGGTTTGGGAAGAAGGCGACCACGAAGTCCTTGTCCGGAGTGAGAGGGGAGCTAAAAATAGAGAAACATGCCGTTACGTGAGAGGTGCCTGGTCAGAATGTGATTCCAAGTCCAACGTCCGCTCCAGGATGTTGACCTTAAAGAAGGGCAACCCAGAGAGCTGCGAGACCACAAAAACCATACAAAAGAAATGCAAAAAAGCCTGTCGCTATGAGAAGTCATCATGGAGCGAGTGCAGTCCCAATGGCGAA…	807	gi|169234710|ref|NP_001108476.1|pleiotrophin-like protein [Bombyx mori] >gi|18700463|dbj|BAB85199.1| Pleiotrophin-like protein [Bombyx mori] >gi|22474517|dbj|BAC10621.1| Pleiotrophin-like protein [Bombyx mori]	NP_001108476	2.68e-67	0.749	F:growth factor activity; P:signal transduction; P:cell proliferation; P:growth		IPR020090; IPR020091; PTHR21050 (PANTHER), PTHR21050:SF1 (PANTHER), SignalP (SIGNALP), tmhmm (TMHMM)
contig19589_1.exp	GTGTGATCGTAGCGCTACGAAAGTGTCATTGTGCAAAAATCGAACCAGTACATTGGTCTTCAAAATTACATTTTGACTTTCTTTAAACTCTAAAAAAAAAAATGGGTGTACCTGCTGGAAATGCTGAAAATGGAAAGAAAATCTTCGTCCAGAGGTGTGCACAGTGCCACACAGTAGAAGCTGGTGGCAAACACAAAGTAGGTCCCAACCTCAATGGTTTCTTCGGTCGCAAGACTGGTCAGGCAGCTGGATTTTCATACTCAGATGCCAATAAGGCTAAAGGTATCACCTGGAATGAAGACACTCTCTTTGAATACCTCGAGAACCCCAAGAAATACATCCCTGGAACTAAAATGGTGTTCGCAGGCTTGAAGAAGGCCAATGAACGTGCAGACCTTA…	833	gi|194303591|gb|ACF41193.1|mitochondrial cytochrome c [Bombyx mori]	ACF41193	5.54e-55	0.947	F:electron transporter, transferring electrons from CoQH2-cytochrome c reductase complex and cytochrome c oxidase complex activity; F:iron ion binding; C:mitochondrial matrix; F:heme binding; P:electron transport; P:transport; C:mitochondrial respiratory chain		IPR002327; IPR003088; IPR009056
GME-string_Contig_847.0	GCCTAGAGCACTTTACACGAAAATTCCTCTGTAATCTCTGTTTCGCTAAAATTTCTCTAAGTTTTTCCTCGTTTTAATGTTTATTCTTTGTTTTATAGGTAATTGTTTATTAATTTAGGTTTATTTTTAATCTTAGTTCAACTTATAAGTACATTAATGTACAGTGACTATGGCTAAAAGAACTGCATCAACAGCATTCGACTTAGAGGAGAAAACAAAGAAGACGGAAGGAAAGAAGCATTCTTTAGATTCAGATGAAGAAGATAGTGGTGCAGAGGAAGAAAAGCGAAATGTCCTTAATGCTGATGATATTGAAGGCGAAGAAGATGGTGTAGGTGGAATAGAAGGAGAAATAACAATTACTCCTTTTAATATGAAAGAAGAACTTGAAGAAGGACA…	925	gi|157130534|ref|XP_001655737.1|Aspartyl beta-hydroxylase, putative [Aedes aegypti] >gi|157133343|ref|XP_001656211.1| Aspartyl beta-hydroxylase, putative [Aedes aegypti] >gi|108871872|gb|EAT36097.1| Aspartyl beta-hydroxylase, putative [Aedes aegypti] >gi|108881548|gb|EAT45773.1| Aspartyl beta-hydroxylase, putative [Aedes aegypti]	XP_001655737	1.65e-45	0.704	P:phagocytosis, engulfment		SignalP (SIGNALP), tmhmm (TMHMM)
contig00919_1.exp	AACGCAGAGTACGCGGGGAGATTATTGTCATATTCTAGTAACTATTTACGGTGGAGTTTTTCTAATTTGTGTTCTGTGTGATTTGCTTGTAATTTAATCACACAGATCAGAAATAATTTTTCTTCTTTAAATATAAATATATACAGTAATATCTATTCATAATTGGAAAAGACAGTAAAGTTTATATTGTTATTATTTAGATGAAAATTAATTTTCAATTCATTAAAAACTACGCTTTTTCTTTTAATCAAAACTCAACAGCAATTTGAAGAAAAACTACTAGGTATGTCTTCTTTTCACGAAAGACAAAAAAACCTTTTTAATCATCTAAAAGACGCTGAAGACCAGCATGGATTCACTAAATCGAATAAAACTACTCCGCCTAATTATAACGAAATA…	953	gi|91094399|ref|XP_971610.1|PREDICTED: similar to conserved hypothetical protein [Tribolium castaneum]	XP_971610	2.49e-28	0.527			PTHR21036 (PANTHER)
GME-string_Contig_2053.0	TATAAAAATCAATAACATAAAATTACAAAGCAAGGAGTTTGATCGTTGAATAGGTTCATTAGCGTTTTTTCATGTGTGGTTTATATTTTATCTGCGAATTCAGTGGATATCTAACGTATAGTCTCTGTAATCTGTGCTTTATGTACTTTGCGAATTTCATTTTGAAAAGTCATATTTTTTGACAGAAAACATCTAGTTACAAGGCATAATTGTATTTAGTATTTTCGTATTCTTCTGTTTTTAATTTGAAAATAAAAATTAATAATTATAAATAACTGTAATAATGGCTTCTGTATTAGTTCCCGAAGTACCAGCGCCTGGGTTTTCTTTTGAAAACTGTCAACGAAATGCGTTTCTGGCGCAAAAAGGATTTCCTGCACCTAAAGCTACAAAGACAGG…	1161	gi|211939903|gb|ACJ13432.1|proteasome subunit beta 7 [Helicoverpa armigera]	ACJ13432	2.87e-144	0.848			IPR000243; IPR001353; IPR016050; G3DSA:3.60.20.10 (GENE3D), PTHR11599 (PANTHER), PTHR11599:SF1 (PANTHER), SSF56235 (SUPERFAMILY)
GME-string_Contig_2025.0	TGTGTATTCAATAGACATCGGTCGTATATTATTATTGACATTAGCAAATACAAAGTGATTGAAGAAACAGTGCTGTTTCCTGAAGAGATAGAAACAATGGATGCTAATAATGAGAACAGTGAAGGAACAGAAGATAATATAACGCTTTTATACGATAGTATTCGATTTAAAAGTGGCCAACGTATGAATCGTTTTAACAATGTACCAAGAGACGTAGACACTTCTACTGTAGAGACGGAAAAGCAAGAGGTACAACAAAAGAACGTTAGAAAAAGAAAGGTACTATCAAGAACAGCATTGACATACGAATTAGAAAAGTTCGAATTGAAAATTCTTCTTATTTTCAATCATATAAAGGTTATCAATCATGAGGAAAGACGAGGCACCGAAGAAGATGTT…	1438	gi|118792923|ref|XP_320581.3|caspase short class (AGAP011951-PA) [Anopheles gambiae str. PEST] >gi|116117131|gb|EAA00248.4| caspase short class (AGAP011951-PA) [Anopheles gambiae str. PEST]	XP_320581	3.87e-27	0.516	F:caspase activity; ; P:proteolysis; C:caspase complex		IPR001309; IPR002138; IPR002398; IPR011600; IPR015917; G3DSA:3.40.50.1460 (GENE3D), PTHR10454:SF28 (PANTHER), SSF52129 (SUPERFAMILY)
GME-string_Contig_1038.0	AAGCATTTCGGCGGGAAGTTAACTCACAACGTTGTCAGAGTCTGCACTGAAGTCATTCTAGTTATAGCCGACGTTCTTATTAGACGTATATTTTTTACGTAAATAGTATATTTTATTTATATATAAAAAATGGAATTCGTCGGTAAGAAATACAAAATGGTGTCATCTGAAAATTTTGATGAGTTCATGAAGACGCTTGGCGTGGGCCTCATCACCCGTAAAGCGGCTAATGCCGTGACACCCACGGTAGAGCTTCGTAAAGACGGCGACAACTTCGTGCTGGTCACATCGTCCACCTTCAAGACAACGGAGGTGAAGTTCGTTCCCGGACAAGAGTTTGACGAGGAACGCGCTGATGGTGCGAAGGTGAAGTCAGTCTGCACATTCGAAGGCAACAAG…	803	gi|49532918|dbj|BAD26694.1|cellular retinoic acid binding protein [Plutella xylostella]	BAD26694	4.36e-62	0.824	P:transport; F:lipid binding; F:transporter activity		IPR000463; IPR000566; IPR011038; IPR012674
GME-string_Contig_451.0	TATGAAGTGCGGTCTCTTTTCCTGTCGTTATATACTTTTTTGATCATAGTCTGATCCTGATATAGCGCTTTATCGAGTTCAACTTAATAATTCAGTTATTTCTCATTTCCATTTTCTTTAAATATAGAATTACGCAAGGGATTAACGAATAATGATCAATCTTCGTATCTATAATTTTATAAAAGTACTAAAAAATGTTGAACGCATTATTTTTCAAAATATGTTCGGAGGTCCTCCAAAAGAACTTGCCTTAGCTTATGTCAATGATAAAAGAACACCAGAACATGTAAAAAAACTATCAATTAGAGATATTATTGGAGATGGCATATTATTAGCTGTCCCTAAATTCCGAAGAACAGTGGAAAAAAGATGGAAAAGAAAGTATGGGTCACCTGAATA…	802	gi|148298659|ref|NP_001091811.1|mitochondrial ribosomal protein L32 [Bombyx mori] >gi|87248541|gb|ABD36323.1| mitochondrial ribosomal protein L32 [Bombyx mori]	NP_001091811	3.22e-73	0.689	F:structural constituent of ribosome; C:mitochondrial large ribosomal subunit; P:ribosome biogenesis		PTHR21026 (PANTHER)
contig16756_1.exp	GGTGCATGCTTTCATATTCCTTTTGTTTTCGTGTTGTTATCTGTCATTTTATACCTATCTATAATATAAATATTCAAGAATTATAATACTTATTTAATATCTTCTGATATACTCTTTCTTCCACAGCTGTTAGTGAAAAATAATTCGTCGCTCTTAAACAAGGATTATTCAAGATGAATTGGAATCTCAATTACGGCGAATTAGCAGAGAATGTAGATTTTGTTAATAAATGTGAGAATCTGAAGGAAAATTTGAAGGACATACAAACAGTTCTAGACAAGTTGCTTCCATTAAAGCAACAGTACGATAAAATGTCTCTTCCCGCTCAAATTGAGCTAGATTTATTCTTAGCCTTCACATTGAATTCATTACATTGGATCAATTTACGAATACAAGGCG…	832	gi|157133078|ref|XP_001656164.1|hypothetical protein AaeL_AAEL002933 [Aedes aegypti] >gi|108881592|gb|EAT45817.1| conserved hypothetical protein [Aedes aegypti]	XP_001656164	3.28e-23	0.603	F:nucleic acid binding; C:intracellular part		IPR007146; IPR011082
GME-string_Contig_643.0	GGGTGAATTTTTATTAGGTTTTAAATTGCACAATCTTATAAGAGTAATTCAGTTACGTCACAAACATAAGTAGGGAATGTTGGAACGAGAGCTATATCGACATAAAGTCGAACGCTATATTCACTGTTATTTGATAGCTACAACATACAAGACTGTTTCGACGTATAAAAATATGGTCAACGCGATACTGAGACAATATTTTAGCTGAAAGATATTGAGAATTAGAAATATAGGGTATTAATTTAGACCATTGTCTAAGACAATGCATTATGATTTCCTCGCGATATGCTAATTTAATGAAAATCAACAATTTTTTGAAAAACAATCTAATACATTACCCACACTGTTGGATATTTATTTAATACATATTCTTAAATCAATTAAGGTACAAATACTATT…	831							no IPS match
contig00312_1.f1.exp	ATGCCAGGGCATACACGGCTAACTTACTTACATACTTAACTATTGCTTAACGACAAACTATCAAACCTATAAAATTAACAAAAATTAATATTTTAAATATTAATTTTATTTATAGGTTTAGAGAATGGTATCTCAGACTCGATCTTATTAATTGTAATGTCAATCGATGAATTAGTATATCATGTACTTAGGTTAAGGAATCCATGAAAGAAATTTCAGTAATATAGTTATAATGTCATGAATTAAGGTTAGGACTTCCAGCGCGTGTCACCATCATTATGATCTCTATTAATTAGTATAAAAAATTGGTTCCCTTGCAATCTGGACACGCGTGGGTATTTCACTAAAACCTTAGATTTAAGTAAAAATTGCTGTGATATCTTTTAATGGATTAAAATT…	1538							SignalP (SIGNALP)
GME-string_Contig_233.0	CATTTGTGGACATTCAGTCACATAAATATATCAAGTCGGGCGTGACGAGTGAGATCGTTGTATCGTAGTTACTAAAATGAAGTTTGCTTTAACCGTTCTGTTCTGTTTACTAATAACATTCCAATTTAAAGCAGCACTTGGCGGAACTGTGCTTAATTTCTTTGAAAAAGCCCATGAAAGAGCACATGAAAGGGCTGAAGAGGCGAGAGATAATATTAGAAATTTATTTCATTTAGATAATCATGTAACGGAGACAACAACCGATAACAATAAAAATCAAATTCCAGCTGGTGAAACAGTTATTAACAGGAATAGCGCAGTTACTACGCAGTATACTAATAAACAAACTGAAGGTGCTATAATTTTTCCAACAGAAGAATCAAACAGTGTTTCTAATAA…	797	gi|238915964|gb|ACR78449.1|growth-blocking peptide [Heliothis virescens]	ACR78449	4.5e-11	0.653	F:growth factor activity; P:hemocyte migration; P:signal transduction; P:cell proliferation; P:growth		IPR003463; SignalP (SIGNALP)
GME-string_Contig_1480.0	CTAAGCAGTGGTATCAACGCAGAGTACGCGGGGAATTTTTATTATATTGGTGTAGGTAGCATATGGCTTACCGGCAATTTTTGTATATTAATTTATACCTATTCTATATCATAAACCAGAATGTATTATTAATCATACCGAAATTATTTGCACAAGTGTAAATTGCAACAATCATCAAAAAACGACATCATCACTAAAATCACGGTGTCGTATAGCTGTCGTCTGTACCGAAATGTCGGGTTTAATATTTAATTCAATTTTTATATGTTTTATTATAAAAAGTGCTACAGGTTTAGGTGAAATAATATATGCTATTAATGCCGGAGGACCTGCACATACTGATATTTATGGTATACACTATGAAAAAGACCCTTTACAAGGAAGAATTGGTACTGCTTC…	1257	gi|242013531|ref|XP_002427458.1|conserved hypothetical protein [Pediculus humanus corporis] >gi|212511844|gb|EEB14720.1| conserved hypothetical protein [Pediculus humanus corporis]	XP_002427458	5.01e-105	0.778			PTHR13460 (PANTHER), SignalP (SIGNALP), tmhmm (TMHMM)
GME-string_Contig_975.0	GGCAATGATTTATGTCAGTTTTGTAGTATTGTCTTCTTTTTTCTCCGTCAATACAAAACTGCCCTCAAAATTGTATACAAATTAAATAAATTTCTAATAAAATAAGGTATTTGTAAAAAAATATGGCTTCTGTAATGGACGTTGATGAAGAAGAAGTCGAGATGGCTTCCTCGAGTAGTGGTAAAGGAGATAAAAAAAGATTCGAAGTTAAAAAGTGGAACGCCGTCGCATTGTGGGCCTGGGACATTGTGGTGGATAACTGCGCCATCTGCCGTAATCATATAATGGATTTGTGTATAGAGTGTCAAGCCAATCAAGCATCAGCCACCAGCGAGGAATGTACAGTTGCATGGGGAGTCTGTAATCATGCCTTTCATTTCCACTGCATCTCACGTTGGT…	797	gi|114052775|ref|NP_001040275.1|ring box protein [Bombyx mori] >gi|87248591|gb|ABD36348.1| ring box protein [Bombyx mori]	NP_001040275	3.3e-54	1	C:cytoplasm; P:smoothened signaling pathway; P:cell proliferation; F:protein binding; F:ubiquitin-protein ligase activity; P:protein ubiquitination during ubiquitin-dependent protein catabolic process; C:nucleus; F:zinc ion binding; C:SCF ubiquitin ligase complex	EC:6.3.2.19	IPR001841; IPR018957; G3DSA:3.30.40.10 (GENE3D), PTHR11210 (PANTHER), PTHR11210:SF2 (PANTHER), SSF57850 (SUPERFAMILY)
contig16262_1.exp	AAGCAGTGGTATCAACGCAGAGTACGCGGGAGTCTCTCTAATAGTCTAATCTGTGCATTCGACAACAAGACTTGACTGGACGCTCACTTTGTCTACAACATAGTGTTATTGTTGTTTGTTATTTATTTATTTTTTAAAAATGTTTGATACATCTGAAAATAATATAATAATTCGAGATGCAAGAAAGGAGGATATGCGAGCAGTGGCTAAAATGATACAGGAACATGCAAATCTTCAATTAATGCAGAATGAACCCAAACTGACTGTAAAAGAGCTAGAATATGATGGGTTTGAAAGACAACCACCTGCATTCAGATGTAAGATCGCTGAGGACCAAGCAGACAGTGTGAACTCGCAAGTTGGATATGCATTATACTTCCCAACCTATTCCGCTTGGTA…	842	gi|91082967|ref|XP_973786.1|PREDICTED: similar to spermidine/spermine N-1 acetyltransferase 2 [Tribolium castaneum]	XP_973786	3.34e-31	0.563	P:metabolic process; C:cellular_component		IPR016181; PTHR10545 (PANTHER), PTHR10545:SF6 (PANTHER)
GME-string_Contig_2118.0	TTTTTTGACGTTTGGTGCAGTGTATTGACATTCTGTAAGGGAATTTCCCACTCACTTCGATACTCACTTCACCCAAGACACACGATTCCATTTGTCAAATATAAAGTTCCTACGGAGTGATCGAGATTTTATAAAAATATTATAAATTGTATTTAAACATGAGTTTTTTGGTTGCCTAATACATTAAAATGGCTAGATTATTTGTGTTATTGAGTTTATTAGAAGAAGCGAACTCTTTAGATTTATATAACAGCCGACGTCAAGCTCAACAAATTCGTGCAATGCGATTGTTTAATAGAAATAAGGATTATGTGAATGTGTACAGACTTTCAGAGGAATTAATAAATAAATTAGAAGAAGATATTAAGTTTTTCATTAGGAAACCACAACGTCGCCACC…	1429	gi|193610737|ref|XP_001943491.1|PREDICTED: hypothetical protein [Acyrthosiphon pisum]	XP_001943491	6.27e-62	0.539			IPR002559; IPR013090; PTHR22930 (PANTHER), SignalP (SIGNALP)
contig20637_1.exp	TTTTTTTTTTTTTTTAATTTTTTTTTACATAGGGCACTTTTATTGTAATTCATATGGGTAAAGCTAGGGGATACAGCTGGCTTTTTCATATAAACTTAAAGGTAATTTTTATATATAACTCATTAACGTTTCTTAACAAGGATTTCTTTTCGTAAGAAGACAATATAGTCACACTAGGCAGGTGGTTCATAGGATTTCATTTTGGTTTTACTTCTCTTCTATACAATATATATGTTACGTTAATCACTTTCTACGACATGATAAAGAGAATAGTAACACATTTTTTATTACGTCACCACATGGACAAACTATAGCTTGTCTACGGCTCCTAGGCTTTTTGCAATACATAATATAAAAAAGAAAAAAGATATCTCAAATTTACCTTTTTACTATTTTTAA…	1911	gi|241659423|emb|CAZ65618.1|cytochrome P450 [Cnaphalocrocis medinalis]	CAZ65618	6.5e-177	0.635	; C:endoplasmic reticulum membrane; C:microsome; F:iron ion binding; F:heme binding; P:electron transport	EC:1.14.14.1	IPR001128; IPR002401; IPR017972; IPR017973; PTHR19383:SF131 (PANTHER), SignalP (SIGNALP)
GME-string_Contig_944.0	GCTCTTTTTTTGTTCTTTTCTTTCACTTGCGGCCGGCTAGTGTGTCTTTTGGACCATTATATCTATTTTCTATCAGAATAATGGCAATTGGAGATGTTAAAACTGCTCAAGGTCTCAATGATCTGAACAAATATTTGGTTGAGAGAAGTTATCTCTCGGGATACACTCCCTCTCAAGCCGATGTTCAAGCGTTCGAACAAGTCGGCAAAGCACCGGCCGCCAGCTTGCCACACGCCCTCCGCTGGTATAGACAAATTGCTTCGTACACACCTGCTGAGCGTAAAGCTTGGCCCGCTGGTGAGAGCCCTCTAACAGCGGGAGGTAAACCTACTACAGCCGTAGCCCCAGCTAAGGACGACGACGATGACGACGTTGACTTGTTTGGTTCTGGTGATGAGG…	801	gi|112982743|ref|NP_001037556.1|elongation factor 1 beta' [Bombyx mori] >gi|232030|sp|P29522.2|EF1B2_BOMMO RecName: Full=Elongation factor 1-beta' >gi|217276|dbj|BAA02602.1| elongation factor 1 beta' [Bombyx mori]	NP_001037556	3.67e-93	0.831	F:translation elongation factor activity; C:eukaryotic translation elongation factor 1 complex; C:ribosome; P:regulation of translational elongation		IPR001326; IPR010987; IPR014038; IPR014717; IPR018940; PTHR11595 (PANTHER)
GME-string_Contig_1207.0	TACCGGTATATAAATTAACTTTTATTACAAATGTTAGTAAATTTCATAAATAAAACTCTGTCAAATTTATATTTACGTAATATGCATATTACGACACCTTACATCCTATTAAATACTGTTCTTAAATTATAGATCACAAGCGTAATTTGAGCCACCCAATCCGGGATTTGGTGTAGGGCATCATAAATTAGAAATAGCCTTACTTGAAGTTTAGAAGCACTTCCTGTGCACAATTGATGGGCCAGACTCATCGTATTCTTGTTTCGAGATCCACATCTGCTGGAATGTCGAGAGGGACGCGAGGATCGATCCACCGATCCATACGGAGTACTTCCTCTCTGGTGGGGCAATGATCTTGATTTTCATTGTGGATGGAGCTAGGGCAGTGATTTCCTTCTG…	1000	gi|192763882|gb|ACF05615.1|actin 3 [Bombyx mandarina]	ACF05615	8.16e-136	0.997	C:cytoskeleton; C:cytoplasm; F:ATP binding; F:structural molecule activity; F:protein binding		IPR004000; G3DSA:3.30.420.40 (GENE3D), SignalP (SIGNALP), SSF53067 (SUPERFAMILY)
GME-string_Contig_45.0	CTCTCAGATCGTCACCGTCGCACTGAGTAAACAGCACTAGCACAATGAGGAGTATATATTTGCTTATGAGTATTCTTGCACTTACATGCATCTCGTGTTGTTGGGCAAGAGATCTAATAGTGGGTACGAGCTATAATACACGTTTAACTTGGCAAACGAGAGCTGACTACATGGGTATTCCTTTTAAGAAGCGTGTGAAGGAAGTTTTTTATTCTGACCCCGGTCAACAAATTATCAGGGGTATAATTGCAAGAGACATCGATCATACGGATGCCAGTGCGACCTTAACGGCTGGTGGTGTTGGATTCACGTATGCAAACATTCGTCTTAAAAGTGCACGTGGCAATGGGCTTCACTATCAAATAGAAATTTATGTATAATGTAAGGTTGCCACTTCCA…	810	gi|229002332|dbj|BAH57948.1|hypothetical protein [Bombyx mori]	BAH57948	5.15e-34	0.601			SignalP (SIGNALP), tmhmm (TMHMM)
contig17345_1.exp	AGAACTTGTTAGACTACTGTGTTAGTAACATGAGGGGATTTTTGCTAATATTGTTTGTTGGATCCACCGTTTTTTCCCTCTCCGCAGCAGATAATGGTTTGACTAGTTGCGTAAGAGCCAATGAGGTTTTAGCTTGCGTTAAAGCATGCCCACCTGAAAAAACATGCAGAAACAGAGGAATACGATTCAATTGTCTTAATGATGAAAAAGAATGCACTTCAAAATGTATTTGCAAGGAAGGTTTTTATAGAAATCCAAAGGGCCACTGTGTTGCAGAAAAACAGTGTGACTCGTGCCTTGGAGAACACGAATATTATGCATGCGGTGGAGCCTGCGATAATGTTTGCTCACAACTACACGTACAGAATCAAACTAACTGCCCCATTGTGAACGTAAGGT…	790	gi|33860163|sp|P82176.2|IMPI_GALMERecName: Full=Inducible metalloproteinase inhibitor protein; Contains: RecName: Full=IMPI alpha; Flags: Precursor >gi|33145975|emb|CAE12200.1| inducible metalloproteinase inhibitor protein [Galleria mellonella] >gi|34485736|gb|AAQ73240.1| inducible metalloproteinase inhibitor [Galleria mellonella]	P82176	1.46e-46	0.435	P:wound healing; P:extracellular matrix organization; C:extracellular space; F:metalloendopeptidase inhibitor activity; P:anatomical structure morphogenesis		IPR002919; IPR013032; G3DSA:2.10.25.10 (GENE3D), SignalP (SIGNALP), tmhmm (TMHMM)
GME-string_Contig_1370.0	ACTCATCAATTGTTTTATTAAAGTGAATGGGTATATTTTAAAGATATTTACAGAAAAAAATTATGATTTGATTAATAATACTTTAAACAAGAATAAAGAAAAATGGCTCAAGATGTAGACATGATTTTTAGCATCAATTTGTTTTTGAATATGCAATAGTATCACATATAATAGCCACGGCTTAGCCTTTATCAGCTGTTATTTTCGCATTTATAATCTTGTATTAAGATCAGTATATTCCTTGAATAGATTTCAATAGTAATATATATATTCTGTACTTTTCCTTTCCATTTACATATATTTGGCTTGTCTTCATTCAACATATTTAACTTCATCAAAAGCTTTTCTGGCTTTCTTCAGTTCCTCATTCATTGTAAGTAGATCTTTCACACGGGCATA…	824	gi|114052310|ref|NP_001040516.1|TBP-associated factor 13 isoform 2 [Bombyx mori] >gi|95102664|gb|ABF51270.1| transcription initiation factor TFIID 18 kDa subunit isoform 2 [Bombyx mori]	NP_001040516	1.13e-60	0.903	C:transcription factor TFIID complex; F:DNA binding; F:general RNA polymerase II transcription factor activity; P:regulation of transcription from RNA polymerase II promoter		IPR003195; IPR009072
contig01101_1.exp	AATAAATTATAGTATACAGGTGAAACCAAAATTAATGGTTTCTTTTTAAAACAATTTTTTTTCTGAAGAAATATCCGTCGTAAAACGATAAAAAGATCTTGAGCCATTCACGGTAGCAACAGCATCATGGTTAATGCAGTTATCAAATCAAGGAAGTTCTAAATTTTTTATCATTATTCAATCTATATTTTTTAACGTCATCATCATCAGCTATTAACTGTCCACTGTTAAACAGGGGCCTTCTTCATAAGGCAGCTTTTGCGAGTAGTGACCACGTTTAACGGGCGGGTCGGTAACCGCAGTTAGGCTTTTGGTTACGTTTTAAAAGGAACGCTGCTGCCCATTCCTCGTCCTTCTTCTTTTTATTTCTTTTGTTCAGTAATAATCTCCATTTAAACC…	1167	gi|33860163|sp|P82176.2|IMPI_GALMERecName: Full=Inducible metalloproteinase inhibitor protein; Contains: RecName: Full=IMPI alpha; Flags: Precursor >gi|33145975|emb|CAE12200.1| inducible metalloproteinase inhibitor protein [Galleria mellonella] >gi|34485736|gb|AAQ73240.1| inducible metalloproteinase inhibitor [Galleria mellonella]	P82176	9.57e-47	0.39	P:wound healing; P:extracellular matrix organization; C:extracellular space; F:metalloendopeptidase inhibitor activity; P:anatomical structure morphogenesis		IPR002919; IPR013032; G3DSA:2.10.25.10 (GENE3D), SignalP (SIGNALP), tmhmm (TMHMM)
contig17405_1.exp	TTTAAACATTATGCTTTATTACAAGAAATAACACAAGTTGGCTGATAAAAGCCATCTGGACCCATAGAATGACGTTGAGAGAGATGTATATCGGTTAATTCTGTGACACCAAAATCATAGTCTGCAAACTTTTTCAAGATCTCGGAACCATCGAAAGTGATTCTTGGCTTTCTCCTGTCTTTCCATTTGTCCTCTGCTGTTGTTGCTTCTGATGATCTACTTCTATACTTTGAATTGATCAAGGTTACATGCATTTTCACATGCTCCCTACCATATTCTTTTTCCATAAAACCTGCTTTATAAAAATATTCCACTAATGCATCTGTTAAATTTTGTAATAAGCCAGTAGGAGCGGCCTCTTCTTGCACTAGGCCGTAAAGAACGTCGATGCTCCGTGGG…	1399	gi|158285426|ref|XP_001687889.1|AGAP007571-PA [Anopheles gambiae str. PEST] >gi|157019986|gb|EDO64538.1| AGAP007571-PA [Anopheles gambiae str. PEST]	XP_001687889	6.06e-70	0.58			IPR004087; IPR004088; IPR009210; IPR018111; G3DSA:3.30.1370.10 (GENE3D), PTHR10627 (PANTHER), PTHR10627:SF9 (PANTHER), SSF54791 (SUPERFAMILY)
contig22160_1.exp	CGAGTGGATTTTTTACACTTGTTAGTATTAATTAGTTTTAATATACTTCCAAAATGAATATGGGTCATGCATCATTCAGGGTCTTCCTTACAACATGTGCATTTATTAAGAAATACAAAATATTAGTAAACTTCCATGACACAATAATGTCCATTGGAAAATGCATATTAATTTCCCTTTACCAATTGTATTGTTGTTTAGTATTTTTTATTGCATTTTCCAATATCATTCTGCAATAAGTATAAAATTATAAATACTCATTAAGTAACATCGTCGCGGTGGATAAAATGTGTAATTTGATGTAAGCTTTATTTATTCAATCACCATTTGAGTATTTATACATTCACCATTTCACATGTTATGTTATGATAATTATTAATAATGCAACGTAAATATAAA…	805							SignalP (SIGNALP), tmhmm (TMHMM)
GME-string_Contig_965.0	AGTACTAAAATATTTTATTATACGGACACTTACGACTATGATATCACAGTATAATAATATGTTACACTTTCACCACAAAGCAGTTAGCACAGTATATAGGCAATAGGCAATTTAAACATTTGTAGTGAAAGTGAAATGAATGGTGAAATGTTCTATTATTTCACCTTAGCTACTGAAATATTGGTTATAAAAAAAAATTTAAAAGGCAATTTGTCTTAATGTTATTGGGGGATTATCTCCATCTCAAATAGTAAAAAACAGCTTTTACCCATAGATACTGTGGTACAGGTTTCATAATGAGACCGTTATGGTCTTGGCATCACCATATTTTACACAGTTCATACACATAATAATGAAACCTGAATTAAGAATTTAAAAGTACTTATAATATGGAAATTT…	788							no IPS match
GME-string_Contig_1540.0	TGTCAAAACAGTATTCTTTCAATAATTATAAAAGGGAAAAATAGAAGCAAAACTTAAATCAAAATACTTATAATATAGATATATAAAATAGTATACATATTAGCAATTTTTATTTTAATCTGGCTGAAGTAAAGAGTAGAAAATCAGGAGTCTGCTTTGTTTTGTGAATTTGTGTTTGATGTCATTTTTTCATCAACTGATAACCAGTATAGATCCAAATATAGTTTAATTTTTTAAAACAATTTGCATTCAGAAACAACCTATTGTTTTCAAGTTACTACAAGAAATATAATTTTATAAATAATACTATGGCCAATTATAATCCTAACGATTTCTCTTGGCAAACACAGAATACTGCCCAGAATTATTCCTTTGATACTTCTAATACTTTTGCAGATC…	1719	gi|156541566|ref|XP_001600489.1|PREDICTED: similar to Rab GTPase-interacting factor golgi membrane protein [Nasonia vitripennis]	XP_001600489	3.04e-53	0.631			IPR006977; PTHR21236 (PANTHER), PTHR21236:SF2 (PANTHER), tmhmm (TMHMM)
GME-string_Contig_938.0	GGGACATATAACAAATATATTATAACACTAGAGAGAACTTCATTTAATCATAAAATTAAATTACATTCATTGAACCAATGTAATTCTTCCACAGTCTGTCTTCATCTCCATCGACACATCAGATCAGATTAAAATGTCACTCTCTATGCACTAACACATAAATTGCTAGACATGCTAACACTGCAAACTTAAACTTTGGATATTCGTTCATATAAATTGTGACCATTCCAACATAAGGTAAAAAACCTCGTGCACGCCCCACTACATCCTTTTTGGTTAGCCACAATTGCCCCTGTGCATATAAACCTCGATCATCAACACTATTGTTGTCACCTTTAGTAAGAAATTTTACTGTTCCATTGTTCTTTTCATGGAGTTTTAAAACTCTGTGTACTATAG…	787	gi|114052797|ref|NP_001040280.1|signal peptidase 18 kDa subunit [Bombyx mori] >gi|87248607|gb|ABD36356.1| signal peptidase 18 kDa subunit [Bombyx mori]	NP_001040280	1.11e-94	0.938			IPR001733; IPR015927; IPR019756; IPR019758; IPR019759; SignalP (SIGNALP), tmhmm (TMHMM)
contig00512_1.exp	AAATGATAACATCTTTATTGGTAACATTCCAAAAACTTTATTACTCTTGCATAAATACTTAATAAAAGCAAATATTAATTATCACTGGTCCAACTACAAAATTGTAAGGATATTACATAAAAAACGATTTAAAAAAAATTAACTAGAAAAAAATACAATCAATATTAAAAATAATGCTAACTTTAAATTCATATTTAAGCATAAAAACAAATTTTAAAATGCATATTTTTTACCATATTCCGACAATTTAAGCTAAGTAATTATTATAATCACATTATTATCACTATTGTCTAGTTGTATTTGTGAGCTTGGCTTGTGTCTACTTGTTCTCTTTGTGTCTGACGACCACGGGTCCGGTGTTATCACCAGTGGCTTTATTGTGAGCACCATGAGCGCCGT…	812	gi|110763102|ref|XP_394113.2|PREDICTED: similar to CG1458-PA [Apis mellifera]	XP_394113	1.47e-41	0.758			no IPS match
contig18315_1.exp	CACTATGTCTATCGTCAATGTTATAGAAACAATAGAATTTTATTATACAAATTAGTTATTTTATTATATAAAAATTTATAGCGTAAGGCAAAAACTAACGAAATGAAACTATGAAAGCTTTGGTACTCAAAGTCATACATATATTCGCTAAAATAATATAATATTAGTTTATGTCATGATGGACCAGGACCAGGAAAAGGTTTTGAAGTATCTTGTGTTAGTAGAAAAATTAGCAGAAGAAATATTGTGTGATAGGCGTGAAATTGTTTTGTTAGACAAAAGAAGAAACCAAAATCGTGAAGCTTTGAGGAATCTCACGAAATCAAACCAGCAAAAATGTTGGCTGACAGTAGGCTCAGTGTTAATTAAACACAATACTGAAGTAGCAAGATCTCTTCT…	790	gi|156544668|ref|XP_001605143.1|PREDICTED: similar to CG15863-PA [Nasonia vitripennis]	XP_001605143	1.29e-26	0.679			PTHR21162 (PANTHER)
contig17357_1.exp	AAGCAGTGGTATCAACGCAGAGTACGCGGGGAGTCTCGCGTGTGTATTCGACCGAGTCACTACGCTATACGAAATAGTGTTTTGTTATGATAAAATCGATTGTACTCTTCACAAATAGTGCAATATTGAGGAATTCGGTCAGGATGACAAGCATACACAGCGCGTACAAAGATGAGGTGCACGACATCCCCATGTCTGTGATCTTGAGGCCCTTCGTACCAGAAGTCGACGAGGACAAGGTGAAATCACTAATGGAAACTATACAGAACGAAGAGAAAATCGGAAATGTGCCGCCTATCGACGTCCTTTGGATCGTAGGTACAGAGGGCGGGAACTATTTCTACAGTTTCGGCGGCTGCCACCGCTACACCGCGTACAAACGGCTCAACAGAGAAACCA…	831	gi|91077654|ref|XP_974321.1|PREDICTED: similar to predicted protein [Tribolium castaneum]	XP_974321	4.01e-37	0.794			IPR016692; PTHR21348 (PANTHER)
GME-string_Contig_2008.0	AACATCACATGTGATAACCCAGAGTGGTTTACATGATTGTGTTGTCGCCATATTTATTTTACATAGACACCTCATCTAAACTTAAATTTTTATTCTTTTACAAAGTGGAATTGTAATATTAAATTCTATTGAAAAATGGAGGATCATCAAGGAAGTTCTGTACCCAGAGTAAGTGATAAACGATTAGCCCAGACCCAGGCGCAAGTTGATGAAGTTGTCGGCATAATGCGTGTCAACGTCGAGAAAGTTTTAGAAAGAGACCAAAAGTTATCGGATTTAGACAACCGAGCAGATGCTTTACAGCATGGAGCAGCACAATTTGAGCAGCAAGCTGGAAAATTGAAAAAGAAAATGTGGTGGCAAAACATGAGAATGATGTTGATAATTGGTGCCATAGGT…	780	gi|156555483|ref|XP_001600600.1|PREDICTED: similar to vesicle-associated membrane protein 2 [Nasonia vitripennis]	XP_001600600	2.83e-26	0.873	C:integral to membrane; C:synaptosome; C:cytoplasmic vesicle; C:cell junction; P:vesicle-mediated transport; C:synapse		IPR001388; G3DSA:1.20.5.110 (GENE3D), PTHR21136 (PANTHER), PTHR21136:SF21 (PANTHER), SignalP (SIGNALP), tmhmm (TMHMM)
GME-string_Contig_237.0	TTTGTGAAATATTACAGAAATATCCAAATAAATCTGTGTTAAAATCTATTGAAAATTTCATATATTTTCATCAGTATAAAGTTTATGAGTCACAGGATCCAAAATTCCCAATATTTTTTACACGGATGAGAATTTAAACTAGAAAATATTTAACAAACTCTGTGGTGTTCGCACAGTTATTCACTGTTTTTCTATGAAATTGCATCCGAATACTCTTCATAATATTTAATTCCACATTATTACAATACTGTCACTAGTAAATCTTTTGGAGTACATTTTCATCGCAATTACAAACCTAAATATTATTTTGAAGGTTAGTTTTGTTGTTCTCAGATCCATCAGAGATGGGTAAAATTATGAAACCGGGGAAAGTAGTGCTGGTCCTCAGTGGCCGGTACG…	785	gi|154091289|gb|ABS57452.1|ribosomal protein L27 [Heliconius melpomene]	ABS57452	1.31e-71	0.939	C:ribosome; F:structural constituent of ribosome; P:translation; P:ribosome biogenesis	EC:3.6.5.3	IPR001141; IPR005824; IPR018262
contig19071_1.exp	TTTTTTAAAAGTATTCAATAAAACTTTATTGAGACAAAGTTACAATAATGTCAGACCTTAAGTAAGAGAACAGATTTGTGCACTGTAATTACTTCTCCTTTTTCTCTGTTGACAGAGAATTGTATATCTTTGTGATCTCGTTCAGGACAAGGTTCTGTACTATCGTACCATTGCTATCGATGAAGTTAGCAAATGACTTGTTAACAGACGCTTCACGGGATTTGCCATTTGAATCGCGCATTACCAATACTAAGTTGTATTTGTCGTCGTGTTTCTTAACATAAGAGCTAGCTTCCCAAACTCTTGTGTTGTTTCCAACTTTTTCCTTAGCAACCACAAATATACCTTTTTCTTTGAAAGTGGTGTATAATGTCAAAATGCCCATAAGTATGAAGTATG…	786	gi|114052092|ref|NP_001040214.1|signal peptidase complex subunit 2 [Bombyx mori] >gi|87248409|gb|ABD36257.1| signal peptidase complex subunit 2 [Bombyx mori]	NP_001040214	2.16e-82	0.763			IPR009582; PTHR13085 (PANTHER), tmhmm (TMHMM)
contig14895_1.exp	AGCAGTGGTATCAACGCAGAGTACGCGGGGATTATGTTAATGTCTACATAGTTGATAAATGTTATCAAATAATAATAATAATTGACTATTCATTTATCATTGAGCGAATGCGACGTGTGTGTATACATACATATCGTTGGGTGCTGCCGTGATAATTTGTTTATAGGACCTATTGTGAATCAATCAAAATGTCTCTATCGAAGCCTATTATGAAATTATTGTCATCTTATTTCCAGAATCTATATTTACATCCCATTAGAACAAAATCTATAACAAGCTGCGTGGTGGGTGTAACAGGCAGTGTAGCATCACAGTTACTGGATGGCGGCCGAATTAGGCTAGATCCCGTTTTGGCTTTTGGACTTTATGGATTATTATTTGGTGGATCTATTCCTCATT…	927	gi|114053251|ref|NP_001040524.1|peroxisomal membrane protein PMP22 [Bombyx mori] >gi|95102822|gb|ABF51352.1| peroxisomal membrane protein PMP22 [Bombyx mori]	NP_001040524	2.2e-66	0.699	C:cytosol; C:integral to membrane		IPR007248; tmhmm (TMHMM)
GME-string_Contig_1211.0	ACAATCAACAAAATCGGTAAAGTCCATAAAGTACCGGTTTTCGTCTTTTTTTGTAGAAAAATTAGTGCACTTGCTATCGTTCGAAGCGGTCTAGTGTGACAATAAAAAGCACAATGGCATCTTTGTGTAGACAAATTATCCGCGCTAATGCATTTAAAGGTGTTTTGGTAAATGCCGCTCGAAGGGGATATGCTGATAAACTGATGCCTGATCCCCTCGAACATGCAACTGGTTTGGAAAGGAAAGAACTGTTGGCTCTCCAGGCTGGTCAGGATGATCCCTTCAACATGAAGGTACTGAAGAAGAATGCAGGCACACGCGAAAATCCCACACTCGTACCTTCGTGTTTTGATGCTCGTATTGTTGGTTGCATATGTGACGAACACTCCACAGCTATCA…	781	gi|164448660|ref|NP_001106742.1|cytochrome c oxidase polypeptide Vb [Bombyx mori] >gi|95102860|gb|ABF51371.1| cytochrome c oxidase polypeptide Vb [Bombyx mori]	NP_001106742	1.95e-59	0.759	C:mitochondrial envelope; P:electron transport; F:cytochrome-c oxidase activity; P:mitochondrial electron transport, cytochrome c to oxygen; P:proton transport; C:respiratory chain complex IV	EC:1.9.3.1	IPR002124; SSF57802 (SUPERFAMILY)
GME-string_Contig_1320.0	TAAAATTAATGGTGCTTATTTAATCAAAATAATAAAACTTACAATGAAGTGGAGATTTCAATTGTAAATTAATACAAAACTTATACATTTATTTGTAATATCAAAATAACATGACAAAACAATTATAATAATACAATTATAATGTTTCCAAGCCAGGCAAAGGAAATGATTGGCTGTATTTTTCAATTTCTGCTTTCAGAGTAGTGATTCTATTTTTAATATCGGAGTTATCCTGTACAACTTTGTTGAATTCCACCAATTTGGTCCCTGATATTTTTATAGCATCTTGGGCAATTTGTAGTGCTTTATCAATGTAATCAACCACTTTATCAATATCGGACTCTTTCAATCCTCTTGTAGTTAAAGCAGGAGTACCTAGTCTAATACCACTGGGATTCA…	2010	gi|114052783|ref|NP_001040279.1|serine hydroxymethyltransferase [Bombyx mori] >gi|87248603|gb|ABD36354.1| serine hydroxymethyltransferase [Bombyx mori]	NP_001040279	0	0.876			IPR001085; IPR015421; IPR015424; IPR019798
GME-string_Contig_1545.0	ACTGTAAGTGTAATATTAAACAAATGAAGCCTTATTATACATTTGTCAATGTATGAAACCGTCACGGGTTTTCTCTGATATTAAATGGTTTTTGCATGTCAAAAAAAATATATTGAAAAAAAAAACATATTTAGCTATTTGACATGAGTATTTTAAATGAATATATATATAGCTGTATAGAACATAATGTAACTTAATATACAGGGTTATTTACAATCATTAATTATAACTGCACTAGTCCAAGTTTTGTTGAAAATCTCAAAATCTATCGACCGTTTTAAGGGAAATTGGAAAGGTAAATATTAGATTGAAAAATTGTTCTCGCGGTTAGTTCTGACGGGTTCGAACTAGTAGCCATCGGTTGTACAGGCCGACTGCGTTCCCAGTTATGATTACCCA…	774							no IPS match
contig15318_1.exp	TCCCTATTCTATATCCCATTATGTGGTTAGTTTAATTTCTATTCATTTTCTATTTCCCGAAGTATTGTAATTTTATGTTATATGTATTATTTTATATTTATCTTACTAAAAGTAAATTAATATGAGACTTTGTCATAATACTAAATCATGCGTGTGGAAGCGTATTTAGAAATGAAATAGTTAAATCCTTTATCTATGTCCTTTAGTAAACTTTGCTACATCTAAGCAATATATACGTAAGGTACGATACATTCAAAATAAGAATAGAATCTATAATTGTCCATTATCATTTAAAAAGTGGGTAAGGTTTGCATAAACATGCTTTTAGAATTATTTCAGTAGCCTCTGGAGATAGTAGCCTCCGGAGAAGATGCCGGGGCAATGGGGTTCGTCCCGAAG…	1360							no IPS match
contig15404_1.exp	AAGCAGTGGTATCAACGCAGAGTACGCGGGGTCTTACGAGAGCAAGCCTAACGAGATGCTACTACGGTGCATACGTTTCCTTCTTTGTACTCTTATCCTTGTAGTGGTTGGTGCCTCTTGTGATGTACTTTTTCGTCAAAATGTACGTTCAGAACAGCCAGCAACTCCCGCATTGCCGTTCCCCACTTGCAACTCCAATGACATCGAGTGTTTGCGACGAGGGCTACGGACCTTTTTCATCCTAATGGACAGTGGTTACGTGGGTATGAAGCCTATTGACCCGGTCATCGTAAACAGTGTCGCAATCTCTCTTCCTGAAGAACAGACCTCCTTTTTATTACGAAGAGCTAATGTCACAGGAACGAAGTGGACGCGGTTAGCTGATAGAAAATTTTCCTT…	808	gi|30984068|gb|AAP41112.1|juvenile hormone binding protein precursor [Bombyx mori]	AAP41112	0.00160342	0.402	C:extracellular region		PS51257 (PROFILE), SignalP (SIGNALP), tmhmm (TMHMM)
GME-string_Contig_941.0	TAGATAAACGAAAGTTTAAAAAGTACACTGTGTTTTGTCATGATACTTACCGGTATATTTTATAATATTATAATTATTTTGTTGAATCTTTAGAAAATAAAAAAATGGTTGGAATAGATCCCGGATCATGGTCCGCTGATGACACCATGAGAATTTTAATAGCATCAGACATACATTTAGGTTACCTCGAAAACGACGCCGTTCGCGGGGAAGATAGTTTCATTGCATTCGAAGAAGTTTTATCATTAGCTGTACAGTACGACGCAGATTTGATCTTGCTTGGAGGAGATCTATTCGATCATGCGAAACCTTCCCCTGCATGTATGTTCAAATGTACACAACTTATCAGAAAATATTGTTTAGGCGATAAGCCCATCAGCGTCGAGCTATTGTCAGATC…	1319	gi|112983948|ref|NP_001036845.1|Mre11 protein [Bombyx mori] >gi|9857264|dbj|BAB11924.1| Mre11 [Bombyx mori]	NP_001036845	1.53e-176	0.728	F:exonuclease activity; F:endonuclease activity; F:manganese ion binding; P:double-strand break repair; C:nucleus		SignalP (SIGNALP)
GME-string_Contig_155.0	TGTGATTATGAAAAAAAAAAGCTATTTTGATATAACTATGTATATTATTTATTTATCTACAACATAGAAAATAATTTTAAATAAAACAAATTAGAATATGTAGTTGACTCTAACAATTATGCATGCAGTGCAATAATAAAAAAATTATGTACAATTCCAGTATACTGTGAGTGGCATTACTGATGCTCTGCAGACCTCACGGTGAACCCCGAACATTTTGAGGACCTCACTATTTAGAACTCATTGGTATTTTGCGGGAAAACTCTTAGTTCACAGCTACGTTACTGTTAGTATACAGAACAATTTATCTAAATTATTCTAAATGGAAATATCCAAAAATCTGTTCTAATCCACTGAGAATTTTTTTCTACTCGCATCAATTATGGTGCACAAAAGCAA…	1399							SignalP (SIGNALP)
contig21227_1.exp	ATTCTGCGAAGCCGGATGATATGTCATTTTTCAGTTTTGGTTTACAATAAATTTATTTGTATTAAAAAATATCTTTAAACTAAAATGTCGATCTTAGCGTACAATGGTGGTGCTGTAGTCGCGATGCGTGGTCAGGACTGTGTAGCTATCGCTACAGATAAGCGGTTTGGCATCCAGGCACAGACTGTCTCTACTAATTTCCCAAAAGTTTACCGGATGGGTCCCACATTGTTCGTTGGGCTACCCGGTCTAGCAACAGACACTCAGACAGTACATCAAAGATTAAAATTCAGAATGAACCTATATGAGCTGAAAGAGAATAGAGTTATGAGGCCGAAGACATTCTCGGCAATGCTGTCCAACATGCTGTACGAGAAGCGTTTTGGCCCTTATTTCATT…	775	gi|114052162|ref|NP_001040460.1|proteasome beta 3 subunit [Bombyx mori] >gi|95102980|gb|ABF51431.1| proteasome beta 3 subunit [Bombyx mori]	NP_001040460	1.14e-112	0.875	C:proteasome core complex; P:ATP-dependent proteolysis; F:threonine-type endopeptidase activity; P:ubiquitin-dependent protein catabolic process	EC:3.4.25.0	IPR001353; IPR016050; IPR016160; G3DSA:3.60.20.10 (GENE3D), PTHR11599 (PANTHER), PTHR11599:SF7 (PANTHER), SSF56235 (SUPERFAMILY)
GME-string_Contig_5303.0	TCTCATTTCCTTTAGTAGTGACAGATTTTGTAATAACACATTAGGAGTTATTTTTATATTACTTAGTTTATAGATAAAAAATTAATTTGAAAAGATGACCGTTTTCCCTGTTCTAATTACGGTCATTATTACTTTAATCAATGGAATACTTTCCAAAAGTGTTGAGCTAACATTTGAATTGCCTGATAGTGCTGTAGAATGTTTTTACGAACAAATTGAAAAAAACACATCTGCTGCTTTGGAGTACCAGGTGATAACCGGAGGTCAGTATGATGTAGATGTAAAAGTAGAAGGACCCAATAAACAAATAATATATCAACAACAGAAGATGCAATATGATTCACACCAATTCACAGCTCAGCAAACAGGTGTATACAAAGTTTGTTTTAGCAATGAATT…	781	gi|170047167|ref|XP_001851105.1|transmembrane emp24 domain-containing protein 7 [Culex quinquefasciatus] >gi|167869668|gb|EDS33051.1| transmembrane emp24 domain-containing protein 7 [Culex quinquefasciatus]	XP_001851105	7.89e-69	0.805			IPR000348; IPR009038; IPR015718; PTHR22811 (PANTHER), SignalP (SIGNALP), tmhmm (TMHMM), SSF101576 (SUPERFAMILY)
GME-string_Contig_1415.0	GGCAATTTACCATTTTCTCGTGTGATGTGTTCGGGTATTTTATACCTGTATTTTATCGTAAATTCTGTTTCTTCGTCGTTTTAGTAATATTTGAACATAAAACACATCTAAATGGCGCTTAACCCACAGTACGATGCTATCGGAAAAGGATTCGTACAGCAATATTACACATTGTTCGACGATCCGGCACAACGACCAAATCTGGCAAATATGTACAACGTGGAGACCTCTTTTATGACGTTTGAAGGAGTGCAACTACAAGGTGCTGTAAAAATTATGGAAAAATTAAATGGATTGACATTTCAAAAAATTGGTAGATTAATAACTTCTGTGGATTCACAACCTATGTTTGATGGTGGAGTGTTAATTAATGTCCTCGGGAGGTTGCAGTGTGACGAC…	902	gi|91091394|ref|XP_973550.1|PREDICTED: similar to conserved hypothetical protein [Tribolium castaneum]	XP_973550	4.73e-58	0.868	C:intracellular; P:transport		IPR002075; IPR018222; G3DSA:3.10.450.50 (GENE3D), PTHR12612 (PANTHER), SSF54427 (SUPERFAMILY)
GME-string_Contig_1986.0	TCCGATTCGGCAATGAATTGACAAGTTTACACTAGTTTACTAAACTTAACCGAGTTTCCTTAATTACCGATTGTATTTACGGTTTTAGAAATTAGTCTAACATTATAGTTGTTATAAAATGTCTAATATTAATTTGCAATGCCTGTTAGGAATACAGTGCGATGATTTTGTCATGATAGCTGCTGATCAATCTAATAGCCATAGTATTATGGTTATGAAAGATGATGAAGAAAAGATCTATAAAATTTCGGACAGGTTGGTGATGGGTGTGATCGGTGATTCTGGTGATACCAATCAATTTGCAGAATACATTGCAAAGAATATTCAACTGTATAAGATGCGTAATGGTTACGAACTGGGACCTACAGCTGCAGCTAATTTTACTCGTCGAAACCTAGC…	793	gi|66519157|ref|XP_393468.2|PREDICTED: similar to CG17331-PA isoform 1 [Apis mellifera]	XP_393468	1.15e-75	0.811	C:proteasome core complex; F:threonine-type endopeptidase activity; P:ubiquitin-dependent protein catabolic process	EC:3.4.25.0	IPR001353; IPR016050; G3DSA:3.60.20.10 (GENE3D), PTHR11599 (PANTHER), PTHR11599:SF6 (PANTHER), SSF56235 (SUPERFAMILY)
contig16762_1.r1.exp	AAGCAGTGGTATCAACGCAGAGTACGCGGGGAATCACAAAGGAGCAATCTTTTGTCTATATTCAATACGGGGATTAAATCTCTAAAATCATTCATATGAACTAGTTATTAACATACGAATCATATATCAATATTTCTCTGTGTTAGTGCTCTAAAAGCTTGAAATTAAAATGTCAACTCCTGCCCGAAGACGCCTAATGAGAGATTTTAAACGTTTACAAGAAGATCCACCTACCGGAGTGTCAGGGGCACCCACTGACAACAATATTATGATCTGGAATGCTGTGATATTTGGTCCTCATGACACACCTTTTGAAGATGGTACATTCAAACTCACAATAGAATTTACAGAGGAGTATCCCAATAAACCACCAACAGTGAGATTTGTATCTAAAATGTT…	2599	gi|157126694|ref|XP_001654707.1|ubiquitin-conjugating enzyme rad6 [Aedes aegypti] >gi|108882493|gb|EAT46718.1| ubiquitin-conjugating enzyme rad6 [Aedes aegypti]	XP_001654707	1.59e-83	0.983	P:mitotic spindle organization; P:centrosome organization; F:ubiquitin-protein ligase activity; P:regulation of protein metabolic process; C:nucleus; P:protein ubiquitination	EC:6.3.2.19	IPR000608; IPR016135; PTHR11621 (PANTHER), PTHR11621:SF33 (PANTHER)
GME-string_Contig_225.0	GCTATTATTATTATATTTTTATTAGTACAAAACATTATTACAATCTATTTTTGCCAAATTGCGAAACACTTGATTCTTATTCATAAAAAATTTGAAATGATTAACGCTAGTATTATCTATTATTTATCCTAAATTCACAATTTGAAAACAATTAAAATTACTGTTTTAGAAAGTATCATAAACTAAATTAATAATTTTGTCTCAAATCTGTTAGCAATTTAGTTAATTTTTGTTCTTCGAATAAAGATTTCACTGCAATATCGTTTGCTATATTTAACCCTACAATGCATGATTTTTTTAAATCGTATCAAAAAAATATATGTGGTTCTATATAGTGTCTAGACATAATAAATGATAATAATAACAATTAAAATTCATTGATTTTGTAGATATTTATTT…	1783	gi|47207781|emb|CAF88338.1|unnamed protein product [Tetraodon nigroviridis]	CAF88338	3.08e-17	0.526			SignalP (SIGNALP), tmhmm (TMHMM)
GME-string_Contig_304.0	CGATTAGTATAACATGTAATATTTATTTATAAATTATTCTCGATGTGATTTTTATGACATTGCTCCAGAGGCCTTAAATAAAATATAAATTATAGCCTTAAGTCCATCCCTTATATTAAATAATTAATGAAAAAATATAATTAATTTAGTAGAGTATTTAAAATTGTAAATGCACATTCATTCTCCTACAAATGGACCTTAAAAATACTAAGTACATACATCGTTTACTTTGTATTATTACATTTATTGAAAGTTAGGTAATGTAATAGTTTATCTTATGTGTTGTTAAGGTTTATTTTAGTAGTATAACTCTTTGGTTCATTACTTCAAGATACAATCTGACTGAAAATGTGCAAATAGGTATTTATTTAGTCACACTAATAAAAGCGAATTGGAAAT…	929	gi|169217285|ref|XP_001716518.1|PREDICTED: hypothetical protein [Homo sapiens]	XP_001716518	0.0652511	0.45			no IPS match
GME-string_Contig_591.0	AACAATTGGACACTATTGTTTGTTCCCGTCTTTCTTAGTGAGGTTACAGGTCGTGAAGTTGCTTACACTTTATAAAAGTATATAAATCCAGCATTGTCATATACTATATAATACTTTATATGTTAATTAAAGTATCGAATTCCTTAAAACTGGTGTTAGTATTTATTAATAGAGTAAAAAAATGTTTCCCAGAAACCATTATATACTACCAAAAAAAAATAAAAAAAATAAAAATTTCGATAAAAGAACATCTCATCTGTACTAACGGCATATAAAGTACAAGTATGTACAAACCTACTATTATATAGTGTCGTTGATACAATTTTTTTTTGTTTTTGAGATCCTAATAATGAATACTATCACCAGTTTTAAGGAATGAGTTACGTTAATTAACTTATT…	794							SignalP (SIGNALP)
GME-string_Contig_1489.0	CGGAGTTCATATACTGTAATCAAACGGTGTGCACGTAAAAAATGTTCTCGACGCGAGTTCTAGTAGCTTTTGCTGTTTTGGCAGCTGTAGCTGCATTGCCGGCTGATAAACCGGTACCACGACCCGTCACCACCATTACCGATGAAGAATTCGACGACAGTCCATGGTTCAGTTTTCCCCTCTTCGGAAACCTTTTCGCACCGCTCTGGAGGCTCTTCCCCAGTTTCGCCGATATCGGCCCAAGAATTGTTACTGACGACAACAAATTCCAAGTCATCGTGAACGTGAAGGATTACAAAAAGGAAGATCTGAAGGTTAAAGTGAAAGGAGACTTCATCTTCGTTCAAGGCTCTCACGAGGCGAAACAAGACGACCGCGATGTGTTCGCAAGCCAGTTCT…	764	gi|23208546|gb|AAN15790.1|heat shock-like protein [Galleria mellonella]	AAN15790	3.18e-51	0.581	P:response to stress		IPR001436; IPR002068; IPR008978; G3DSA:2.60.40.790 (GENE3D), PTHR11527 (PANTHER), PTHR11527:SF32 (PANTHER), SignalP (SIGNALP)
contig19104_1.exp	TTTTTTTTTTTTTTTTGTGATTAAAGAAAGTAACACTTTATATAATGAAACAGTATTGATTTAATATAACTTATATTTAGTAGTTCATAGAAAAAATATATTAAATAAATCACAGATTATTTTTCATTAGATAGATTATTATGTCTTTGAAGCAGAAGAACACCGGTCAACATAATAATCAGTGTTGGCGTGAGCACTGGTAATACTGCGTTATTGCACGGTACTCCACCTGGTACGGGACGACAGAAGCACACAGAGGTCACATAGCTGCCGTTAGTCTGTGTATAACATCCAGACCTGACTGCTTCCCCATCTGAGTCTATTGCTCGAGTGCACATAGCGGTCGAGTTTTCCACAAATCCATTAAAGTAATAAGTGTAAGTGGCGCACACGTCATTA…	779	gi|170071968|ref|XP_001870060.1|conserved hypothetical protein [Culex quinquefasciatus] >gi|167868056|gb|EDS31439.1| conserved hypothetical protein [Culex quinquefasciatus]	XP_001870060	8.75e-28	0.506			SignalP (SIGNALP), tmhmm (TMHMM)
GME-string_Contig_8.0	GTCAAAAAGTGCGCTAAATTTGCTGTTCTTGTTACTTTCTTTTGTTTATAGAATTATAATTTTATTAAGCAAAAGTAGTCGTCATGGAAGGAAATAGGGATACAAATTTAAACACGTTAAAAGAAATGTTATTAGACGAAGATAGGTTAATTACATATGTATCCTTAAGTAAGGAGTTATGTGTCCATGTCAATGAGAGTAAATTATTACTCAACAAAATAGTGGATTTGATAAAAAAGAATCACCCTACCATCAATCTATGTGTAAATTATATTATATCAGGTTTAACAGATGACAACAAAGCTTTTACTAAGATATGTACTGATGCTGAGATCGACGGTATTAAGAAATCATCAAAATTAATTTTTTTTCAACACATATATAGTGTTGCCAAAGGTC…	1616	gi|242021994|ref|XP_002431427.1|DNA polymerase subunit delta, putative [Pediculus humanus corporis] >gi|212516708|gb|EEB18689.1| DNA polymerase subunit delta, putative [Pediculus humanus corporis]	XP_002431427	9.13e-12	0.442	F:transferase activity		IPR019038; PTHR17598 (PANTHER), PTHR17598:SF10 (PANTHER)
GME-string_Contig_2113.0	CAATACGCCTTTATAAATGATACATATTGGATAATTATCGCGTGGGATACATACGTCTCTGTAGCATTTGATGTTGTATACTCATACCGAATACATGTTTTTATCATGTGTTATTATTGTTGTATTCGTATATAGTTGGAAGCTTCGCGGCTGAGTTTACTTTGCCCGGGAAATGTCCAGATGTTAAGTTGCAAGATAACTTAGATTACACTAAGTTTTCAGGGCTGTGGTACAACGTTGCAAGCTACGCGAGCGATGGTAGAAGTACCTACGACTGTGCTGTACTGGAATTTCAAGAGGATAATTTGGGGTATACCTTGAAGGAGACCTATGTAACTAGTGACCTGTCAAATAGAACACAAAAATCTTACTTAGCCAGAGTGGACCCTACATTTGACG…	761	gi|124527|sp|Q00630.1|ICYB_MANSERecName: Full=Insecticyanin-B; Short=INS-b; AltName: Full=Blue biliprotein; Flags: Precursor >gi|9718|emb|CAA45970.1| unnamed protein product [Manduca sexta]	Q00630	2.42e-19	0.496	F:hydrolase activity; F:binding		no IPS match
contig16133_1.f1.exp	ATTGCTAACAATATACCCTAACAGGTCGTCCTCCCCGTTGAACCCTCTGGAAACCATCGTGCTGTATTCATCACAATGGGCTAACTGACCTGCCTTTTCATCCTCATCTATCATCCCTCACTGGTGTCACGCCAGTGTATACCTACCGTTAGCGCAGGCGGAGTTACTATTCCATTATCATTCAATTAAAAAAAAACTATAAGTTGTTTAGCATTTTGAGCAAAGATTCACATATAAATACCAGATTAGTATCTTTTATTTACAGAACATAAAGTAGATAAATTCAAAAGTGCAGGTCACGTTCAGGTTAATGTAATATTTCTGCATTAATAATAGTCTGTAGATATGTTTACTAAAACTCCTACAAGTAAAGTGAAATTTCAAGATCAACAATTAGAT…	2131	gi|242022737|ref|XP_002431795.1|conserved hypothetical protein [Pediculus humanus corporis] >gi|212517120|gb|EEB19057.1| conserved hypothetical protein [Pediculus humanus corporis]	XP_002431795	1.32e-39	0.551			IPR019179
contig00108_1.r1.exp	AGTGCTATAGAAATCGAGGATGAAATTAAAAAAGCACTGCACGATTATACTGAAAGTGAATCTGAAGACGATTTGAATTTATAGCGATATGATGCTACTTTTCGTCGTGAATATTACGAATTAGTTGGTCAACAATATATTAGTGATTAAAAAAACATTTATGAAGACAAAATGCAGGGCATATATTGTGATATTATAGAATCAATTGTCACAATTTACAGATTTTTTATTTTATTATTATTTTTTTAATGATTGACTGTTGTAAGAAGAAAGGAGTAGAAAAATAGGGAAAAATATGTTCGTACAAAATTTTCTTTAGGTTAGCAGCAATTGTTTACAATCCAAAGAAATTTTTTAATTCTCCTTTTAAAATACTTATAACGATCATATCACTATTTA…	1617							tmhmm (TMHMM)
GME-string_Contig_311.0	TTTATAAACGTACTCACTATAAAAAGGTACATACCCGTCCACCTCGCATATCAGTCTGTGAACGTCAACCAGAGATATACAAAATGGTCTCCGAATTCAGAAGGAAGAAGTTCCAACACGTGTTCACTGTGTTCTTCGACACCAACAGAAGCGGGAACATCGACAAAAAGGATTTCGAATTGGCTATTGCGAATATAACGAAGCTAAGAGGATGGAATGCTGGTGACGCCAAATACAATGAAGTTAGGGACACACTGTTGAAAATATGGGACGGATTGCAAAGCAGGGCTGATTCGAATAAGGACGGGGAAGTGTCCTTTGACGAATGGGTCTCCATATGCGACGAGTATGCCAAGAATCCAGCAGCGGCCCCCGAGTGGCTGAGAATATATTCCAAGT…	779	gi|18698335|emb|CAD23378.1|juvenile hormone diol kinase [Manduca sexta]	CAD23378	8.33e-71	0.763	F:kinase activity; F:calcium ion binding		IPR002048; IPR011992; IPR018247; IPR018249; PTHR23063 (PANTHER), PTHR23063:SF1 (PANTHER), SSF47473 (SUPERFAMILY)
GME-string_Contig_28.0	AAAGAATATAGGCTATTTTTATACTGGTCGGTTTACATATATTATTCTAGTCACGAACAAAGTCACGGGTAAAAACTAACATTTTATAACCTATGAAATAACTAAATATTAGCTAGATATTTTCGAATAAAAACAATAACATTTAAGACGCATTGCTCAATAACGTGTTCAATAACTGTTATTACAAACCAAATAACTATAACATTTAACGTTTAGCGTCTCCATAATACTGAATAGATATGCTGAAGCGTTAATCGCGTCCAAAAAAAGCTGTCCATTTTAATAGGACAATAGTCGTACAAAAAAAGCGCTGTAACGTAATGAGGTAGTGATTACCACAACGCATATATCACGTTTGAAGGTCTCGTCATAACGGTTTGCTTATTCGGTCACAGACAG…	759							SignalP (SIGNALP), tmhmm (TMHMM)
contig21421_1.exp	AGACATAGTCTCTCTAATCTGTGGATATGCTTCTGTCAATATTATTTTACATATTATTTGAAAATCAGAATATTTCTTTAATATAAATTTAAAGTTTTAGTTCAGATACATACCTTAATTAAACTGCATACTTGTATCAGCCAAATATACCATACAGTATTTAAACATTCTATCTCACATAGAGAGTATTCGTTATCTATTTACTATTTTTTTTTATCATGGAAGAAGTAGATTCTATAATATTGCATTTTCTTCGTCAATTAAACATAAATATTGATGATGGTGTTAAAAATATATGTGATTTGCCAGTGGAAACTATTATTGAATCCGCCTCTAAATGTTTGATTACCATTAATCAGTCATTAAAAGTGCCTATCAAATTACCAACAGGCATATCAC…	1392	gi|242020919|ref|XP_002430898.1|synaptonemal complex protein, putative [Pediculus humanus corporis] >gi|212516109|gb|EEB18160.1| synaptonemal complex protein, putative [Pediculus humanus corporis]	XP_002430898	1.04e-29	0.541	P:biological_process; C:cellular_component		SignalP (SIGNALP)
GME-string_Contig_842.0	TATTTGATTGAACGAGTTGACAGTGACAGTAGCTTTTATCTTCCTCCTTTACGATTTTTTACGTATTTTACCTAAATTTCAATAATTATTACTACTTCCAGGTGCAAAATCTGAGGTGTACGGCTACGCCCATTTTCATATTTTCCCGATTGTTTGATTGTGTTCAACATAGGCCTATCAGACACTGCCGTTATGGATATGATGGTGTCAACGTTGCAACAGCAGCGTGCTGTTACAGAACAGTTACGACGGGAAGCCGCCATTAAGCGTATTCCTGTTTCTGTGGCTGTGGCAGACATTGTCAAGTATATCAACGAACACGAACAAGAAGACTGTTTACTCGTTGGTTTTTCGAGCCAAAAAGTCAACCCTTTCCGTGAGAAGAGTTCTTGCACAGTT…	757	gi|49532894|dbj|BAD26682.1|heterotrimeric guanine nucleotide binding protein gamma subunit-like protein [Plutella xylostella]	BAD26682	1.28e-28	0.923	P:G-protein coupled receptor protein signaling pathway; F:signal transducer activity; C:heterotrimeric G-protein complex	EC:3.6.5.1	no IPS match
GME-string_Contig_557.0	GACTCTAACAGGCTTGTAATCAATAAAAACAATTTACACTTTATACATCTCCCCAGATGATTCACTATCAGTTTTACACAGTTCATTCTTATTTGAATAATATGTAAAATAAATCAAAACTAAACACTAAGCTGTATCCCAAAATGACTTAAACCAACTTTTTTTTTTTTAATAAATAACACTTAAATTTTTGTTTATGACCTTATAGTATTTGTTATGTGATGAAACCATTAATAATTGGTCTAAACTCTTGAGACAAACAGCAATGATTTTGCATTTATTCAAAAACATCCTCCTTATCAGCAATATATTGGATTATGTCCTTTGGTCTAACCAGTCTCTCTGCATCTGCATCAGGAATTTCAAAACCGAATTCATCCTCCATAGCCATAATGACTT…	757	gi|114052452|ref|NP_001040477.1|NADH dehydrogenase isoform 1 [Bombyx mori] >gi|95103062|gb|ABF51472.1| NADH dehydrogenase isoform 1 [Bombyx mori]	NP_001040477	7.92e-63	0.874	F:phosphopantetheine binding; P:fatty acid biosynthetic process; F:NADH dehydrogenase (ubiquinone) activity; C:mitochondrial respiratory chain complex I; F:acyl carrier activity; P:mitochondrial electron transport, NADH to ubiquinone; F:cofactor binding; P:ubiquinone biosynthetic process; P:sodium ion transport; P:proton transport; P:acyl-carrier-protein biosynthetic process	EC:1.6.5.3	IPR006163; IPR009081; PD000887 (PRODOM), G3DSA:1.10.1200.10 (GENE3D), PTHR20863 (PANTHER), PTHR20863:SF5 (PANTHER)
contig04163_1.exp	AAAAAAAGACGAACAGATATGTGTTTAGCTTATTTATTTTTAAACACATCCAGGAAAAGGCACACGCAGCTTTATCATTGAGAAATATTTAATTTTCTAGACTTGCTTATTAGCTGCATATTTAATTTGTACCTACCTCTCCGTCTTAATTAATGATACCTATTGGGAAATTATATACAATTACAATATTTACCTGCATCATGTACTTACCTACGGCCCGTTCACACATTCGTCATTGACGATTTGCTATTACTATCGAATCGTCAACGAAAACCTACTCGTCGTTTCACTTATAAAAATTGAATCGTGATTTTAAAAAATTCCCTTAATTCGAATTATTTATATTAATCATACTATATTACAATTGTAACATTAATCTTAGAACAATTATTGATCTTC…	1113							SignalP (SIGNALP), tmhmm (TMHMM)
contig02970_1.exp	GTCTGGCAAAGGACCAAGCAAGGAACAAACAAATCCACCTACTATACCTATTGCTGAACTGTTTCCAGATGGTAATTTCCCTGAGGGCCAAATTATGGAACATGGTCCCGCTGAAGGCATTAACGAACAAACTGCCAAAGATCGCTTTACAAGCGAGGAAAAAAGAGCCTTGGATAGAATGCAACAAGATATCTATCAAGAAATTAGACATGCTGCAGAAGCACATAGACAGACTCGTGACCATATCCGTAAATGGATAAAGCCTGGCATGACCATGATCCAAATTTGTGAAGAATTAGAATCGACTGCAAGGCGTCTTATTGGTGAAGATGGGCTTAAGGCTGGTTTGGCTTTTCCTACTGGATGCAGTCGTAACCATTGTGCTGCTCACTACACTCC…	1666	gi|66526670|ref|XP_624161.1|PREDICTED: similar to uninitiated CG4008-PA [Apis mellifera]	XP_624161	0	0.897	P:proteolysis; F:methionyl aminopeptidase activity	EC:3.4.11.18	IPR000994; IPR001714; IPR002468; IPR018349; SSF46785 (SUPERFAMILY)
GME-string_Contig_82.0	TCATATTGACTGTGACAATTCATGCCAATTACAAATTAAATATTTTCTTTCATCATTCATTTAAATCCCTTAATCGTATTCTTTGATTTAAACCTTCTTTCTAACCTATTTTATTATTTAGGTTGATTTTATAAAAATTAAGATACTCAATTGAAGTGGTAAAATGCCGTAATAGTAATAAAAATTCCATTGTAGATGTATTATTTCAAATCATGGAAACGATTAAAGCAAATGCAGCATTTCTATGTAATTATGAGGTGATGCAAATTCTACAACAGTTGAAAGACAACACACAGAAGAAACACAAACGGGAGAGTTCTCTTGCCACTGTCACATATGAGACTATACATTATTTACAAGATTCAGATTGCAAGAATCAAAGTGCACAATCCATACATA…	755	gi|114052344|ref|NP_001040237.1|calcitonin gene-related peptide-receptor component protein [Bombyx mori] >gi|87248471|gb|ABD36288.1| calcitonin gene-related peptide-receptor component protein [Bombyx mori]	NP_001040237	2e-50	0.726	C:acrosomal vesicle; P:inflammatory response; F:DNA-directed RNA polymerase activity; F:calcitonin gene-related polypeptide receptor activity; C:plasma membrane; P:neuropeptide signaling pathway; F:nucleotide binding; C:nucleolus; P:purine base metabolic process; P:pyrimidine base metabolic process; P:transcription, DNA-dependent	EC:2.7.7.6	IPR006590; IPR010997; IPR019000; PTHR15561 (PANTHER)
contig15033_1.exp	TTTTTTCGGGGAGTCGATATGACATCGCTGCGGTATTCGCATGTGCCTGCGTTGTCATCCGGCGACAAATTATCCACCATTAGACTATGGTTCTATGGAGTATCGTCTGCACATCTGGCTGCAACAGCTGTTGTGACACTAACTATAGATATGACACAAGATGACGATCCTAAAGTCAGGATATACTGGTACGTGAGGTGGTTATTGTTAACATGCTGGATTAATCTCGTGATGTTATTTTATCTCCCAGTAAGTTTTTACTGTGAATGGAAACAAAGATACAGCAAGTATACTCAGTATGTTCAAGCCTTGGATAGATTACGAGATATTGCTATGACTGGTATCATTTTCCCATGTACGTTGTGTTGTGATATTTGGTTTTGGTGTCTATGGAATACG…	766	gi|115928267|ref|XP_793283.2|PREDICTED: hypothetical protein [Strongylocentrotus purpuratus] >gi|115970154|ref|XP_001177151.1| PREDICTED: hypothetical protein [Strongylocentrotus purpuratus]	XP_793283	1.27e-07	0.441	F:molecular_function; C:integral to membrane; C:membrane; P:biological_process		IPR006838; PTHR10989 (PANTHER), SignalP (SIGNALP), tmhmm (TMHMM)
contig14833_1.exp	CAAGTCAGGTGACGAGCCCTTGTGACAGTTCTTGAATCACTAAAAATTCATAAAAATAAATTAAAACCACATAAAAATGGCCCTACACGCAGCTGTTAAAGGGAAATTGATCAGTGTCATCGGTGATGAGGATACATGCGTTGGATTTTTACTGGGTGGCATAGGTGAAATCAACAAAAACAGACATCCCAATTTCATGGTGGTTGACAAAAACACAGCAGTTAGTGAATTGGAGGACTGTTTCAAGAGGTTCGTGAAGCGCGATGACATCGACATCATCCTCATCAACCAGAATGTGGCAGAGCTGATCAGGCATGTCATCGATGCGCACACGGCGCCCGTGCCCGCTGTGCTCGAGATACCATCCAAGGACCACCCATACGATGCCAGCAAGGACTC…	755	gi|114052036|ref|NP_001040448.1|vacuolar ATP synthase subunit F [Bombyx mori] >gi|95102930|gb|ABF51406.1| vacuolar ATP synthase subunit F [Bombyx mori]	NP_001040448	1.02e-62	0.984	F:hydrogen-exporting ATPase activity, phosphorylative mechanism; F:hydrogen ion transporting ATP synthase activity, rotational mechanism; C:vacuolar proton-transporting V-type ATPase, V1 domain; P:ATP synthesis coupled proton transport; F:proton-transporting ATPase activity, rotational mechanism; C:proton-transporting ATP synthase complex	EC:3.6.3.6; EC:3.6.3.14	IPR005772; IPR008218
GME-string_Contig_1048.0	GAAATTTCCAAAAGTTTATTTCTGTTTGTTTGACGACAAACTAGATACAAAACGATACAAATTCGTTAATACTATTCGCCCTCTAACTTACATGTGAAAACTAAAAAGTACGTTTATTTAGAACTAATACGACAATTAAAAAAAAACTGTTGACTAATTGAGTGTAACTAATTTTATAAAATTGCAAATCGCTTTTTCGTTTCTACTTTATTTTGATAAAAAAAAAAATAAAAAACTACCTAATTAAATTCCTAATCGTCGTATTTGAAAATTTTACGTACCTATGTGTTACCTGTTTAGTTAAATATATAATTATTATTAAACGTAATAGGATAAATGGACAATTATGTTTAAGAAATGTACAAATAATGCCAACTTAAAAGCCGTTTGTAAATTGGC…	948							no IPS match
GME-string_Contig_317.0	CTATTTTTTAACAACATTTAATAAAAAATTAATAAGCCACATTTCCGCGCAGTGTATAAGTGTAAATACTTGTATAAAAATAAAATATTCACATAGATTATACCAGTCTTAAGACTTTACAAGAGCCTTGGTCTTAGCGAACTTTTGACCGTCGACCTAAGTATACTAAAATGTATTATTATTTATCAATGTCAGTATATGTTATCGAGTATTATATATGAATGCATAAAGTTGGCACGACAGGCAAAATTCTAGGTGCGTGGACAAGGACCCGCTTCAGTAATCACCAGGTCACCGCTCAGAGCGATTGCTTCGATCTCAACAGCAGCACCCATCGGAAGCTTGGCTACTTGGTACGTCGCTCGTGCCGGAGCGTTTTTTGGAAAATATTCAGCATAA…	754	gi|91088191|ref|XP_972764.1|PREDICTED: similar to CG15261 CG15261-PA [Tribolium castaneum]	XP_972764	2.01e-34	0.724	C:cytoplasm; F:endonuclease activity; P:regulation of translational termination; C:nucleus		IPR006056; IPR006175; IPR013813; IPR019897
GME-string_Contig_1615.0	TGATAAATAAACGTGTTATTTATTTCATGTTTCCTTTTGTACACTTATATTACTTATTTTATAAATGACTTAATTATTACTGTGTTACTAATCCTAGATAGTCGTCCATCAGTGTTCCGATCGCGAAAATTCCAGTAGCATCAACTCTCGTACCAACTATCTTCAGCCTTATGACATCCTCTTCTTGGATAACATTGTCTTCCTGTTTACTCTTATAGCATGGGGGATTTACGTTAGGGCAAAACTCCATATCTGCTGGTATTGAATGATGTGAAATAAAACAACTTAGAGGTCCAATCTGGGCAAACATTCCAACCTTGTTTACTTGGGTGACAATAGCATCAAGTACTTCACCCTTGAATGGTCTGAATACTATTGCCTTATACTTGACGGGATACA…	750	gi|219879810|ref|NP_001137380.1|RNA polymerase II subunit 7 [Nasonia vitripennis]	NP_001137380	3.69e-89	0.948	F:DNA-directed RNA polymerase activity; C:DNA-directed RNA polymerase II, core complex; F:RNA binding; C:nucleolus; P:purine base metabolic process; P:pyrimidine base metabolic process; P:transcription, DNA-dependent	EC:2.7.7.6	IPR003029; IPR005576; IPR012340; G3DSA:3.30.1490.120 (GENE3D), PTHR12709 (PANTHER), PTHR12709:SF1 (PANTHER), SM00316 (SMART), SSF88798 (SUPERFAMILY)
GME-string_Contig_1428.0	ATTGCACAGCTATATTTTATTATAATAATTATTAAGCTATATTTCATCTACTTTTACCGAGTAATGCATGCTTGTAGAATAAGAAATGTAAAATACATTTTATTGTCATATAAAATAAATGCAAATAATTTCAAATTGACATTTTAAAAATATTAAATAGAGATCCATATATGTAAGTAAGCATATTTGCTTAAAATTGTATTACTTTATCCTTATTATAAATTAAAATATACACAGAAATAAACTTAAATGTCTGTTTCATTATATAAACTGTTTACTTTATTTTCTTCTTTGTACTTTAATTTGTCACGCTCCTGGCATTTGAAGTTTCCATAGAAAATGTTCCAACATGTAACTGGATTGAAAGCACACATTACATTAAATTGGTGTCAACTTGTG…	897	gi|170039009|ref|XP_001847339.1|conserved hypothetical protein [Culex quinquefasciatus] >gi|167862617|gb|EDS26000.1| conserved hypothetical protein [Culex quinquefasciatus]	XP_001847339	7.32e-27	0.824			IPR007918; PTHR21329 (PANTHER)
contig22115_1.exp	ATTCCGTCTAAAGCGTTGGAAGCGAAACCACGTCTGTTGCCCTCGTGAAGTTGTGAAATTGTTGTGACATAAGTTACGGTACCGGCGTTACATTCGGATCCTGTTGGCACGCGTTTGGATTGCATAATTATTGTGTCAAGTGCAAGTGATAAAGTGACAATTCCGACCTACCGGAATAAAGTTACCAATATTAGTGATCATTATAACCTGAAAAGTATAAATTTAACTAACAAAATGTACAAAGATTCTGTAGTGCCAGTGAAAATGGAGACGTTTAGTGGAGTGGCAGCGAAATGCCCCATCGGCCAGTGTATTAAAACGGTACTACGGCGAGCATACGTTGAGCAGAGATTGACTATTGGCCTTCTTCCAGCTATTCAGTATTTATCGAAGCACAGC…	752	gi|194753566|ref|XP_001959083.1|GF12703 [Drosophila ananassae] >gi|190620381|gb|EDV35905.1| GF12703 [Drosophila ananassae]	XP_001959083	3.9e-30	0.628			PTHR10411 (PANTHER), PTHR10411:SF1 (PANTHER)
GME-string_Contig_1924.0	AATAAAAATAAATTTACTCATCCATTAAAAAATATTTTATTTTTTACATTAATAATAGCACCAACATGCATACATACTGCTTACAGCACTGCGTTATTTCACTAAAACTTGGTCTCCACTCACCTTATAAAGGATGTAACACATTACAAATATCAATGTTCACAACTTCTCGATTATTGTATTTATCATAATAAATTAATAATTCTATATCATTGTCATTATCACTGGTGATTTTTCATTTAGACATTTGAATATCTTAAACGCTGTCTGTGGAGCATCTTTCCCAGTTTCTTCGTTGCATTCTTCCATTATTTTTCTCACAGCATCTTTATCTACGTCTTTGGGCATTATAGCTATAGCCTTATCTAATTTCACACGTCCATTCCTTTTGCCATAACC…	759	gi|18140755|gb|AAL60425.1|AF393500_1antennal binding protein 7 [Manduca sexta]	AAL60425	3.76e-12	0.526	F:odorant binding		IPR006170; IPR006625; PTHR11857 (PANTHER), SignalP (SIGNALP)
contig18864_1.exp	TTTTGAGGGGTTATGTTATTTGCCTCTCTTTTGTGGTAGTACTATTTTGTAATATCTTTCAAAGAATATTCCTTTTGTAATTTCGATTCGCGTTTAAACTGCAACCTATGATTATTATTATGAGCAAAACTTTTCGAGCAATTGAATATTAATATAATAAACAAGAAATGTCTATAATAAGAACTGGATTGCAAAGATTTGCTAATATATTTAGTACTGGTCCAGGGGGTATCTTATCAAGATTTGTAACAAGTCTAGCACCAGAAGAAAACAAATCTACACCAAAAACAACTAAAGATGTGATTGCCACTTGTAATAAATTAATAGAAGAAAATAAGTCAAGAAATTTTGCTATCATTCATTTGCTGGGAAAACAGTGGCGTGTGACAGACGGTGACC…	761	gi|157134518|ref|XP_001656350.1|hypothetical protein AaeL_AAEL003142 [Aedes aegypti] >gi|108881388|gb|EAT45613.1| conserved hypothetical protein [Aedes aegypti]	XP_001656350	2.18e-34	0.707	C:ribosome; F:RNA binding; F:structural constituent of ribosome; P:translation; P:ribosome biogenesis	EC:3.6.5.3	IPR001787
GME-string_Contig_1123.0	GTTGAGTCAAAATGATTCTCGATAAGAGGGATTTAAATAGATAATTATTAAATTTTATGCGATTCCTCTAAATAATGGTGCCTTCATGATACAGTGCTATTAAATCGTCAACATGGAGAGTGATACCATGGAGTTTACGTTACCACCAGCCCCAAGGGGCCTGTGTTTCGATCGAAATGATTTTGTCAAGACAAACTTTTCTATCGATAACTTCTTAGCGGAACATCAAAATGTGGCCTCATTAGAGACCATGAGAGATGATCTGGGAATGTACTTGAAAGTGTTAAGATTGGCCATGATTGAACTTATTAACAAGGACTATGCGAATTTCGTAAATTTATGTGCCACTCTCATTGGTTTTGACAAGACAATAGTCAAAATCCAAGTGCCATTGGCTCA…	2204	gi|157103357|ref|XP_001647944.1|brefeldin A-sensitive peripheral Golgi protein, putative [Aedes aegypti] >gi|108884776|gb|EAT49001.1| brefeldin A-sensitive peripheral Golgi protein, putative [Aedes aegypti]	XP_001647944	1.03e-120	0.557	P:intra-Golgi vesicle-mediated transport; C:trans-Golgi network		IPR009316
GME-string_Contig_1948.0	GGAACATATTGTTTATAGTTTATTGTATAGATACAGAAATAATCACACTCCTAAACCAAACAAAGAGATTGAAAAGATTCAATAAATTTACCATAAGTGTAATGTTATTAACTAAAACATTGCGTTCACAAAGTTGTGTGTGGAAATTGCAAATTAAAATTATTTATCACCATCGTAACATAATACATCAATATTAAACTAAGCCTTAAAACTAAGTTTCACCATATGGTTACATCAATCTACATATGGTTATGAAAAGATAAATTTTACATAGATCCATAAACGTTTTCGTCAGAAAAGGCTATGTAGAGGAAAAAGTCTTCATCATGATGCTCCTGGTACAGAGATCCCATGGTCGCAGATGTGGGAGGAATTACATTGTTAACAAAGAAAAACAGC…	747	gi|114052412|ref|NP_001040244.1|autophagy related protein Atg8 [Bombyx mori] >gi|87248499|gb|ABD36302.1| gaba receptor protein [Bombyx mori] >gi|213390050|gb|ACJ46064.1| autophagy related protein Atg8 [Bombyx mori] >gi|226424978|gb|ACO53446.1| gamma-aminobutyric acid type A receptor-associated protein [Bombyx mori]	NP_001040244	2.47e-61	0.987			IPR004241; G3DSA:3.10.20.90 (GENE3D), PTHR10969:SF5 (PANTHER), tmhmm (TMHMM), SSF54236 (SUPERFAMILY)
GME-string_Contig_2446.0	TGATGAAGTACCTGATGGCAATTTATGTATGCCAGTCATTACTTCTACGACATCATTAGCTTGTCAAGGGGATAATCAAATTAACGATCCTGCAGCAAACAATCCAGTATCTACAAATTTACAATCAAATAAAAATGTTAATGAAGTATCAACACCAACACCTGCACCTAGAATAAAAGTAAAGCCAGTATCAGAATTGATGCCTGTAAATGTAACGCGTAATGTAACTCAACAAAATACAATAGGAAATAAGTCTTGGCATTTGAATCAAAATTTACAAAATTGTGTCAACCAGAATGTTAATGTACCTTATGAAAATATGAATAATGTTTATGTTTTAAATACAGCTGAAATACAAAACTTAAATAAGGCTCCAAATGTTTCGATGTTACAAATAGC…	755	gi|66819081|ref|XP_643200.1|unconventional myosin heavy chain [Dictyostelium discoideum AX4] >gi|74860417|sp|Q86AC8.1|MYOG_DICDI RecName: Full=Myosin-G heavy chain >gi|28829087|gb|AAO51651.1| similar to Dictyostelium discoideum (Slime mold). Class VII unconventional myosin >gi|60471300|gb|EAL69262.1| unconventional myosin heavy chain [Dictyostelium discoideum AX4]	XP_643200	0.0346859	0.39			SignalP (SIGNALP), tmhmm (TMHMM)
contig03303_1.f1.exp	AAGCAGTGGTATCAACGCAGAGTACGCGGGAGTGTCTATTTGGAGAGCAACTAGTACGTTTGTGTTGATAAACTTCTCGTCATGTTGCTGTATATTTTTTGCACAATTATACTATTATTGTTCGTTTTGGAATTGGTAATAAATCAAAATTCTAGAGCGAGGTCTTTAAAAAAGATACCAGGAGGGAAAAATGTATTTATTTTTGGGAATGCTTTACGTGTAATGCTTTCGCCAGTGGAATTATTTAAATTAGCAAGAAGTGATGCAGCGCGATGGAATGGAATTTACCGATTTTGGGCTTTTCCTCGCGGTGCTGTTAATATTTACAATCCAGAAGATATCGAGGCGGTCATTTCTACAACAAAACACAATGAGAAAAGTACTCTGTACAGATTTTTA…	1979	gi|160333455|ref|NP_001103833.1|cytochrome P450 monooxygenase Cyp4M5 [Bombyx mori] >gi|145581050|gb|ABP87671.1| cytochrome P450 monooxygenase Cyp4M5 [Bombyx mori]	NP_001103833	2.39e-173	0.724	F:heme binding; F:monooxygenase activity; P:electron transport; F:iron ion binding		IPR001128; IPR002402; PTHR19383:SF165 (PANTHER), SignalP (SIGNALP), tmhmm (TMHMM)
GME-string_Contig_1960.0	AATAGAAATAATGAAATTATACTATACAGTCGTCCAACGTTCTTGATGTGTCCCAAACGAATACACGACAATCGGGACGCACTGCTTTGTACTAAAAAATATAACTACATTATTTTTAAATCATATTCATTTTTAAATTGTGACAGTGCATAAAAGTGCATACCAATAAATAATTTATTTACATCACTTTATAACAAAATGGAATCATGCACAAATGAAGATCTTGATGCAATTATAGAGACAAACTTAAATTCTGAGCAATTGAAACAATTCAATAGAATATTTTATGGACGGGAAGATCATTGTGAATTGAAATTAAGACTCTCGACATTAATGGCAAGTAAAAATGAAAATTTCCAAGTTTGTGGATATTCCTTTGCAGCGTCCAAAGAAGAGGCC…	1327	gi|193688154|ref|XP_001948310.1|PREDICTED: similar to AGAP010229-PA [Acyrthosiphon pisum]	XP_001948310	2.21e-106	0.67	P:nitrogen compound metabolic process; F:hydrolase activity, acting on carbon-nitrogen (but not peptide) bonds		IPR003010; PTHR23088 (PANTHER)
contig20204_1.exp	TTTTTTTTTTTTTATAACAAGTGAATTTTATTTAAATAGAAATTTCTCTTTACAAAATAATATTTTACAATGTTTCACATTTTGTACATTTTCGGCATCATTATCAATGAATCTGTAAAATTTTCTCCTAGAACATTACTCAGTATTAATCCATGAAATGTTTGTATATTTTGTGATTTCTCAGTACTGGTATCAGGACTTTTAGAACTGTCAAATGTCCAACCAAGATGCTGCCCACAGTGTGGACATGCACATATCCGCCAGGCGTAGCCTGGAAACCAAGAATCTGCACCTTGACGAGGCCCAATATTATCACATTTTGCTTTCTCTGTGGTAATTATTTCGAACTTTACTCCAAATGGGTTGACCAAGGTTTGTATGGTAACATTTTGTTTGCCG…	795	gi|156543221|ref|XP_001606452.1|PREDICTED: similar to conserved hypothetical protein [Nasonia vitripennis]	XP_001606452	1.7e-26	0.547			SignalP (SIGNALP)
GME-string_Contig_2036.0	AACAAGTAGGACACACAAATTGGTCAGGATCATAAGTGACACGGCGAGTAAGGGACGCGTTACAAATTTTTATTGGACTGATCGTGGGGAGCAGTGGGAATTATGAGCAAACTCTTCGGTTCCAAATCCAGTGACTTCGAAAACGAGGCACTCGAAGTACACAACGAGTATCGACGAGAACATGGCGTGGAACCTCTCATTTTGAACAAAGAAATCAGTAAGGTCAGCCAAAAATGGGCTGAAGAGTTAGCGAAAAGAGACCAAATGGAATACAGCCACAATAAAAACTACGGCGAAAACATCTATTGTGGCTGGACAACTGATACGAACACAAAAATAAAAGCCAGAGATTGTGTGGACAGATGGTACAGTGAAATCAGTCAATTCTCATTTGGTAGA…	1402	gi|148298863|ref|NP_001091773.1|SCP-related protein [Bombyx mori] >gi|110559661|gb|ABG76067.1| SCP-related protein [Bombyx mori]	NP_001091773	5.93e-158	0.625			IPR001283; IPR014044; IPR018244; G3DSA:3.40.33.10 (GENE3D), PTHR10334:SF8 (PANTHER)
contig18443_1.exp	AACGCAGAGTACGCGGGGAGTCCTGATCAAATATATATTAATTCTAACCTAATAGATTTACTATAAAATAAACTTTTAGTCTCTAATTATGCAAAAGTGTTAATATTTACATATATTTAAATAGTATTATTGTAATAAATATGGCGTTAACCTGTTCAAGACTATTTCTCATACAAAAATTGGCGCAAAATGTACATTATACAACCTTGATGAGGCCTATGGCTTATAAAAGCGCAATTTCCTTGGAAACCTTATATCCCAACAGCTCCTTGAAGCTTACAACTCCCACTTTTACTCCAGATCCAAAGGAAAAGTTTTCTGGTTTTATTCCTATTGAAAAGTTGGATATCACATATAGTGCGAGCTCAGGACCAGGCGGTCAAAATGTCAATAAGGTGC…	1165	gi|91088001|ref|XP_973768.1|PREDICTED: similar to orf 140; significant similarity to ORF next to beta-keto adipate succinyl CoA transferase from P. putida, putative [Tribolium castaneum]	XP_973768	1.92e-47	0.724			IPR000352; PTHR11075 (PANTHER), PTHR11075:SF12 (PANTHER), SignalP (SIGNALP), SSF110916 (SUPERFAMILY)
GME-string_Contig_1119.0	TAAAGTAACAGTCAGTTTGTAGCCAACAACAAGATGCCACTAGTGTTACATAAAACAGACGGGAGCCCTCCTGTCAGGGCTGTTCTTATGACTATTGACATTCTTAAACTGAAAGTGGAGTTTGTTGAAGTCAATACATTGGCTGGAGAAACCCGGAGACCGGAATATGTTGCAAAAAATCCTATGCATACAGTACCGCTACTTGAAGATGGGAATTTTACACTAGCTGACAGCCACGCGATTATTACATACTTGGTGTCCAAATATGGTGGTGAAAAACGAGCGGAACTGTATCCTAACGACTTCAGTACAAGAGCTACAATCGATCAGCGTTTATACTTTGACGCTGCTGTGCTATTCCCAAGATTAATTTCCATCTTAAGGCCAGTATTTAGAGAT…	740	gi|46094760|gb|AAS79891.1|gst1 [Spodoptera litura]	AAS79891	1.28e-54	0.647	F:glutathione transferase activity; P:glutathione metabolic process; P:glutathione conjugation reaction	EC:2.5.1.18	IPR004045; IPR004046; IPR010987; IPR012335; IPR012336; IPR017933; PTHR11260 (PANTHER), PTHR11260:SF8 (PANTHER)
contig05089_1.exp	TTTTTTTTTTTTTTTTTATTCTCTGTTAAAGTATCTTGCTCCATATTTCTAAAAGAAATTATATTTACTTTCATGACATTAGATATTATTAAAATTATTGATATTCTGTTTCTTTTATAATTTATTTGTTGTTTAAAGACTAGATAGAAAATTTTACAAAAAATACTTTGTATATCTATTACTATTACACGAACACATTTATATACGAGCATACACAAGGCAACTACAGAGATTTTGATATACTGTGTATAATAATAATTTTTGCACTGTAATATAATATATTGTAATAACCCAGCGTTTGATGAGAATTCTAGGTGCATACAATGCTTATGTTTATAAATGGCCGATATTGTCCCAAGAAACTACTTTAGAAAATAACGGTCACGGTCGGAAACGTGT…	914							no IPS match
GME-string_Contig_1345.0	GAACACACATATCTAAAACACACTAACATATCTTGTATCAGTTATACTGTTTATATTATTTTGTGAGCACACATTTGGACTCATTCACGAATTCATGTCATAAATACATAATAATTTCGCAAAAATGCAAGAGAAAAGGAATATAATTTTGTTACTATATATCGTCACAATAAGTGGACCGAGTAGTGCCCGAAATTTAGGAAGTATCGAACATTGTATAGACTACTACAAGACCGGGATGAACTTCGATTTAGCCACTTTGCAAGGTGAACATTACGCAGTCTACTTTTGGCCTCCGAATCAAAGGGATAGAGACACTTGTGCAGTGATTAATTACAAGAAACTTCCTCAGCACGAATTTGAAAATACATTAAACGGATGTAACTATACATTGCCATC…	746	gi|116780369|gb|ABK21653.1|unknown [Picea sitchensis]	ABK21653	6.48e-46	0.7			SignalP (SIGNALP)
GME-string_Contig_125.0	CAAAGTCATTCATTAAGTCAAGTCAACCAAACTCAAAATAGATTTCAGCAATCGATAATTCAACCAAAATATATAAAATTATGTCTATCCCGTATAGTGGAACGATACGAAGATCAGGAGGTGTCGTATCGGCAATTGGTAAACAATTAAAAGGCGTCAATTTAAAAGCAGCTAAAAGAATAGTAGTTAAATTCGATCCTTTTGCCGATAACGTTACTCACACTAGGAACTTTCTACATTATATAAGCTCACCAAAAATAAATTTGACAAATCCAAATTGTTCATTAAAAACTGAAATAGTGTGTGATCGTAGTGAGCCAACTGTTGATGTAACGATTTTGCCAAATATTGGAGATATTAAGAAAATAACATTCAAAAGTGGAAACCTTACTTGTTTAG…	739	gi|195124425|ref|XP_002006693.1|GI21202 [Drosophila mojavensis] >gi|193911761|gb|EDW10628.1| GI21202 [Drosophila mojavensis]	XP_002006693	2.97e-35	0.72	F:molecular_function; C:cellular_component		IPR019716
contig00663_1.exp	CGATAAATATTCATATAATATAGCAAATACATAATCATAATAAACATTGCAACAATTATATTAATATGATTAACGTACTAAAACGTGCAATGGTGTAAACATGGTGTATCTATCTATATAAAACGAAAACGCTTGAAGTGAAAAAAAAAAATACTATTTATAAACAAACATTCCTAATTATTGTGCCCATTATAGCTATATATTATTGATAGGTATCAATAGAAATGTTAAAAATTTAATGTGAATTAGTTACAACATTAAAAGACCTGCACAAAAGTGGGCCTTTTCCTGTCATCTAATGTTTTATTATTGCGGGAGAAAGAAAAACACGATGTTAGGAGCATGTTCGAGGAGTACCAAATTTAAGTATGCGCACAGGAACACACGCAAAGAACGTAC…	1481	gi|112983348|ref|NP_001036999.1|glutathione peroxidase [Bombyx mori] >gi|71003492|dbj|BAE07196.1| glutathione peroxidase [Bombyx mori]	NP_001036999	3.47e-87	0.822	F:glutathione peroxidase activity; P:response to oxidative stress; P:glutathione metabolic process; P:peroxidase reaction	EC:1.11.1.9	IPR000889; IPR012335; IPR012336
GME-string_Contig_460.0	ATTTATTTACTTCTCCAATCCAATTTTCGAATTTTAGTGATATATCCTTTTTTATTAGGTTCATTTTAACATTTACGTTTGTGTTATAAAAGTTGTCATTAAACATAGTAGTGTAATAGATTATTTGCTAAAATATTGTTCGACTTTAGTATTACAACTAAATGATTGTTGATTGTAATATTATAACCTATAAGAGAAATGGCAGAATTAAACGTAGACGAAACCATAACAAAATACGAGAGCTTCATTAACGATGTTCTAAAAGAAGACTTGCGACAATTGCACCAGCGACTGCAGGGTGTTAACGCAGAGATATCTGATTTAATACAACAGAAGCACACATTAAAAGTTATCACTGACAAGCAAACACACCCACATGGGTTTAAAACACAAGTAAAT…	2041	gi|110756437|ref|XP_001121086.1|PREDICTED: similar to CG15266-PA [Apis mellifera]	XP_001121086	2.9e-29	0.67			IPR003994; IPR004127; IPR009053; IPR011599; PTHR13345 (PANTHER), PTHR13345:SF3 (PANTHER)
GME-string_Contig_1227.0	GCTCCATGCAAACTGGTTTCCTGTTCATAAAACTTATTCTGTATATAATAATGAGTCCTTCTTTATCATATTAAATTATTTTAGTGTGCTTTTAAATATTGACAGCGTATCAATGAGTATGTATTCCCAACCACCCAATAGTTACTAAGTTTATAATTCGTATTAACGTAATATGGGTAGAAATTAATGATGTGCCAAATTGTTAAAAATGTACAATCGGATACGGATGCTGACAATAAGTATCTAGATCCGCAGTACAGACACGGATCTCTACTTTTTGACTCACTTGATGTCATACAGTATATTTTAATAGATGGTAATGGAATAGTAACCACTTTTGCGCTATCAGCATACGCAGGCGGGCTACTAATGAGGGATGGAAAATTGAGGTCATTGTAA…	741							tmhmm (TMHMM)
GME-string_Contig_402.0	CTTGTATGTCAATATTTATAAATAAAAAGATTAGTACAATCTTTGGGGTGGTCCCATGGTTGACTTCATGTGGAGTGAGCGCACATTCTGCCAGTGTTTCTTCAGTAGGGACACAAGGAAGTTGATTGAAAGATGTACATTCTGTGCAAGCTCATCAGGACTCATATCAACATGGCCCACCGCAACAGAGAGACATAACACCTTCTTCATCTGGAACTTGATAGTGGCTTTAACTTCATCAATCTTCTGAGTCATAGACTCCTGGTGAGATAGTAAACCAGGGAACTTGCCGGCTTTGTTCAGACCAGGACCCAGAAGACGGGGGATTTGTTTGATCAGGGACTCGGATGCAAGGAAAGCATCATATTTCTTTGCCAATTTCTTAACCAACTTCTTGTT…	738	gi|56462206|gb|AAV91386.1|ribosomal protein L1 [Lonomia obliqua]	AAV91386	1.89e-106	0.958	C:ribosome; F:structural constituent of ribosome; P:translation; P:ribosome biogenesis	EC:3.6.5.3	IPR002143; IPR016094; PTHR23105 (PANTHER), PTHR23105:SF4 (PANTHER)
contig00232_1.exp	TTGCCGATAAAAGTTGATATCATCAAACATCAACGCGAAATCGATGGTAAAAGTACAGCTGCACATGCAGCTGTATTAGCTCCTCAAGATGTAACTGTTTATACCTATCCTGAAGTGCCTGACTATGAGCTTGATAAAACTGTATTATTATACCCTGGAACAGATGCTAAAACTGTACAAGAGTTTTATACGAGTGAAACAAATACTATGTCATATACAGAACATTTACTGGCTGAATTACCTCCAGGTTACAATGTAGGTACATTAAGAACTAAAATTGTAAATAATGGTAACAATTTTAACATACATCATGTGGAAAAGTTTCCTATAGATCGTGTGGTATTAATAGATAGTACTTGGAATCAAAGTCGAGGTATTTATGCAGATGAAAGATTACAG…	755	gi|198449858|ref|XP_002136980.1|GA26960 [Drosophila pseudoobscura pseudoobscura] >gi|198130788|gb|EDY67538.1| GA26960 [Drosophila pseudoobscura pseudoobscura]	XP_002136980	4.16e-56	0.639			IPR005636; PTHR15627 (PANTHER), PTHR15627:SF8 (PANTHER)
GME-string_Contig_3859.0	TATCTGGCAACCTTTGTTACAAGTGTCACATCAAATGAGCTTGCATTTACTATTTGTAATAAACGAATTACAATTATCCATTGAAATTTATTAAATCAGGTGTTTAATATTAGCGACCCATTTACGAAATCATCCCTTCAAAAATGACTACAAATGGTGATATTGGCGGTCTCGATGCCAGTGGTAAAATTATAAAAATGGAAGTGGACTACAGCGCAACATGTGATGAGAAAATACCACTTTGGAAATCATGGGCTTCCAAAGGAAAAGTTCAGGACGCTATAGATCAATTGTTGGCCCTCGAGAAACAAACAAGAACTGGTGCTGATATGGCTTCAACTGCAAGAATTCTAGTTACAATAGTACAGATTTGTTTTGAAGCCAAGAATTGGTCTGCTC…	1547	gi|114052086|ref|NP_001040208.1|proteasome 26S non-ATPase subunit 12 [Bombyx mori] >gi|87248393|gb|ABD36249.1| proteasome 26S non-ATPase subunit 12 [Bombyx mori]	NP_001040208	0	0.802	C:proteasome regulatory particle; P:proteasomal ubiquitin-dependent protein catabolic process; C:cytosol		IPR000717; IPR011991; PTHR10855 (PANTHER), PTHR10855:SF1 (PANTHER), SSF46785 (SUPERFAMILY)
GME-string_Contig_1212.0	GCGTATAAAAAATATATATTTTAATTGCTATTTAAAATTTATTTACAAAAACTGATTTTGTGTAAAACTATAATAGAAGTAGGTAAAGTTTACTTTTTCACTTCATTATAATAAAAAATAAATAAACCAGTTCTAACAATTTAAAGTCAAATATCAGTACAGTTCCATTTCTATACAGTATGTAATTGTCGGTATAAAGTTAGAGTAAATATAAAAGTATTTGTGAAACCACAGATTTTCCACAAGGAACATAGTAGGTATATAATTTTATGAACTTTGTATTGAAACCGCGTGATCATGGTATCGATTTAGTAGAAAATTCAAAAAATATTTTTCATGATATTCCGAAAAATTATTTTACAGTTCGCTGGAGATTTAATTTGCAATAATTTAAAGACT…	2349	gi|156543162|ref|XP_001605907.1|PREDICTED: hypothetical protein [Nasonia vitripennis]	XP_001605907	2.62e-29	0.485	P:biological_process; C:cellular_component		IPR019416; PTHR16291 (PANTHER)
GME-string_Contig_2310.0	TTCACGGGAAAACCTTATGTGGCGACGGACTTGTGTTCGACAATTTGTTTGCCATGCGTTCGCTACTGATAATTTTCGCGTATGCCACTTTAGTGTTTAGTTTCGACAACAAATGCAGTTACCGACGCACTGCAGCTATATTAAAACGTTCGACTTACGATTTCTCAGTGAGACTATTGGATAGAGTTTCTCAAGAGACCAATGAACATTTCGTCTATTCGCCGCTGTCGACATGGCTCCAGTTGGCTTCTTTAGCAGAGGGAGCGACCAATTATACTCTAAACGAAATATGGAGTATAACTAGACACCACAGAAGATATTGCTTGAAGGAGAAATGGAAGCAAATCATCAATAAAATGGACGCTGATTTGGAAACAGTGTACAAGAGGAAGAGTGTGC…	1566	gi|226342888|ref|NP_001139706.1|serpin 14 [Bombyx mori] >gi|195972030|gb|ACG61177.1| serpin-14 [Bombyx mori]	NP_001139706	2.1e-98	0.503	F:serine-type endopeptidase inhibitor activity		IPR000215; G3DSA:3.30.497.10 (GENE3D), SignalP (SIGNALP)
GME-string_Contig_2087.0	ATGTCATTATATGAAAAAAAATTTTGATTTCATTTGTAATTGTTCGATTATTTTGATCTTCATTCATTTTTTACAACATAATATTTTAACGGCACCTAAAGCATTATTTTATATAATTTCTTCTATTATTATTGGTGAAAATACTGAAGATGGATCCAATAGCAATTTTACAAAGCAGGATAGAACAGTTGGAAGCGAAATTAGGTTTGACTCCGAATGCAGATTTAGACGGCCAACAAGGAGATTCGGCTACAACAAACTTGTTAAATGCAGCTCAAGCCATTAACAGTGCGACTGCTGGTCATGAGAAGTTAACAGAAGCTATGCAAATTGCTACAGAGTTGAATAATTATACTGATCCGAATTTCGTAGAAAACATTCAACAAAACAACATCCATA…	839	gi|156546004|ref|XP_001607776.1|PREDICTED: hypothetical protein [Nasonia vitripennis]	XP_001607776	2.93e-11	0.474			no IPS match
contig21593_1.exp	GGAAATGTTAACCTCCAAAGTCCATGCTTGATTTACAATAAATGTGAAGAAAAAATAAACATGGTGAAAAATATAAGTGCAGAAAAATTAAAAACTGTTAATTCAGTGCCAAAAATATCAAAAAAACATAAACATAAGAAGAAGACAAAAATATCAATATCTGAATTGGGCAATGTCGAGAAGGAAAGTCAGGAAATGTCTGTAGAGAAGACTAAACAGCATTCCGCTGTACAAAAAACAGCTGTGTCCAAGACGATGCTCGAAGGTATGAGTGAAGAGGAAATAGGAAACAAGTATCCAATACTGACTGATATGGAACTTGTTCAAAGGTTTCTTAGTGTACCAATGAATAATAATCAGAAAGGCAGAGTTCGTCAAGTTTTAAGGGACAAATTGAAA…	1107	gi|110749857|ref|XP_001122335.1|PREDICTED: similar to nucleolin [Apis mellifera]	XP_001122335	1.24e-08	0.535	F:nucleic acid binding; F:nucleotide binding		IPR000504; IPR012677; PTHR23236 (PANTHER), SSF54928 (SUPERFAMILY)
contig20007_1.exp	GTGGTATCAACGCAGAGTACGCGGGGAGTCTCCCGCATCTTAACATTGATAAAAGTTGTGTTGTGTTTATTACAGAGAAAAATAAAATGGGTTCATTCACAATTTTGGTGTCAGTCATCGCTGTATTAGTAATTTCAAGTATTGAAGCTGCTGGCAACTGCCCTCTGCCATCCAAGGTATACAGCTGCAGCCCGAAGTGCGTTCAGGACTATGAGTGTACCAACGGCAAGGTTTGCTGTCCCAACTCGTGCAACGCCAAGTCCTGTTCCGAGCCCGCCGCCAACGGTAGCGGTACTGGCTCCAGTAGCAAATATTCTGGAGGTACTGGCGTTTACTGCGACAATGTAAAATGCAACTCGCACGAGGTCTGCAAACGGGACCCTGTCACCAAGAGGAACA…	759	gi|114052803|ref|NP_001040277.1|salivary cysteine-rich peptide [Bombyx mori] >gi|87248595|gb|ABD36350.1| salivary cysteine-rich peptide [Bombyx mori]	NP_001040277	8.88e-30	0.662	F:peptidase inhibitor activity		IPR008197; PTHR21176 (PANTHER), SignalP (SIGNALP)
GME-string_Contig_1297.0	ATAAGTCATTAATCAGTCATCGGATATCGGCATTTTTTTAATCATTTTGTTATTCGTATAATAATTTTAATTTTCTACTGATTTTACTGAAAAATATCTATATAACTAGTTTATTGTTGTTTCATTGATTATTTTCTTAATAAATCCACGTGTCTGTAAAAGAAATGGTGGTATTTACATGTGGACACTGCGGGGAATCTGTCCAGAAACCTAAAGTCGAAAAACATTACTTGACAAAATGTAGGAACCGTAATCCCAACTTGACCTGTATGGATTGTTTTAAGGATTTTTTTGGCAATGATTATGAAAGTCATATTAAATGTATAACAGAAGAAGAGAGATATTCAGGAAAAGGTTTTGTTGCAAAAGAGAAAAAAGGTGAAAAGATGCAAAATGCTT…	1529	gi|242004359|ref|XP_002423063.1|Cell growth-regulating nucleolar protein, putative [Pediculus humanus corporis] >gi|212505994|gb|EEB10325.1| Cell growth-regulating nucleolar protein, putative [Pediculus humanus corporis]	XP_002423063	1.34e-49	0.51			IPR014898; PTHR13100 (PANTHER)
GME-string_Contig_145.0	TTCTTTGCTGTAGACATTAATCGCTCTTAGTCTGTTTAATGTTTGAAGAGATTTGTATTAATATCAATTTTATTCTGTCTGCAGAGATAGTTTCTCTAATCTCCGCTATTTTTCTTTGAATATTTATTGAAATGTTTAAGTATGGAAAGTGTTCATAATACAGAATCATCAACACAATTGTTGAGTGAACAATATGACATTTTAAAAGAAAAACCAAATTTATTATTGTTATTATTAAATAAATTTGTAAAAGTGCAGCTCATTAGAAACCTTTCATTTGATGGGTTTGTGACTTCTATTGATCCAATTACTTACAGCCTAATCATTAAAAAACCCTATGAAGATTCATTTCAAACCATTTTAATACCAGGCCATGCAATATTAGATGTAACAGAAATA…	744	gi|156355941|ref|XP_001623692.1|predicted protein [Nematostella vectensis] >gi|156210415|gb|EDO31592.1| predicted protein [Nematostella vectensis]	XP_001623692	9.15e-08	0.489			no IPS match
contig21686_1.exp	TTTTTTTTTTATAAAACTTATTAATTTATTTTTTAAAGCTGCAGAAATATGACGTTTTAATGTAAAAAAAAAACATACACACACAAATGCCACTTTGACTGCTTGAGTATTATATCATATTTAGTCACGTAAAAATTAAAAAAAATCAGTCACTGAACACATAAATTGTCTTTGGTATTTAATTAAACCTTTTAAAAACCCCCCGGCACGATAAATTCAAATAAAAAACCTCATAGAAATCGGTTGATCTAACTATCCCTCAAGTACACATTTAAACTTAGACACACTTTGACGTCGGGGATTAAAAAAGTTATGTCCGATCGAGTCACTCCTCATCCAGAAAACTTATGTGAACACACTTGTAAACGATTCTTATGTAATTCTTCGGGCATCTCGTGT…	745							SignalP (SIGNALP)
contig17929_1.exp	GATGTTCGGGGGATTGTCCATCAAGAATTCGTCCCTCCAGGCCAGACAGTTGATGGAAAATTCTACGTCGATGTGCTCAGACGCCTCAAAGCTCGTGTGGCACGAGTTCGTCCAGAATTGGCGCGAGAGGGGCGTTGGATTCTTCACCACGACAATGCCCCTGCCCACACCTCTCTTGTTGTCCGTGAGTTTTTGAGTAAAAATTCCATTACGGTGACCGAACACCCCCCCTATTCGCCGGATTTGGCCCCGTGTGACTTCTTCTTGTTCCCAAAAACCAAATTGGTACTTCGGGGGCGGCATTTGGGGGACATAAATGAGATAAAAAAAGCTACGACGGGGCAGCTGAGAAACCTACAACCAGAGGACTTTCAAGGAGCCTTCTCACAGTGGAAACGG…	1091	gi|221103135|ref|XP_002168789.1|PREDICTED: hypothetical protein [Hydra magnipapillata]	XP_002168789	2.29e-39	0.579			no IPS match
GME-string_Contig_1544.0	AGACGCGAGGTGCACTTCCAAGGTTTATGTATAACGTGAGTTTTGTATCTGGAGTTAATATTATATTTAAAATGAATTCATTTCTATGTTTGGTGATATTGGGTATTGCTGTTAGCAACGTTACAGCCCTGACCAACGATGAATTGGACAAGATCCACGAGTCGATGGTGGTCTTCATCAAGGAGTGCAGCAAAGAATTTGGCGTGTCCGATGATGAGCTGAAAGCAGCCAAAGAATCCGGCAAAGTCGATGGAGTCGAGCCTTGTCTTATCGGATGTGTGTTTAAGAAAGCTAATTTTATTGACGGCGATGGAAAATTCTTGCCCGACAAAGTTAAAGAGAACGCTAAGAAGTATTTGAGCCAGGAGGAGGACCAGACCTTGTTTGGATCAGTTGTGG…	739	gi|39579195|gb|AAR28762.1|odorant-binding protein [Spodoptera frugiperda] >gi|62737736|gb|AAX98168.1| pheromone binding protein 4 [Spodoptera frugiperda]	AAR28762	1.13e-26	0.584	F:odorant binding; P:transport		IPR006170; IPR006625; PTHR11857 (PANTHER), PTHR11857:SF3 (PANTHER), SignalP (SIGNALP), tmhmm (TMHMM)
contig06043_1.exp	CTTTGAATAAAGTTAAAACTCTAGTAACAGTTACATCAACAAAATTTTACGTAAAGGATAATAATTGCATTAACTTTGAATATTGGAGATAAAATTAATAAGATTGTAAGTTATCTTTGATAATGTATACTATACAATTGTAATCCATACTGGATTATGTCGGACGATTTCGTACAGTTTCTTGATTAGGATTCTTTATCGGGAATTCAGATTTCCGTTCGGAAAGCGTAAATAATTATATAATATATGTGCCATGCACATTATTTTGTATGAACTGAGGACCATGAAGTATTTTCCGAAATTTCGGGGACGAACGAAACAGAAATTTGATGTTAAAATTACATAATACATGCTATTTAAAATTATTAAAAATGTTAAAATATCATTCCTTTGGACTAT…	995							SignalP (SIGNALP), tmhmm (TMHMM)
GME-string_Contig_1990.0	CTGTTCTATCTCGCGATTCTGTCACGACAGATTACCGCCGCGATGCTCGTTTAGTTCCAAACATGACGTCCGCACCGCATCACCTTTAAAATGTTACTCTGTGTGCTATTCATGAACTTGTTAATTCAAGTGTACTGCGATGGAACCATCAAACAGATGAAGCCGTATATATTCCCCATACCATTTGAAATGCCCAACAGAAATGATCGCGCCGATCAGTGCTGGCTAAGGATAGAAGACGTGGAGATTACGGAAACACTGACGATCTATTGTCGTATTGCCCGTGCGTTCCTTCGTAGTTACATCCCTGAATACAACTTAAGGAAAATGACTGAGGATGACGTGAATGTTAGTGTATGGACTGAAGAATCGAGGAGTCCAGAGGATACTTTAACTAAA…	1747							SignalP (SIGNALP), tmhmm (TMHMM)
GME-string_Contig_2045.0	GGGGTCATTGTCAATTGTCAAAATATTCACAGTGAAAATAGGTACTTACATCGAGATCAAAAATTCGTCAATTGTTATTAATTTACACCGAAAATCAACTTCAGTTATTTTCGTTTATTATTATATTGTTCTAAAACCATAAACAGCCATAATGTCAAGCTCTGGTAAAGGGACTTTTCAACCGGATTCTGATGTTCACATATCATACGAAGATCAGCAGAAAATAAATAAATTCGCTCGTCTTAATGCTAAATTAGATGATTATAAAGATGAACTTAAAGTTAAACAAAATGATATGAAGAATTTGGAAGAAGCTGTAGAAGAGCTAAGTCTTGCTGATGACTCAGAGAAAATTCCGTATTTAATTGGAGAAGTATTTGTTTGTCAGAGTCTCGAAGA…	728	gi|91090165|ref|XP_972645.1|PREDICTED: similar to prefoldin, subunit, putative [Tribolium castaneum]	XP_972645	1.39e-45	0.761	P:protein folding; C:prefoldin complex; F:unfolded protein binding; F:chaperone binding		IPR002777; IPR009053; IPR016661; PTHR21100 (PANTHER), PTHR21100:SF5 (PANTHER)
contig03518_1.r1.exp	AAGCAGTGGTATCAACGCAGAGTACGCGGGGGAATGTAAAGTGATTCGGTTGGTGTCTATTTGATGTCGTTTAATGTTTTAATACAAATATTTTAAAAATAAATATGAGTTAACCTTCACATAGCATTCACACTGAAATTATATCATCCCACCATTATGTATTCAATGAACAATATTTCAAGGTTATGTCGAAGTCGATTTGTTTTGTATAAGAAGCGTTTCAACCATATCCAAGCATCAAACCAGACACCATCAGAAAGAAACAATGAAAATAGTAAATTAGTGAAAGATTTCCCATCTATTCTTCAAGAACACAAGGATAAAATAACGTTTAATTCTTATTTAGAACATGAAAAACTAGAACTAGGTTATTTCAAGTACTATTTAAAAACTATAAAA…	2200	gi|193613019|ref|XP_001952820.1|PREDICTED: similar to CG10914 CG10914-PA [Acyrthosiphon pisum]	XP_001952820	3.28e-143	0.627	C:intracellular		no IPS match
GME-string_Contig_112.0	TATTAATTGCCTCTTATTGTTTTTCACACAATTATTAATTTTCTTTAAATTTATTTATAAGGTAATAAAACAGTTTAGTATAATGTCTGTTACGAAAGGTAAAGATAACAAACCCGAGCCTATCGCTTATAGCGAAGCAGCGTTAAGGAACAATGCAGTTGTAGTAGAATACTGTAGAACATCCATGGCAGCTTTATCAGGATCCACTGCAGGTGTCCTTGGTTTAACAGGATTATATGGATTCGCCTTCTATGTTTTTGCTGTGGTTAGCTTATGGGTCATGTTTATGTTGAAGACTGGACCAAATTGGCATAAATATTACATATCCAGGCAAAGTTTGCTCACAAATGGATTCTTTGGTGCACTCTTCACTTATGTACTCTTCTGGACATTTATTTA…	779	gi|156548533|ref|XP_001601128.1|PREDICTED: similar to conserved hypothetical protein [Nasonia vitripennis]	XP_001601128	8.13e-42	0.805			IPR008504; tmhmm (TMHMM)
contig21999_1.exp	AAGCAGTGGTATCAACGCAGAGTACGCGGGGAATTCTGATTTGACTGCACCATATTTCTCAATTATTATAAAAATATAAAGAATAAGTGCATTTTTACATTGTATTTTTTAAGTTTATTGTAACTAGAAAACTAATAGCAGGTCACTTCTCTTTATTATGTTTAAACATGCAGGTTTATTGTTTTCTTTATCATACATTAAGCAAGTAGAAACAGCCAACAAGCAGTCTGAGAGTGTACAAAAATAATATTTTTATTATTGGTATTTTATTATACCAATTGGTGACATAATTTCAAACGAAGATTTCAATCTGGCATTGCAGACTTAATACATTAAACATATAATGGGGCCTAATGAAGTTCAAGAAAATGCCATACCAAATCAAGCTACGCTCATTAA…	744	gi|170031575|ref|XP_001843660.1|TATA-box-binding protein [Culex quinquefasciatus] >gi|167870488|gb|EDS33871.1| TATA-box-binding protein [Culex quinquefasciatus]	XP_001843660	4.87e-09	0.583	P:transcription, DNA-dependent; F:binding; C:nucleus		SignalP (SIGNALP), tmhmm (TMHMM)
contig18987_1.exp	AAGCAGTGGTATCAACGCAGAGTACGCGGGACTATTTTACATTGTTTGTTCTTATCAAATCATTTCTATTGCTTCTCCTTTGTTCTTTGTTTGTTCACCCAGTTTATAATTACTTTTAAACAACCATTTAGTTGTTACTGTCTCACGAATACACAAGTTCAAATATCGGTTTTATATCATAAACGACCAAACGCTGCGACGTGAGGACGATAAGAGAAAAAATTCCTAAAGATAAGTACTGATTGGGTTACTTATAAATTGATTGTACCAAAAATGGACAGTTTGAGAACGAAAAAGAGAATTGCATTGGACTGCGAAATGGTCGATGTTGGTACTAATCTCCGCAGAGACATCGTAGCTAGAGTGTCGTTAGTGGATGAACATTTGCAATGCGTTTAC…	1355	gi|194225983|ref|XP_001917377.1|PREDICTED: similar to RNA exonuclease 4 (Exonuclease XPMC2) (hPMC2) (Prevents mitotic catastrophe 2 protein homolog) [Equus caballus]	XP_001917377	1.59e-35	0.684	C:nucleolus; F:exonuclease activity; F:transcription factor activity; P:regulation of transcription, DNA-dependent; C:transcription factor complex		IPR006055; IPR012337; IPR013520; G3DSA:3.30.420.10 (GENE3D), PTHR12801 (PANTHER), PTHR12801:SF5 (PANTHER)
GME-string_Contig_2092.0	AAACCAAACATGTTCATAAATAAACTTATCTAATTATATGGGATACTTTATCGGTCGGGAACGATATAAGTATTGGTACAATTACGTAACATATTTGTTAACTTACATTACAAACTACAGTATTTTTTAGTAAGCAGTAGGCAACAGTTGGCTTACAGCACAATGAATTTTGCGGGCAAAGTTATTATTGTTACCGGCGCCAGTTCCGGCATTGGAGCCGCTACAGCTGTATTTTTATCGAAACTTGGCGCGAAATTGTCCCTTACAGGGAGAAATGTGGACAATTTGACGAAGATTAGTAAACAATGCGAGACTGCAGCAAACGTGCATCTTATACCGGCAGACTTGACCAACGAAAAAGATGTCGAGAATATCATCAATAGTACCGTAAAGCATTAT…	1329	gi|114050771|ref|NP_001040154.1|short-chain dehydrogenease/reductase [Bombyx mori] >gi|87248225|gb|ABD36165.1| short-chain dehydrogenease/reductase [Bombyx mori]	NP_001040154	1.25e-109	0.839			IPR002198; IPR002347; IPR016040; PTHR19410:SF76 (PANTHER), SignalP (SIGNALP), tmhmm (TMHMM)
GME-string_Contig_1110.0	TATCTTTATCAATGGTTCGGTCGTTTTTAAATAATGAGTGGTTATGCAATAAATATGTCGAAAAAAGAAAAAAAAGTTCAAAGTAAAAAAGTTGAAGAAACAAAGAAGGTTACTGGAAAGAGGAAAAAAAGTAGTATCAGTATAACACTTCTCCTGATACCGATATTGTTGGGTTTGGTATTAGCATTTCCTTGCTACCATATATTCCAGTGTTTGACAACAATACCTGATACACCACAATTGGATTTGGACTACTGGTGGGGTCCCAATGAGACAAAGAGTAAACAGAACAAGGATATACGACCTTACAGAATAGTGTTCGGCGATGGAATGCTGCATGATCTTCGGATGAGATTTGACTCATATCGGACAGAAACAAAAAAAGTTAAGAGTCTCAAG…	1545	gi|223029806|gb|ACM78602.1|juvenile hormone epoxide hydrolase [Helicoverpa armigera]	ACM78602	1.58e-114	0.655	C:microsome; P:response to toxin; C:integral to membrane; P:aromatic compound catabolic process; F:cis-stilbene-oxide hydrolase activity; C:endoplasmic reticulum; F:epoxide hydrolase activity; P:xenobiotic metabolic process	EC:3.3.2.9; EC:3.3.2.10	IPR000073; IPR000639; IPR010497; IPR016292; G3DSA:3.40.50.1820 (GENE3D), PTHR21661 (PANTHER), PTHR21661:SF2 (PANTHER), SignalP (SIGNALP), tmhmm (TMHMM), SSF53474 (SUPERFAMILY)
contig01517_1.exp	GATTTTGTTTCTTAAATCGTGAAAGTTCCTTAATCTCTTTCGAGTGTTTATTATAATTTAATACCACTACATATATTTTTTTATTTGTTATTGGAAATAACATTTTTTAGTAATTAATTGTAAACCTAAAATATCAATATGAAACGAAGTTATGATTCAATGGTTAATTCTTCAATTGAAATTAGTTCATATCGTGATCAACATTTTAAGGGCTCCAGAAGTGAACAAGAACGGTTGCTACGTATGTCATCAACTTTATATATTGGAAATTTATCATTTTATACAACAGAAGAGCAAATTTATGAATTATTTTCTAAATGTGGTGATATTAGAAGAGTTATTATGGGACTGGATAAGTACAAAAAAACACCTTGTGGTTTCTGTTTTGTAGAGTATTAT…	719	gi|112983130|ref|NP_001037598.1|Cbp20 [Bombyx mori] >gi|95115190|gb|ABF55961.1| Cbp20 [Bombyx mori]	NP_001037598	3.3e-68	0.934			IPR000504; IPR012677; PTHR18847 (PANTHER), SSF54928 (SUPERFAMILY)
GME-string_Contig_1739.0	TTCAAACTAAAACTGTCTTGTGGTGCGGTGCAGAGGTTTGCCACGGCAATTTTATTGCCCGAATATTACAGTTATTTAGTTTCTAACTGTGAATAAATATATACCTCTATAATGGCCCCTCCCTATTATGCTGATCTTGGAAAGAAGGCAAATGATGTCTTCGGCAAAGGATACCACTTTGGTGTGTTCAAACTTGATCTTAAGACTAAGAGTGAGTCTGGTGTGGAGTTCAGCAGTGGTATCACCTCCAACCAGGAGAGTGGAAAGGTATTTGGCAGCCTTTCATCCAAATATGCTGTGAAAGACTACGGTCTCACATTCACAGAGAAATGGAACACGGACAACACACTGGCCACTGATATCACTATTCAGGATAAGATTGCTGCCGGTCTTAAAGTA…	1370	gi|91088621|ref|XP_967480.1|PREDICTED: similar to voltage-dependent anion-selective channel isoform 1 [Tribolium castaneum]	XP_967480	5.46e-108	0.815	P:anion transport; C:Nebenkern; F:voltage-gated anion channel activity; C:lipid particle; P:mitochondrial transport; C:mitochondrial outer membrane		IPR001925; PTHR11743 (PANTHER), PTHR11743:SF9 (PANTHER)
GME-string_Contig_1453.0	GTTAAAAAAATCTTTATTTCCTAAATAGATTCTATATTTAAAAAAAGAACATTGTACATAAATTATTACCTGCAGAAAAAATATCAGACCAATTAGTGCAACTCCAGCGAGGCAAGAACAATCGGAAGACGGAAAAAGCAGGTTTCCATTGATTGACCAATTCTGAAGTTGCACATCAAAATCACTCTCAGCTATATGGCAACAAATAAATACTGAGAGTGATGATTGCAGATAATAACTTATCAAATATTCACAATTAAATTTATTTTAATCCTGTATTGTTTACACATTGAAAACAAAAATAAATAATGAGTTTGTATTTTTCAAAAGGAACAATTATGTTGTGAAGTGAAGTATAAGCAATCAGAAGGGAACTGAAAATATCACAGGTGCAAATAA…	1535	gi|158635981|ref|NP_001091841.1|mitochondrial import inner membrane translocase [Bombyx mori] >gi|119866052|gb|ABM05495.1| mitochondrial import inner membrane translocase [Bombyx mori]	NP_001091841	8.42e-60	0.879			IPR003397; PTHR10485 (PANTHER), tmhmm (TMHMM)
GME-string_Contig_1609.0	TTCCAATGGTATCAACGCAGAGTACGCGGGGATTTTATATATTTTTTAGACCGTTTCTAGAAATCTAGTTTATATTATATCAACAACTTTCTATATTCTAAAAATATTATATATGTCTGGTTTTAACGTTTATTAAAATTACGCATTTTTACAGAATGATTCAGAAATTTTAACGTTATTTGGGTGCTATCTATTTTTTTTGTAAAAAATTATGGCTGGAAATTTTTGGCAAAGTTCTCATCATCAGCAGTGGATGCTGGATAAACAAGACCTTATTAGAGATCGTCAACACGACCTCAATATACTGTCAGAGGAAGAGTATCAAAAAATATTTAATTTCTTTGCGAGTATAATTCAAGTTCTCGGAGAACAGCTGAAACTCCGACAACAAGTGATTGC…	1300	gi|58384260|ref|XP_313156.2|AGAP004240-PA [Anopheles gambiae str. PEST] >gi|74921277|sp|Q7QB13.2|CCNC_ANOGA RecName: Full=Cyclin-C >gi|55241371|gb|EAA08619.2| AGAP004240-PA [Anopheles gambiae str. PEST]	XP_313156	4.58e-125	0.904	C:mediator complex; P:regulation of transcription from RNA polymerase II promoter; F:RNA polymerase II transcription mediator activity; C:transcription factor complex		IPR006670; IPR006671; IPR011028; IPR013763; IPR015429; PIRSF028758 (PIR), PTHR10026:SF7 (PANTHER)
contig22100_1.exp	AGCGAATGAATGATATTTGTTGAGTATTCTTAAATTTTGCTTTTCTCCTTATTATTCTCTTCTGTATAGTTATAACTTGAATAATTATAATCAATAAGATATAAAGAAAAATGGCACAAACAGCGGGCGTAAAGCCTATGACCATTGCCGGTCGAGTGGCCTCTGAGAGGGAACGATGTATGGGTATGACCGATGCTGAAAGAGCTTGGCGCAAACAGTGGTTAAAAGATCAAGTCTTGGCTCCCAACGAACCTGTATATGTAGAGGAATATTGGAGAGAAAGGACTAACCCCATTCGTCGTTTCTATCGCAAACCCTTGGATAAATTATTCACTGCCCTTATTCCAATGCTGGGTGAAGAGCGTGCTGTAAATTATAGATATATTACTGGAAAGCTTG…	735	gi|148298880|ref|NP_001091805.1|hypothetical protein LOC778510 [Bombyx mori] >gi|116272513|gb|ABJ97192.1| hypothetical protein [Bombyx mori]	NP_001091805	1.11e-74	0.706			IPR019174; PTHR21106 (PANTHER)
contig00649_1.exp	AAGCAGTGGTATCAACGCAGAGTACGCGGGGACTTTGCTTCGAGCGTTCGCAGTGATCGCACGTCCCAACGTTAAATTGAAATTCAAACTTTTCTCATAACATTGACAATGGTTGTGAAACTAGAAACTGTTGCCGCGTTGTACGCTGACGCCTACCCGGCATTACCGAAGTCTCGCCGCGATATGGAGTGCATGGCTACTGACTGTCCGAGGCGCCAGAAGCCTCGCTGCACTTCTTTGCCGGCGGTGGTAGAAGATGACTCCGAGGTGGAAGCATATAAACCTGAACCGAGGTCCTACATCCTGACCACTGAATTGAGAAGACAGAAGTCATTTTCGCCTCCACCCCGCCAGAAGATGCAACGGCAGCTGGCTCTACCCTCTCTATCTGAAGACGAA…	748							no IPS match
contig19083_1.exp	AAGCAGTGGTATCAACGCAGAGTACGCGGGGAGTGTAACTATTAATGGACAGCAGGTCGCTAACTGACGTGCTTCTCCTAATTACAGTTCTTTTAACTACTGAAATTCTTTAATTTGAATTAGCTGTATTGAGTTATGTAGTTGTGAAGATAAGATAAAGCGAAGTAACATGTACTGGGCCTTCTGATAACACAGCCGACGTAATTGAGTCCTGTCAATACTTGACGATATGCTCTCTTATGCGGTTATACCTAAGTGTTTATATAGTTCAGAATATATTGGAATATTCTGCTGATATTGTTTGTTAAGTATTGTGAAAATGATCGTAACTGTCACAGTGGCTGTGTTGTGAGTGCAGTGCAATTTATTTTTTATTAAGGATATTTTACGATGTCATAT…	1357	gi|219417352|ref|XP_002206482.1|hypothetical protein BRAFLDRAFT_69049 [Branchiostoma floridae] >gi|229277752|gb|EEN48543.1| hypothetical protein BRAFLDRAFT_69049 [Branchiostoma floridae]	XP_002206482	0.00799169	0.528			no IPS match
GME-string_Contig_966.0	ATTTTTATTGGATGTCGTAATGACACTGGTTATTCCAATATTTTATTTATTATTTAAAAATGGCTAAATATATAGCACAAATAATAGTGCTAGGTGCTCAAGTTGTAGGGCGGGCCTTTGCTAGAGCATTAAAACAAGAGTTGGCTGCGTCACAAGAAGCCGCTAAGCGAGCTGGAGGAGGACCTCAGGGTGCTCGAAGAGCAGCAGCTAATGCATCAACAGGCCTGACTTTGGAAGAAGCAATGCAAATATTAAATGTAGATAAATTAGATTCTGAGAAAATTAAGAAAAATTATGAACATTTATTTACAGTGAATGATAAAGGAAAAGGTGGTTCTTTTTATTTACAATCCAAAATTGTTAGAGCGAAAGAGCGGATAGATGCCGAATTTAAACAGA…	716	gi|114052549|ref|NP_001040256.1|mitochondria-associated granulocyte macrophage CSF signaling molecule [Bombyx mori] >gi|87248529|gb|ABD36317.1| mitochondria-associated granulocyte macrophage CSF signaling molecule [Bombyx mori]	NP_001040256	2.22e-40	0.824			IPR005341; SignalP (SIGNALP)
GME-string_Contig_1065.0	TTCGCCGCCATTTTGACATCCAAGCGAATTGTAAAGAATTCAGTGAAGTGAAGCGTTTTTACTTGATATTTTAGTTATTTGCTCCTGAAAGTACTATATATATAAGCACCAAAATGGGGAATATGTTTGCAAATTTATTTAAAGGCCTATTTGGCAAAAAGGAGATGAGAATATTGATGGTCGGCTTGGATGCTGCTGGTAAAACCACAATTCTATACAAACTTAAATTAGGTGAAATTGTTACAACAATACCTACTATTGGATTCAATGTGGAAACTGTAGAATACAAAAACATCAGTTTCACTGTGTGGGATGTCGGCGGTCAAGACAAAATTAGGCCATTGTGGAGGCATTATTTCCAGAATACACAGGGTCTCATTTTTGTAGTAGACAGTAATG…	1219	gi|148298726|ref|NP_001091755.1|ADP-ribosylation factor [Bombyx mori] >gi|87248075|gb|ABD36090.1| ADP-ribosylation factor [Bombyx mori]	NP_001091755	3.56e-100	0.988	P:regulation of cell shape; P:small GTPase mediated signal transduction; P:cell adhesion; P:protein amino acid ADP-ribosylation; P:neurotransmitter secretion; F:GTPase activity; P:endosome transport; P:synaptic vesicle endocytosis; P:protein transport; C:Golgi apparatus; F:GTP binding	EC:3.6.5.1; EC:3.6.5.2; EC:3.6.5.3; EC:3.6.5.4	IPR005225; IPR006688; IPR006689; G3DSA:3.40.50.300 (GENE3D), PTHR11711:SF30 (PANTHER), PS51417 (PROFILE), SSF52540 (SUPERFAMILY)
GME-string_Contig_1554.0	TTAGGTAGTTAAATGAACAAAGAATACGATAATTATAACGTTTTCCTGAAGCTTAGTCAATGTTACTTGTATTGTGTTCTCTCTAGGTATGCCAAAATTAGAATTTTGTTATTTATCGAACGCTAACATGCAGTGACATATTAAACCTCATTACGATAAACTAATACAAAATGTATTTCATGTATTCACTTCTTTTTTTAACAATTATTTCTTATGGTGAATGTAACTGTGATGATCCACGGCCATATACAGAAGGACAAACTTTGAACTTAAATATACGTCTAACCTACTACCTACTTAGGTGTCCAACACTTTATCAATATGAGATTTTAAGTAAACAAAATAAGAACATTAAATCAGAAAGTACTGCTCATTTACCGTATAATAATATAACATTTT…	1545							SignalP (SIGNALP), tmhmm (TMHMM)
contig17911_1.exp	ACATAGATAGCATAGCCTTTTGTTACAGCCCTGTTTACATTGAGGAATTGATCAAAGAATATTGGCACGCCTATTGTTGGCACACCAAAGTGTATGGCTTCAGTGGATGACAGCAAACCACCGTGAGATATGAAGAACAAACAGTTTGGATGGGCTAGTATACTTTGTTGAGGAGCCCACTTCAATATATGTACATTTTTAGGTAAATTCTGCAAATCTGCCTCATATTTCCATATAACAGTCTGCTTCAACTCCCCGAAGACTTTAAGAAGTCCCTCTGTCACATCGTTCGGGATATCCTTACTCTGCCATGTGGATCCCATGCTGAAGTATATAACGCCATCTTTTGCATTGTCCATTAAACTTTGTAAGTCTTTAGGCAGCGGTTTCGCTGGAGAT…	1259	gi|112983138|ref|NP_001037040.1|phenol UDP-glucosyltransferase [Bombyx mori] >gi|18028141|gb|AAL55994.1|AF324465_1 phenol UDP-glucosyltransferase [Bombyx mori]	NP_001037040	6.88e-62	0.541	F:transferase activity, transferring hexosyl groups; P:metabolic process	EC:2.4.1.0	SignalP (SIGNALP), tmhmm (TMHMM), SSF53756 (SUPERFAMILY)
GME-string_Contig_1872.0	AATGACAGTATAAGAGTACGCGGGAACCAAAATAAAAAAAATTAAAAGCTATAAAGCCATCTGATAAAATTAATAATTTACTTAATAAATGACATAGAAAAAAGAAAATGGGGGTTCGTGGTTTGACTACTTACGTAAATTCAAATCAAGAATTGTTTTTACAAAACTTTTCTTTACACGACTCTTGTGTTGTTGTCGATGGAAACAGTATGTGTGCTCAATTATATAGTGAGTGAATTTGAAGCCGATGATGAAATAGCAGCTCTGGCAAGGACTTTAAACTGCCCAGTCTTGAGTTATGACTCAGATTTCTTTATATATAATATAAAGTATATACCATTCAACACTTTGGACCACAAACCAACACTTGTAGAAGAAGGTGACAAAAGATTTTATGTC…	1903	gi|156549310|ref|XP_001600677.1|PREDICTED: similar to GA18175-PA [Nasonia vitripennis]	XP_001600677	1.41e-43	0.487			PTHR15665 (PANTHER), SSF88723 (SUPERFAMILY)
GME-string_Contig_259.0	AAATGTAATCTGTGGTTCAACTTCAAAATAAATTTTGCAATATCCATTCATTATAATAGAATTTGTTATCTAATTATTACCTAGCAAAACAAGAAAATTATAAAATGAATTGAAAATAATTTGTAATGAATTAATTTTGTATTTGTTCGTAGTAAATTACTGAAAAAACTATGGCCAGTTCCATTATTTTAGCAGGCTTAGGGATGGCTGCAGTTGGATTTGCAGGTCGCTATATCCTTAGACAAATGCCCAATGCTTCTATGAAATTTTCTGAAGCCATGAAGAATTTGCCTAGATTTGATAGTGAAACACTGGCTAATTCTAAATACTACAAAGGTGGATTTGAACCTAAAATGACAAAAAGAGAAGCTGCATTAATATTAGGTGTCAGCCCCACTG…	729	gi|114052917|ref|NP_001040116.1|DnaJ domain-containing protein [Bombyx mori] >gi|87248103|gb|ABD36104.1| DnaJ domain-containing protein [Bombyx mori]	NP_001040116	4.66e-57	0.913	F:heat shock protein binding		IPR001623; PTHR12763 (PANTHER), PTHR12763:SF6 (PANTHER), SignalP (SIGNALP), tmhmm (TMHMM)
contig22177_1.exp	TTTTTTTTTCTAGCTGTCAATGTCTTTTATTTAAAATATTTAAAAGAAAGCAAAACACAGCTAAAACACTAACAATTGTTTATGAAACAAGCAACTACAAACTGAACAATATTTTTGAAGCATTGTGTGCTTGAAAATCGAACTTTCGACGAATTGCGATAGTATTTTTCACTTTCTTAGCAATTTTAATGTTTTCCTCCCTCGACTTATTTGTTGTCCAAATGACGACTTTACTTCGAAATCTGACATTAACTATAACACCAGAAATCATATCCATATTTTCGAAATTTTCCCCAATCAAAAGGAGAACAATATCTAACCAAATGGCGTTTAAATGGTGCAAATTTTCAGCCATAATGACCCAACGACCGCCGGATACGTTATTCGAGTCTTCCCACA…	828	gi|114051309|ref|NP_001040379.1|mRNA cap-binding protein eIF4E [Bombyx mori] >gi|95102686|gb|ABF51281.1| mRNA cap-binding protein eIF4E [Bombyx mori] >gi|95103138|gb|ABF51510.1| cap-binding protein eIF4E [Bombyx mori]	NP_001040379	3.46e-49	0.679	C:eukaryotic translation initiation factor 4F complex; F:RNA cap binding; F:translation initiation factor activity; C:ribosome; P:regulation of translational initiation		IPR001040; IPR019770
GME-string_Contig_1373.0	TTCCCGCTGGTTTTGTTTCGGATTCCTGCTCTCGTCTTGTCATTTTCTTTGTGGGTTCACCGACATATAAGCGTCGTTATCTATTTTACATTTATTTTCACATATTTTAGATCACTACATAGAATTCAAATACAATGTTCGAAGCACGCCTTCTCCGAAGCTCTATACTTAAAAAGGTCTTAGAAGCTATTAAAGACCTACTCACACAGGCCACATTCGACTGTGATGATAATGGCATTCAACTACAGGCTATGGATAATTCCCATGTATCACTTGTCTCCCTTACTCTCCGAGCAGATGGATTTGACAAGTACAGGTGTGACAGAAACATCTCAATGGGCATGAATCTAGGAAGTATGTCAAAAATCCTAAAATGTGCTGGTGACAAGGACACAGTGA…	1159	gi|21717396|dbj|BAC02930.1|proliferating cell nuclear antigen [Hyphantria cunea] >gi|45736601|dbj|BAD13316.1| proliferating cell nuclear antigen [Hyphantria cunea]	BAC02930	1.24e-139	0.939	F:DNA polymerase processivity factor activity; F:DNA binding; P:regulation of DNA replication; C:PCNA complex; C:nucleus; C:DNA polymerase complex		IPR000730; G3DSA:3.70.10.10 (GENE3D), SignalP (SIGNALP), SSF55979 (SUPERFAMILY)
contig06645_1.exp	CGCTGGTTATTTTTAACCGTTGGATTATTCAGACGATGTGTAAAACAGAATAGTATTTAGGTAATTCTATAAAACACAAAATGTACTTGTAGGTTACGAGAATGTTGAATCATATATAAAATTTTTGGGTATTTCAGATAGGGAATTAATAAAGTGAATTATTGACTTGTTCAACCTTTTTGGATTTGAATCTACAATAGACTAACCTCATTGCAACAGACTGGTCGAAACTTTGTAACGGAGATATTTTGTATAGCATTACACTGAATCACTGCCTTATAGTGCCGGAACTGTGCGTGGGCCCATCATTCGACTGTGCACTTTTAAAGCAGACTGCCTTGTTAGTTAAGTAATGTTTAATTTCTCCAATAAGACACGGGACTCCTTTAATATGTTTAA…	1633							no IPS match
contig01077_1.exp	GGGGAGTCGCAATCGCGGCCTTAACCGCCATGGGTCGCTCTCTACGTTCGTTCTCTGCGTATACGCATCCATTTATCACGAAATATTCCCGTCATGCTGCCACCGGATGTCCATTTTCAAAACGCCAGCGTTCGCAAATCGCTCCAACAGCTGAACTCAACGAGGAAGTTTTTGCAAATGCCAAACCCTACTCTGAGGTACCAGGACCGAAGCCCATACCGATATTGGGAAATACGTGGCGAATGGTGCCCATAATTGGGCAGTTCGATATATCGGAATTCGCGAAAGTGACAAAATTTTTCTTGGAAAAATATGGAAAGATCGTGCGTCTCGGTGGCCTTATAGGTAGACCTGATCTTTTGTTTGTGTACGATGCAGATGAGATCGAAAGGATGTACA…	1363	gi|66551411|ref|XP_397170.2|PREDICTED: similar to Probable cytochrome P450 301a1, mitochondrial precursor (CYPCCCIA1) [Apis mellifera]	XP_397170	2.39e-172	0.813			no IPS match
GME-string_Contig_1965.0	CACAGTCTTAGTTTGCATAGTTCACAACCTGACGTCGAAATCCGACGGAATTATCAACAAACGATAACAAAGAACAACAATGGCTTCAGTACCCACCGTGACTATGGATGAGCTATCAAGAGCTGTACAGGACACCACCATCAGTCTCAACGCCAAGAGGGTTCTAGAAGGCATACTCAATGACTTCATGGACCTGCAATTCGGGAAGGAAACACCTTATACAACTGGAAAAACGGTTATCCCATCAGGATCTACCATCGAGGATGTAAATATTAGTGCTACTGATTTATCAATAGATAAGAAATTTAGAGATATCTTTGTGAAAATTTCAAATACACACAATAGTGGAGACTTAACTCCGCAATCCCCTAACAAAGGTTGGGATCCAAAGTTAACACC…	710							no IPS match
GME-string_Contig_2108.0	TTGAAATTTTGTCAATTTCCAGAAAAACATTTGATATTTTGGCAAAAATAAAAAATTGCATCTGACAATCTTGATTTAGAAGACAGAAGGCCAACATAGTCTCTCTAATCTGTGGTTCAAATTATACCTTGTCATTATAAACAAATATTATTCTGCTAATAAGAAACCAAAAATTACATAAAAAATTGGTGAAAGCAAGCTTTTTTCGCGAGTTTTTCTTTGTATTTTATAGTAAGAACTTTTTCCGTTTTCTAAACAATGGAAACTCAAACTTGTCTGTTTTTGGGAATAAAAGTAAAACCTGGACCAATAGAACGCATTAAATTGGAGAATTTTGGTCTAGATAATACTGTGGTACATTTAAAAACAGAAGCAGAAAAGAAAGCTAATATACCATCT…	1600	gi|189234542|ref|XP_973179.2|PREDICTED: similar to bone marrow stromal cell-derived ubiquitin-like protein [Tribolium castaneum]	XP_973179	4.46e-19	0.511			IPR000626; IPR015496; IPR015940; IPR019955; G3DSA:3.10.20.90 (GENE3D), SSF54236 (SUPERFAMILY)
GME-string_Contig_1535.0	CTTATCTGTGATTGTGACTGACGTTATATACATACCGTACCTACCAATATATTGTTTACTTCAGTGTTAAAGTAAGGTCATTCAGGTCATATCAAAACTAGGTATTTCATTTTGAGTGGAGAGTATCAATTCTCTTTAGAGTAGCTTTGGGATTACTTGTTTCATTGGTTGTAAATTATAAAAGTGATATAATAATAGCCACAAGTAATACAATTACACATTTTAAATTTAACTGCATTTCTTTTCTAAGAGAACATAAGCCGGTACTTTTTGTTTAATTGAATTTCTACACAGATAACTTAAATATAAATCAATAAAATGGGTCGCAAATTTGTTGTTGGTGGCAACTGGAAGATGAATGGTGACAAAAACCAGATTTTTGAGATCATCAGCAACTTG…	1936	gi|154707830|gb|AAU84716.2|triosephosphate isomerase [Helicoverpa armigera]	AAU84716	2.74e-114	0.843	P:gluconeogenesis; P:fatty acid biosynthetic process; F:triose-phosphate isomerase activity; P:pentose-phosphate shunt; P:glycolysis; P:fructose metabolic process; P:mannose metabolic process; P:inositol metabolic process; P:carbon utilization; P:glycerolipid metabolic process	EC:5.3.1.1	IPR000652; IPR013785; IPR020861; PS51440 (PROFILE)
contig00068_1.r1.exp	AATATTTATTCACGAGATTAATTCGAAGCTTATAATATAGTGGATAAAAGAAAATAATCGCTATCTACATAATAGTCTACTGGATTCTATGAGAAATAATCTACTAAAGGCATAGAGTAATTGTGAAAGTGGAAGTGGTGTATAACGTTTGCAGTACAATCTCAACGTAACATTTTTATAAGTTATAAAGTAAATTAATAATATAATGGTAGTTTCATATTTTTCAAATTATTATTAAACATTAGAAATGTTTACTTGCTGGTTACACAAAGACGAATGCGCGGAACGATTACGTTCAGATAACATGCCTATTGATGTAAATTTATATTTAAAAATGTAGATGCGCTAAGATTCGACAATTAATATATGACTGAGATTATTATTGTGCCTATTATTTAT…	1706	gi|157131193|ref|XP_001662161.1|hypothetical protein AaeL_AAEL012023 [Aedes aegypti] >gi|108871616|gb|EAT35841.1| conserved hypothetical protein [Aedes aegypti]	XP_001662161	1.83e-26	0.761			IPR018276
contig00935_1.exp	AATAATATATTTCTTAAACAAAAAATATATAAAAAAAATTACTACTTTTTTGAAAATATAAAAAGATTTACACATTATATAAATTTGCGTCATTTCGGTGTATAATCAAAATACAATATATAGAATAAGTATATTAATGATAACACAAGTAGCACCCTAATAATATCTAACATTGAGTTCCTCGCTCTGGGTGGTCCACACTTGTGCAGCTGGCCCATCGTAGATGTCAACATGGTTCAGATCAAATTTTAATACACCAAATGTTGCGAATTTATTCTTCCACTTCTCAGTTTGTGGTAAATTGAGTAAAGCATCACATATGGCGGTTTTAATTTTGTCATTTAGTTTCCTATTTACGACTATAGGATATGGCGGGAGACGGCCCAATGTTTCCAACAG…	759	gi|239799279|dbj|BAH70568.1|ACYPI002360 [Acyrthosiphon pisum]	BAH70568	2.06e-20	0.557			no IPS match
GME-string_Contig_1982.0	TTTTTTCTATTAATGGTTGTACTCTGTGCAAGGATTTTCGGAGCAAATTTTCAGCCACAGTTTTCAGCTATTTTCGAATAGTTTCTAAATTTTGTATATTTGTTGTGAATTAATTATAATATAATAATGGCAATGGCTTTTCGCAACATGTTAAGGAATGCGTCGAGGAGGATCCAAGTTCGAAATTATGCTGATGCCCCCAGAGGTGACGAAATGGCCCTAACATTTGCTGCTGGTAACAAGGTCTTCTATGACAAGCAAGTTGTGAAACAAATTGATGTGCCATCATTCAGTGGGTCTTTTGGTATTCTACCAAAGCATGTACCAACACTTGCTGTTCTTCGCCCTGGTGTCGTCACTGTGATTGAAAATGATGGCAAACAAAACAGGATCTTTGTT…	712	gi|151301059|ref|NP_001093091.1|H+ transporting ATP synthase delta subunit [Bombyx mori] >gi|95102732|gb|ABF51307.1| H+ transporting ATP synthase delta subunit [Bombyx mori]	NP_001093091	3.15e-55	0.834	F:hydrogen ion transporting ATP synthase activity, rotational mechanism; P:ATP synthesis coupled proton transport; F:proton-transporting ATPase activity, rotational mechanism; C:proton-transporting ATP synthase complex	EC:3.6.3.14	IPR001469; IPR020546; IPR020547; PTHR13822:SF1 (PANTHER)
contig00577_1.exp	AGTTCCATTACTTTTCCCGCTGAAGATAAATTGATACTACTGTCATAGAATACCCATTCTATGTTTCTCTTTTTCTTATTTTGGCGGGAAACACGCAAACGCAAGCAAGTGGAAGTAAATATTTTTGGTTTTTGATATTATAATTTTTTTATTTTCCTAGCTTTTGATTATTGGCATCGTTTGTAAATAAAATACAAAAATAAACATTACTCACTGATGAATACAACTTACAAAACATACCTATATTTGGCGAATAACAACAGGACAATTTCCATTATGTAAACAGAAACTAATAGAGTTATTTTGTAACTTTGTAATAAATATGAAAATATGTCGTCGATAAAATCGACTAATATAGCTGAGTCTCCAAAGACACCGGGTGGCATCAGTAAATCATTG…	1238							no IPS match
GME-string_Contig_1135.0	TTTGCGGTCTGCCTACTATTCGTGTTCGCTCATGTATTCCATTCGTTATCCGAATATCGCGCATTTTTTTTAATTTACTTATTTAACCGCACGCGATAATTGAACTTTAAATATTATTTTAGTTACCTATTAAGTTTAAATTTAAAGAAAGATTGTAACTAATTGATTTATTCGTCTAAAACAATGACAGACGTTGCGAAAAAGGTTCAAGAGTATAAAGACTCCCTTAAACAGAAGGCTGAGCATTTAATCATAAAAGGATTTCCAGAGAAAATAGTGAAGTTGAATGAATTGTTAGAGACATCAAATTTCCAAAATCGGGATCTAGCTGATGTTCACCAGGATTTAAACATTCCAATACCACCCCCAGTAGCGGCTTTGAATGAGCCAAATGCAAAG…	799	gi|156550873|ref|XP_001604188.1|PREDICTED: similar to proteasome activator subunit [Nasonia vitripennis]	XP_001604188	1.43e-81	0.797			no IPS match
GME-string_Contig_499.0	AGTGTTGTGATCAGCTCTAGACGCGCGAGTATTGTGTATCATCACGTTTGTGATCAATTTCGGGTTATCCAACATGGCGCGACGGAAAAGTGTGTGTACAAAGTGGACTTTAGTTTTAATTGTAGCATTCTGTTCGTTTGTGTATTCGCGACCTCAAGAAGTGCTTTCACAATCACCCAATGTCCATAGTCCTATTACTAGTGTTGAAACAAACAAATCAACAGAAAACCCAATAAGGAATTCCAGTGTACCAAATGAAACAGAGCCTCCGAAGACAGAGACATCTACACCAGTATCTTTGGACAAAAATTCCGCGAGAGACGTCAAGACCAAAGGTCCGGCTATTGGCGAGTCCATAAAACTTGTTGCAAATCAATTACTGGATAAACCTTCTAATAA…	708	gi|189236117|ref|XP_001813892.1|PREDICTED: similar to conserved hypothetical protein [Tribolium castaneum]	XP_001813892	3.99e-10	0.475			tmhmm (TMHMM)
contig01710_1.f1.exp	GTTATAGAAGGCAAAATCAAGGACTTATTAGAGAGTGAAAATGTAGTTAAAATCATACATGACTGTAGAAATGACTCAGTTAATTTACATAATCAATTTGAGATCACTTTAAAGAATGTTTTTGATACTCAAGCTGCTCATGCTGTGTTGCAATTACAGCAGCAAGGTGTACCTGTTTATAAAGTTAAAAATCTGAGCCTCAATGCCATGTGTGAATTATATAATGCTCCGATGAACCCGATGAAGGAGCAGTTGAAAAATGTATATCGCAGAGACCAGCGTTATTGGGCACGGAGGCCATTAACAAAGGATATGATTATTTATGCAGCTTCAGATGTTCTTTCCTTAGTCAATCCTGCAATATATGCATATATGTCGAGCAATATTAAGCCAGATAAT…	1789	gi|158292666|ref|XP_314043.4|AGAP005155-PA [Anopheles gambiae str. PEST] >gi|157017099|gb|EAA09562.4| AGAP005155-PA [Anopheles gambiae str. PEST]	XP_314043	1.87e-53	0.816			IPR002562; tmhmm (TMHMM)
GME-string_Contig_1300.0	TCGTAAATAGAGTTGTGAGCTATCAACACGTGTTCCGGGTGTATTTTGTATAATTATTCCTAATCGATTTTTCTCACAAACAATGCCTATTGATCTGTACCTGAATCCTGGCTCTGCGCCCTGCAGAGCAGTGCTCCTCACAGTGAGAGCTCTCAACTTGGACGTCAATCAGAAATTGACAGATTTAATGAAAGGAGAACATCTTACACCGGAGTATCTAAAGATCAATCCTCAGCACACTATCCCCACATTAGTGGACGACGATTTCTCAGTATGGGAGTCGAGAGCCATAATAACCTATTTGGTGAACAAATATGGTAAAGATACAGGACTGTACCCTGAGGAGCCGCGAGCTAGGGCCACTGTTGATCAGAGGCTGTACTTCGATATGGGAACACT…	849	gi|14517793|gb|AAK64362.1|AF336288_1glutathione-S-transferase-like protein [Galleria mellonella]	AAK64362	6.57e-83	0.801	F:transferase activity		IPR004045; IPR004046; IPR010987; IPR012336; IPR017933; PTHR11260 (PANTHER), PTHR11260:SF8 (PANTHER)
GME-string_Contig_754.0	TTCTTTTCTTTATCTCTTTCTATGACATTACAAACTTATTAGAATTGAGTCATCTATTTTTCATAGTAAAGTAAAATATACAAAATTATTGATACAATAAACTTTTTTTGATTGATTGACGGCGAGTATGTCGGTCACTGCACTAGATTCTGAAATTACGAAAAGTGATAAATATTCAATTTTATTGCCCACTTACAATGAAAGGGAGAATTTGCCAATAATAATATGGTTGATTATTAAGTATTTAGACAACAGCGGTTATGATTACGAAGTAATTGTGATCGACGATGGAAGTCCAGACGGTACTTTGGAAGTCGCGAAGCAACTTCAAAAGATCTACGGATCCAATAAAATAGTGTTACGCCCTCGTGAGAAAAAATTGGGTTTGGGCACAGCTTA…	1231	gi|48101013|ref|XP_392640.1|PREDICTED: similar to Probable dolichol-phosphate mannosyltransferase (Dolichol-phosphate mannose synthase) (Dolichyl-phosphate beta-D-mannosyltransferase) (Mannose-P-dolichol synthase) (MPD synthase) (DPM synthase) [Apis mellifera]	XP_392640	4.23e-117	0.914	C:endoplasmic reticulum membrane; F:dolichyl-phosphate beta-D-mannosyltransferase activity; P:protein amino acid O-linked mannosylation; P:GPI anchor biosynthetic process; F:dolichyl-phosphate-mannose-protein mannosyltransferase activity; C:alpha-1,6-mannosyltransferase complex	EC:2.4.1.83; EC:2.4.1.109	IPR001173; G3DSA:3.90.550.10 (GENE3D), PTHR10859 (PANTHER), SSF53448 (SUPERFAMILY)
GME-string_Contig_1530.0	ACATTTCGTGGGGATTCATTTTTTAACACATTTGACTTTACTGCTACTTGCCAATTTCTAAATTCTAACCAAACACTCTTCAGAAATAGATAAAACATTGTTTAATAAATCATGGATGACGATATGGTATTTGATCCATCTTTAAAGAAGAAAAAGAAGAAGAAAACTGGTTTTGATATGGACGCAGCACTCGCAGAACAGGGCGAAAGCGCAAGCATGGAGGCACCAGTGGAGACAGGTGACGTAGACGTGCCTGAGGACGATAACCTTGATTTAGACAATTTTGGTAAAAAAAAGAAGAAGAAAAAGAAGACCTTCTTTAATTTGGAAGAGATTGAGAATGCATTGCCCGAAACTCCACCTATTGAAGAACCAGAACCTCAGGAAGTTGAAGATATT…	2880	gi|58392502|ref|XP_319417.2|AGAP010229-PA [Anopheles gambiae str. PEST] >gi|55236443|gb|EAA13946.2| AGAP010229-PA [Anopheles gambiae str. PEST]	XP_319417	1.34e-147	0.769	P:nitrogen compound metabolic process; F:hydrolase activity, acting on carbon-nitrogen (but not peptide) bonds		IPR003010; PTHR23088 (PANTHER)
contig21863_1.exp	AGAAGCAGTGGTATCAACGCAGAGTACTTTTTTTGTTTTTTTTTTTTTTTTTTTTGTTTTTGCAAATACATATTTATTTCCAATATTACTTGCATAAATACTCGTACCTTTTAATTTAAATCATCATCTGAATCTAATAAATCCATTTTATGTATACCCACTGTTCTTAATAAATTACTAGAAGGTCCAGATGAACCCTCTTCTTCTTTCATACTTTTTATGATATTAATAAAAGTATTGTCTGCTTCTCTCTCTTCTATATTATTTCTCTCCATTTTGAGATCTTTCTTTTTTTCTACTAGCTCATTTGGTAGACTTTCATCAGAATCATCACTAAAGTCAGTATTTTCGTCACTATTATCTTTATCTCTAGAAATAATATTTAACATTTTTTCTATA…	1927	gi|91078462|ref|XP_967648.1|PREDICTED: similar to SGT1 protein homolog ecdysoneless [Tribolium castaneum]	XP_967648	1.55e-85	0.497			IPR010770
GME-string_Contig_315.0	ACTATTAATGAGATGGTCACATTGAATAGATGTGATTGTAATTGTCAAATTTTATATTTTATAGTATTTGCATTGCGTTCTTCATTTATTACATTCTCAAATTTTGTTTAACTTAAATTGTTTCAAGACTTATTTTTGTATAAATAAATGGAGTGAAACGTATATTTGAAAACATTTTATTCCTCTTGATTGCTAGTGAGTATTTAAATGTTATTGAATGTAATTTTGTGACAAAAAGAAATGACTGTTAATTTTTTTATATTATCAAAAAATCGTGAATGCCACAAGTACAATTGTTAGTTGGTGGTGTATGGAGAATAAAATGGGTGATTTGTATATAGCCGTCGTCTGCTCATCGAATATGAACCGAAGTATGGAAGCTCATGCATTCCTCGTCAA…	1178	gi|221579697|gb|ACM24350.1|Ssu72 domain protein [Bombyx mori]	ACM24350	2.97e-96	0.857			IPR006811; PTHR20383:SF3 (PANTHER)
GME-string_Contig_1571.0	CGTTTAGTCAAGTGACGCCATTGTGAGCCGTAACGACTTTTGTGTGCCGAAGGTTTAATCTGGATTTACTTAAACAATCTTGGAGTAGAATAAAAATATAAATAAAAATGACGGACGCTGATATGCCCACTTTTAAGTGCGTCCTGGTTGGCGACGGTGGTACTGGTAAAACCACATTCGTAAAACGACACTTGACTGGAGAGTTCGAGAAACGATACGTTGCCACACTTGGTGTCGAAGTGCATCCTTTAGTGTTCCACACAAACCGCGGCCCCATCAGATTTAATGTTTGGGATACAGCTGGCCAGGAGAAATTTGGAGGCCTAAGAGATGGTTACTACATTCAAGGTCAATGTGCTATCATAATGTTCGATGTAACCTCCCGTGTCACTTACAAAA…	1437	gi|114052751|ref|NP_001040274.1|GTP-binding nuclear protein Ran [Bombyx mori] >gi|87248587|gb|ABD36346.1| GTP-binding nuclear protein Ran [Bombyx mori]	NP_001040274	3.09e-117	0.961			IPR002041; IPR005225; IPR013753; G3DSA:3.40.50.300 (GENE3D), PTHR11708 (PANTHER), PTHR11708:SF269 (PANTHER), SSF52540 (SUPERFAMILY)
GME-string_Contig_2648.0	CGCAAAGTAAAAACAGTTTTATTTACAATATTAACAGGATAATATAAACTACCACAATTTAAAGAAATTAAATAATCCTTTCCATGAACTATTTTACAAACTCAAAATGCATGTACTTTTTTGCTTTTAAAGACAAAAAACTTAACAAGATAATTGTACTACTTGGTCCTGTGCAGGATAATTAGGTAGTGTAAGATTGTATTTGGTAATTATTTCAGGCGGTAAAAATCTACCTCCTAAGAAGTGTTTAGTGTCATTTAAGATTTCAGGCCGAGCACAAAGTTTTGGTGCAGAAAGAGATATTAACATTGCTGGTTTCAAGGCATGACTAGAATCAGGACCCTTTTCCACATGCCATCCACTTGGAATGTCCACACTGCACACTGGTAGTCCACTATC…	1186	gi|195394275|ref|XP_002055771.1|GJ19543 [Drosophila virilis] >gi|194150281|gb|EDW65972.1| GJ19543 [Drosophila virilis]	XP_002055771	2.84e-70	0.702			IPR004443; G3DSA:3.40.50.10260 (GENE3D), PTHR13232 (PANTHER), PTHR13232:SF9 (PANTHER), SignalP (SIGNALP)
GME-string_Contig_1226.0	TGTCATTGTTATTAAAAAAATTAAAAAGGAATATTATCGTATTGAAATTTATCACTTGTTTATGAAAAGATTATAAATTTATACCTAATATTATCATTTCAATATTTTTCCTTTTTTTCTATTTTATACTATTTGTATTTTGTTCAATGCTTGCTAGGATTGTTAATGCATTGCCGTTTGGGCTATCACAGCAAATCACGAAGCTTTACTTCCAAGCACTTGTGCGTAACCAACGAGAGGCTCATAGTTTTGAAGAGTATCACGAATATAACAATATGGATGTTAGAATACTGCCTGCACTTCAAGACAACTACATGTATCTAATTGTAGACAAGGCAACTAAAGAAGCAGCTGTAGTGGATCCTGTTGAGCCCAGTACAGTCTTAAAAGCAGTGAAGG…	1154	gi|41053309|ref|NP_956337.1|hydroxyacylglutathione hydrolase [Danio rerio] >gi|37681823|gb|AAQ97789.1| hydroxyacyl glutathione hydrolase [Danio rerio] >gi|38511595|gb|AAH60913.1| Hydroxyacylglutathione hydrolase [Danio rerio] >gi|42744557|gb|AAH66607.1| Hagh protein [Danio rerio]	NP_956337	1.13e-92	0.776	P:carbohydrate metabolic process; P:glutathione metabolic process; F:hydroxyacylglutathione hydrolase activity; P:spermatogenesis; P:pyruvate metabolic process	EC:3.1.2.6	IPR017782; G3DSA:3.60.15.10 (GENE3D), PTHR11935 (PANTHER), PTHR11935:SF7 (PANTHER), PF00753 (PFAM), SignalP (SIGNALP), SSF56281 (SUPERFAMILY)
GME-string_Contig_1222.0	AGGATTGTGGTTAGGTTATCTATTGTAATATATTGAATTTGATTTACTTTGTTATAATGTTTGAAGATTAAGTCAAATAAATTATTTATTATTTGATCTGAAAAATAAATTATTGCATAAAATGGCTACTATATCCTCTGCCCCAGCTCCTGGTATGCAACAGATCGATTTATCTAAGTTAAATCTGCCGCAGTTGGCTCAATTGAAACAGCAATTGGATCAAGAGCTAAATGTCTTCCAAGATTCTCTGCAAACTTTAAAGATGGCTCAAGGTAAATTTGTGGAGTCTGGAGAAAGTGTAGACAAACTGACACCAGAGACGAAGGGTAAAACCATTTTAGTTCCATTGACAGAGTCCATGTATGTACCTGGAACTATAGCAGATTCTGAAAACGTTAT…	756	gi|91091434|ref|XP_972313.1|PREDICTED: similar to prefoldin subunit 5 [Tribolium castaneum]	XP_972313	9.36e-48	0.782			IPR004127; IPR009053; IPR011599; PTHR12674 (PANTHER)
GME-string_Contig_1111.0	ATTTAAGTGACATGACAGCTTCTGTCTTGTCATCTAATTGTCTCATTTATTCACTTATATACCGAATAATTAAATTTTATTTTTATTTATATGAAATATTATCGCTTATATTATTTATAAGCAATATAGTCTAAAACGTTTGTTGTGATAATAAACTGAAGTGAACATGTCGAGACAAGAGAAAAGCTCAAAGCCTGGGTTTGTTATCAAACTTTCGTGTGAAACCGTGCAAAAATTGTCCGAAGAAGACCAACAGCCCAAAGAAAAAAGTGAGTCCGCGATTTCTGCGCATACAGATAATTTGTCAGTTAGCAAAAGTGAAGAAAAGCCCAAGCAGATTGAAGATAATTTTATAGTTAGTCAGAATACTGAAACAAAAAGTGAATTAAATGTAGATCC…	867	gi|189242416|ref|XP_001811064.1|PREDICTED: similar to DEAD box ATP-dependent RNA helicase [Tribolium castaneum]	XP_001811064	1.13e-21	0.582			SignalP (SIGNALP), tmhmm (TMHMM)
contig16464_1.exp	AAGCAGTGGTATCAACGCAGAGTACGCGGGGAGTCGTATTCAACACATACAATGGTACGCTGCGCTGTGATTATAAATAAAACTGTATGAAATTGGTGGCCAGTAACAAATAGATAGTGTTATTAGACGGTTATCTGGTTCGCAAACGTGTTCCACGTCTTAGTGGAAAGAAATTGTACTTCAATACAGTCTTTTGTTCATCTTAGAAACAAATAACGATGAGTCGAAAGTCTATTGAATTTGAAGATGAAGAGTACGTTGATGTACGGAGCCTACCTCTGAAACCGCCGCAGCCAGCGCTTCTGCCTGAAAGGCCGTCACGCCGCCCCTGGCACCCAGTTATGTGGGATGATTCAATAGCAGGGAAGCCTAATACAACTGAGCAGTTACAAGCAGAAC…	675							no IPS match
GME-string_Contig_71.0	CACTTACTGTCAAATTGCGAGATTTTTCACTTTTTTATTAGTCTGTTCGGCGCTTTTGGTTATTTAATATTTATTTAAATAAAATAGTACATTGTAGTTTTAACTCTCGATTATAAAAAACAAATAAATTGAGATAAATAAACCAAGTCCTATAAGGTAGCGAAAATTATATATAAATAATTTGGTTATGTTTGTATAACAATCCGCGTTATTCTTGCTTTATTATAGATTTTTCAAAATGATCTATAAGTGGTGGCATAGATTTGTACGTCGTAGAACTAAACCAATACCTGTTGATCAAGCTATTTTGTGGAAACGTAGACTGAGTATAGCATATGGATTAGTGGCATGGAATGCCTTTGGGTTAGTCATATATAGTGCCTATAAGGGCAAAGCTGA…	713	gi|170040177|ref|XP_001847885.1|conserved hypothetical protein [Culex quinquefasciatus] >gi|167863744|gb|EDS27127.1| conserved hypothetical protein [Culex quinquefasciatus]	XP_001847885	2.2e-24	0.653			tmhmm (TMHMM)
GME-string_Contig_428.0	CAGCCCGGCCACCGTGTCAATTATCTGTCTGTCTGTCTTATTACATATCTACCTACATTGCAAAAAATATACCTTTTATAGTAGATTAACGGCTTAACGGTGTATAGACTTATATAGTGAATTTAATTTAAATAAACTTGGTTTAAGATTGTATTAACTTAACTTGGTGGGTGTCTTTGTTTCGGCTGGTTCTTACATATTTAATACTTGTAAAGGATAATCTGCTATCGAAATGGCGCCAGCGGCTGCAGCTGTAAGACCAAAGCCCGATGAAGATCCAATCGGCATCCGAGCAGTTCTGTTGGGACCGCCTGGTTCAGGCAAAGGAACTCAGGCTCCCCTACTCAAGGAGAAATACTGCGTTTGTCATTTATCAACCGGTGATATGCTTCGTGCTGA…	1121	gi|91076036|ref|XP_972103.1|PREDICTED: similar to Adenylate kinase-2 CG3140-PA [Tribolium castaneum]	XP_972103	2.03e-99	0.864	C:mitochondrial intermembrane space; F:adenylate kinase activity; C:lipid particle; P:ADP biosynthetic process; F:ATP binding; P:purine base metabolic process; P:ATP metabolic process	EC:2.7.4.3	IPR000850; IPR006259; IPR007862; G3DSA:3.40.50.300 (GENE3D), PTHR23359:SF22 (PANTHER), SSF52540 (SUPERFAMILY)
GME-string_Contig_2033.0	ATTTCATTAATCTAAGAATAGTGACTACTTTCAAATAACATGTTAATAATATAAATAAATATTATTTGCTTTTGTTCATAATCGTAACTGTTATTTTAACTTTATTCCTTATTTTATTACCTATTATTGTCATCTAGCCCAATAATGTATGAATTTTCCATACTACCTGAATGGAAGAAAGTTCTGTGAACGAGAAGAGTGATTCATAGGCTACGTAAAAATTTAGTGATTACCAATTTCAGTGTTTTCAATATCTCCGACTCGTACTATCCTCTTGTTTGTTTCATAGACAAGTACAAAATTCCTAGTTAATAATTCATATCGAGCAGAAAATTGTTATAAACAGATTTATACATTGTAAATAATAAAATACCTAAGCGATTTATAATTTCATTACTA…	1283	gi|114051774|ref|NP_001040179.1|calcium and integrin binding protein CIB [Bombyx mori] >gi|87248297|gb|ABD36201.1| calcium and integrin binding protein CIB [Bombyx mori]	NP_001040179	3.75e-63	0.835	F:calcium ion binding		IPR002048; IPR011992; IPR018247; IPR018249; PTHR23056 (PANTHER), PTHR23056:SF7 (PANTHER), SSF47473 (SUPERFAMILY)
contig20649_1.exp	GGTTTGTAACATTTAATATAGTAATGTATTCAGTACAACTGAGTAATCAAAATGACACTAATATTAAGTAGTTGCCTGCCAAATGAAAATTTTGGCATGTTCTAAAAAGCATATTTTTTTTACTAGCAACACGAAAGTAATTGATGTGAATAATCGATAATGTTGTATCATATTGTCTGTAAATTGACAGGTGCTTCCAATCTTAACACGTAATGCTGTTAAGGGTAAAAATTGGAATGCAAAATATATGTACTTGCATGTTCAGTTTACTAATAAAATCGGTAAATTAATTTGTAAACATAATGAAAAAAAATTTTTTTTTCTTTTCTGATTCATCTTTTTTGGTATATATTATCATTATAATGACAAATTATAATATAATACATAACCCATTATAAT…	1309							no IPS match
GME-string_Contig_2928.0	ATTGAAGTTTGTCTTTTTAGTGTACCCATTAAATTAGGTTTAAATATAGTCGTCTATTCTTTCATTACATTTTAAAATGATGTATCGCATGAAGAATATCATAAAATATGACGATCAGCTGTCATTGCCTAAATTCACACAGGTGAAGTCGCGGGTAAAAGCTAGTCTTTTAAAAAATAAGTGTTGAAATGGTAGAAAATAGTTAAAATGACAAAAAAAAAACTATAAGAAATCTCCCGAACAAAAAACTAGAAAAAAAAAGATTTGTTAAACTGTTGTGATTTAGGCACAGATTCCAAACAAGAAAATGGCTGAATTGGAAAAGCGACAAGATCTGCTGCTAAAAAAACTGGATATACTCTATGATAGAATTAAAACTATTAGTGCATATTGCAACTA…	1037	gi|189240806|ref|XP_001811380.1|PREDICTED: similar to AGAP005418-PA [Tribolium castaneum]	XP_001811380	5.96e-10	0.502			PTHR13438 (PANTHER)
contig02319_1.f1.exp	GTATCAACGCAGAGTACGCGGGGAATGAAGACAAAACTTGCGACCTGTCACGGTCGCTTAAATTTGGCTTTACAAAATATGGATGTTCTGTATAATTTAAGAGTACTTCAGCAACATAGACAAGTCTTTCAAATAATGAAAAATATGTTGCGTATAAGTTAGACGCAATAAGAAAATATCTTGACTATGACGCGATAATTCCGTTTTAGGGATTTCTTATCTCCACAATATGGTCAGGAGAGAACCTAGTGATAAATATGAAAGATTCATTCTACATTAAGTGACAATAGTGGGAAGAACACAGAAAGTTGACCTTGAATATTTTAGGTGACCTTAGTGGGCATGGACGGAATGGTGGAGGAAAACGGCACCTCCAGTGGAGCTGGCTCTGCGGATCCA…	2485	gi|157382902|gb|ABV48886.1|cAMP response element binding protein 1 [Bombyx mori]	ABV48886	1.67e-82	0.767	F:sequence-specific DNA binding; F:protein dimerization activity; F:transcription factor activity; P:regulation of transcription, DNA-dependent; C:transcription factor complex		IPR001630; IPR003102; IPR004827; IPR011616; G3DSA:1.20.5.170 (GENE3D), PTHR22952 (PANTHER), PTHR22952:SF12 (PANTHER)
GME-string_Contig_994.0	CACGCGTAAGCACATGTTTGATATAATTGTATTTCATTTACTAATTTTCTCATCCTTTTCGTATTTTACTCTGAATTAAATATGAAAATCAAAAAGCAACATCGTAAGAAGAAATATCTCCATAAATTAAACCGAAAACGAATGCACAGGAAACAAACTAATACGGGTGATGTACAATGTAAAGTAATTAAAGATGCTTGGGATCATAAGAAGTCTTCATTTAGAAATCTTCGTGAAATGGGTCTCACAACAGACCCAAATAAAACAATAAGGATTCCTAATTTTAAACAAGAACAAGTTAAAAAAGCTAAGACCATAATGAAGGATGATGAAATTGATATGGACGAAGAGGAAGTCAAAGTTCGAATACCAAGGAAAGTACATGTCGTTGAAGAATTG…	715	gi|114052352|ref|NP_001040236.1|hypothetical protein LOC692929 [Bombyx mori] >gi|87248469|gb|ABD36287.1| unknown [Bombyx mori]	NP_001040236	2.78e-59	0.663			IPR019002; PTHR13243 (PANTHER)
GME-string_Contig_1738.0	GGGGACATTTATTGAAGTACCGATGAAGTGTCAACATGGCCGCGATGAAAATATTCCCGATTGTGATTGCATTGTGTCTTGGAGTAGTTAGCGCGGGAAAACATGATATTTATTCTGGCTACACAACCCATAAAGTATCACTCCGGGACAGATCAGACCAGGATATACTTCACGACTTGGAGTTGAAGCTAGACTTAGACGTGTGGCAGCACGGCTTACCTGGAAACGTGGATGCCATTGTTATGGTTTCTCCACAAAACAAGGATGACTTTATAAATCAGTTAGACGAAAATAAAATACCGCACTCTGTACACCTTGAAGATATTGCTAAAGCATTCGAGGAACATGACGCAAAAATGGAGTCATGGAGAAAAACCCGAAAGGAGAGAAAGGTGTTTG…	1474	gi|49168392|emb|CAF25190.1|carboxypeptidase [Helicoverpa armigera]	CAF25190	7.7e-87	0.597	F:carboxypeptidase A activity; P:proteolysis; F:zinc ion binding; F:carboxypeptidase B activity	EC:3.4.17.1; EC:3.4.17.2	IPR000209; IPR000834; IPR003146; IPR009020; G3DSA:3.30.70.340 (GENE3D), G3DSA:3.40.630.10 (GENE3D), PTHR11705 (PANTHER), PTHR11705:SF10 (PANTHER), SignalP (SIGNALP), SSF53187 (SUPERFAMILY)
contig19325_1.exp	AAGCAGTGGTATCAACGCAGAGTACGCGGGGTACAAACGTCAAAAAATGTCTTTTTGACGACATTTGCCGATAAAATTATTTGAAAAATACATTTTTATAAACATGGGTGGTTCACAAAGTACTCGAAAAATAAGTGTTGATAACGAAAATGCTATACAAGTGTCCCAAGAAGCATTAGACCGAATACAGGCTCAATTGAACGCTAGGCAAGCAGAACAGCCTCAGGCATCACCACCACCAAATTACCCGCCACCTCCATTCTATGACTCCCAAAAGCGGCAAAATGAAAATGCCGCTGAGGAGGCTTATTGGGCCCGACGCATTGACAACTTGAAGAGAGCACATGAAAAAATCAATGCTAACATGGTTATTGAATATCAGAAGACATTGAAGGAAGC…	1458	gi|91080019|ref|XP_971957.1|PREDICTED: hypothetical protein [Tribolium castaneum]	XP_971957	2.25e-14	0.5			PTHR21588 (PANTHER)
contig21957_1.exp	GCAGTGGTATCAACGCAGAGTACGCGAGATTATGCCTCTCTCTCTCGAATCATTTACTTGCTATACTATTATTAAAAATAATGATATATTGTAAGCTTTCATTCTAGATAAATAAAATAACCAAAATGGCTATTAATTTCCGTGATTATGATAAGAATTCTTCAGACGAAAGTGATAGTGATATTAGCGATGGAACGAATGAAGAATCTTCAGAAAATGACAGCATGGATTATGAAAATGATAATGTAGATGAACCAACCTTAAATGAACAAAATACAAATCAAAATAATACTGAAGATAATAGTGATGAAGATGAAGAAGAGGATGAAGTAGTCAAAGCAATTAAAGCTGAGAAAAATAAACCTCGTGATCATCCACCAACTATTACATCAGAAGATT…	1477	gi|189237082|ref|XP_001810630.1|PREDICTED: similar to CG14722 CG14722-PA [Tribolium castaneum]	XP_001810630	1.95e-122	0.698			IPR001680; IPR011046; IPR015943; IPR017986; IPR019775; IPR019781; IPR019782; PTHR22840 (PANTHER), PTHR22840:SF2 (PANTHER)
GME-string_Contig_1085.0	ATTGTCAAAAGATTTTTCAAATTGTCAAAAGTTCAACTATGGCTGAGGCTTGCCAAGTAGCCAGAAAACAAGATTTGCCCCCTCCGGGGGGCTACAAGCCCATCCCCTATAAAAGAATACCAGCAAAACAATATTTTAGTGGTTATGCTATGTTTGCTGGTTATATTGGAATGACAATTGGTGGATTGTACCTGTATAATATAAATTATAAGCAAATAAAAAGGGATGAAATTGAAATGCGTTCAGCTAAAATGGCAATATACCCAATGCTGCTTGCTGAGAGGGACAGGGAATATCTGAAACAGCTTCGTCGTAATCGCGACGCTGAGGCTGAGCTCATGCGTGACGTACCTGGATGGGAGGTTGGGACCTATTATGGCGAGCGCGTCTACAAACTCG…	691	gi|114051728|ref|NP_001040176.1|NADH dehydrogenase (ubiquinone) 1 alpha subcomplex, 13 [Bombyx mori] >gi|87248291|gb|ABD36198.1| cell death-regulatory protein GRIM19 [Bombyx mori]	NP_001040176	1.37e-60	0.791			IPR009346; tmhmm (TMHMM)
contig00172_1.exp	AAGCAGTGGTATCAACGCAGAGTACGCGGGGAGGTAATACAACAACACTAATTAAAACAATGCGCATCTTGGTGCTGCTCGGTTTAGTAACGGTGGTGGCCAGTAATCCACTAGCGGGAGTGAGGATTCCGCTGTCTTATCACGAGGAAATTGGATTTCCTCTAGCGAAGAGAATTAAGGAGACAGAGGACAGAATCTTTGCTGGGAAGGATTATGAGACAGTGTTAAGAGAGAATGGCAGAATCGTCGGGGGAGAAATTGCTCCCATTGCTGCGCATCCCTATATGGCTGGTCTTGTAATAATGTTCTTGGGCATCGTCGGCCAGTCGGCTTGCGGTGCGAGCCTTATCTCGTCCACTCGTCTAGTCACCGCAGCCCACTGTTGGTCTTACGGACAAT…	1286	gi|114051802|ref|NP_001040430.1|chymotrypsin-like serine protease [Bombyx mori] >gi|95102864|gb|ABF51373.1| chymotrypsin-like serine protease [Bombyx mori]	NP_001040430	8.05e-74	0.625	P:proteolysis; F:serine-type endopeptidase activity	EC:3.4.21.0	IPR001254; IPR001314; IPR009003; IPR018114; G3DSA:2.40.10.10 (GENE3D), PTHR19355 (PANTHER), PTHR19355:SF72 (PANTHER), SignalP (SIGNALP)
GME-string_Contig_212.0	AAAATTTTTATATTTATTTAAAATTAAAAAAGTTTAATACAAAGTTAAATATTAACATTTTTAATGAAGCCCGTAAAGATAGAATAGGCATAGGTATTTAAACAATTTTTACAACTGTTTCCTTGATCTCTATTATGAAACAATCACTTGACCCTAAAATAAGAGTTCAATAGAACAATAATCAAATTATTGCGGCAATTGATGTCGAGCATAATAATTTAAACTCTTCCGGTGACGTTTGGTGCTGGCCTGTACCGATCGAGAGAGCGCGCGTAGTTGTGAGCGTAGATGGGACGAGGGGAGTATCCGTAGACCTCACGGTGAACTGGCAAATAACGGTATCCGGGGACAGTGATCCTCTCAGCGGCAGCGACGGGGTCGTCATAGATGGATTTGGAG…	689	gi|183979300|dbj|BAG30761.1|similar to CG6803-PB [Papilio xuthus]	BAG30761	9.04e-57	0.907			no IPS match
GME-string_Contig_700.0	AAATTCCTTGACAAAAATTTATGAATTAAAACTCGATCTAAACTGATTTTGAAAATAGTTTTTTTTTTTTTAACTGAAGGGATATTACTTACATATGGTCCCATAGAATTTTTATCGATATCCATTCGATTGTTTAGTTTTAAACCAAAATAAATGGTTTTATCACAACTGAAGTAGGTTCTTTTACGGATTCTTTAGTTACCATTTGGCATTATCGGTTGCACTACTTTGCATACTGCCATTTCTTAAAAAAAAAAATATTCTAGCCAATTACGATTTATATTATTTTATTTTTATATTACTGTGAAATAAAAAGTGTGATATCAATAAATGAATTCGTTATCATATCATTATAATTATCATAAAATATGATAAGTGATTAATGATTACATGGAAAAA…	841	gi|229158918|ref|ZP_04286975.1|hypothetical protein bcere0010_50900 [Bacillus cereus ATCC 4342] >gi|228624529|gb|EEK81299.1| hypothetical protein bcere0010_50900 [Bacillus cereus ATCC 4342]	ZP_04286975	0.095265	0.46			no IPS match
contig02292_1.exp	ATACAAGATTTTTATTTATTTGCATTTTTTATATATTATATATTTATCATATTTTTATTGTGCAATACACAATTAAATGTTGTATATGTGGCGGGCTTAATGTCATATGGCATTCTCTACTAGCTAACTATTAGGTAAAGACAGAAAGCGTATGAAGGGCAGGGGTGATAGAAAAAGATGTGATATATTGATATATTATATTGTAACATACTAAAATAATTATACATATAATTTTCTAAGTATAATGACTTAATTTTTAACGATCAAATATGTAAGTAATAAAAGCATTTAATAATTCCCTATACTCTGCTATATTGGACACGATGCAAGTTGTGGAATGAACTCCCTGCCGATGTTTCTTTTTGAGTCTACAGCAAGGGGTTTTTCAAAATGGTGTAA…	841							no IPS match
contig19137_1.exp	ACCATTCTGGATAAGCCTTGAACATAACTATAAACTGCCAGTCACTTTAACAAGCTCACCATTTCGAGCGTTCATTTAACGCGATATGACTTTACCGCGAGATAAAAACTAAACTACATAAAAATATGAGCAAATACGTTGTAACAATAGTGCTGGCGATAACGTTAGCGACGCCGGTGGTTTACAGTGACAATAGCACAATGACAAAACATCTGAAAGTGTTAATAGCTAGTAACGATTTACCGGTGAGCGGGGTAAAACTACTTCAAGAACACTTCACTGTAGTACAAAATCGTTTCTCTTATTACGGAGACGATGAGAAGGTTCAAAGTCAAGAAGAATGCCTCAAACTGGTGCCCGGGTGCTCGGCGATAGTATGGGCCTCGAGTCACTCCATCA…	1464	gi|170060115|ref|XP_001865660.1|glyoxylate reductase/hydroxypyruvate reductase [Culex quinquefasciatus] >gi|167878667|gb|EDS42050.1| glyoxylate reductase/hydroxypyruvate reductase [Culex quinquefasciatus]	XP_001865660	3.66e-81	0.659	F:NAD or NADH binding; P:metabolic process		IPR006139; IPR006140; IPR016040; PTHR10996 (PANTHER), PTHR10996:SF26 (PANTHER), SignalP (SIGNALP), SSF52283 (SUPERFAMILY)
GME-string_Contig_4306.0	GCAACAGCGGTTCAATGGGGGCCAACATATCTGCTGCAATGGATTTCGATACGGAGAAATTCATAGAGGAAATAAAGAATAGACCTGTCCTTTGGGATTTTAACAATATACATTACTTCAATAAAGAACTGAAAATACAGAAATGGGCTGAGCTGGTGAAGATATTTGGAAACGAAAATATGACTATTGAGGACAGTGTGAAATGCCGCAATATTTTACAAAAGAAATGGAAGAATATACGGGATCAGTATATAAAAGATTTAAAATTATTGGAAAAACATAAACGTGGTTTAATCACCGGCAGAAGGCGATGCTATGTATATTTCGACCAGTTACACTTTCTGAAAGAAACAGTTATGATTACCACTAAGAGACGATTTGTAGATACTGCAGACGATG…	686	gi|170051568|ref|XP_001861822.1|predicted protein [Culex quinquefasciatus] >gi|167872759|gb|EDS36142.1| predicted protein [Culex quinquefasciatus]	XP_001861822	6.51e-15	0.527			IPR006578
GME-string_Contig_187.0	TAATCACAAGTCAGTTGTTTAAGTCACAACGCCATCCGTTTCCATTACTTGCAGTGAATTGCACTTCGTTGTAAAGAATTGAATGGTTGCGAATTATTAAGTACCTAACAATGAGCGAATTAGTTTGGGGAATTAAAAATGGCGATATAGATCAAGTAAAAGATATCATCGAAAATAAGAAAATTGATGTTAATGCTCTCATAGATGGTAGAGTACCACTCCATTATGCTGCTGACTATGGACAAACAACTGTTCTGAATTATTTATTGGATAAAGGTGCAGATCCTAATATGATAGATAAACATGGTATATCTGTTCTTTTGGCTGCAATTTGGGAAGGTCATACTGACTGTGTGAAAACATTACTTAAGAATGGTGCTTCTAAAAGTGGAAAAACTC…	1090	gi|66560571|ref|XP_623750.1|PREDICTED: similar to CG31715-PA [Apis mellifera]	XP_623750	4.03e-44	0.799			IPR002110; IPR020683; PR01415 (PRINTS), PTHR18958 (PANTHER), PTHR18958:SF210 (PANTHER)
contig17572_1.exp	AAGCAGTGGTATCAACGCAGAGTACGCGGGGAAAACAAAATGGCGGATTATTGGCTTCTGTGAAGAAGCACGCTGTAATTTCTTAAATTGTATTGTAAACGATATAAGAGTCTACATTTTGTTATATTTTACAAAAAGAAGGATGCGTCGCAAAAGTGATCGAAATGCAAGCAAAAAGCTGAAATCTTCACCTGAAAAGAAAGTCGAAAAAGTAAAGCGTACACGTTCACGTCGTAGAAAATCTACTTCTTCTGAAAATGAATCTGCAGAGGAGACAATTGCTCAAGAGTCGGAACCTGTAGTTAATACCGATCTAGAAAAAAAAACTCTACAAGCAACTGTAAAAGCCGATAGTCCTGAGGAGGCTCAAGACCAGGTATGGCATGTCAAAGCCACAGA…	3442	gi|242019382|ref|XP_002430140.1|DNA double-strand break repair Rad50 ATPase, putative [Pediculus humanus corporis] >gi|212515231|gb|EEB17402.1| DNA double-strand break repair Rad50 ATPase, putative [Pediculus humanus corporis]	XP_002430140	2.57e-76	0.515			IPR000504; PTHR14127 (PANTHER), SSF54928 (SUPERFAMILY)
contig08489_1.exp	TTCGAACAAAGAGATGAAAGGGAAGCAAACACAATCAAGTGCTGATGTCAATAGTGGTTTGCATGCCAGTTCTGGCATACGGCACGGCCATGGGGTGGATATCCCCTAACAAAGCTCTCCTCATGGGTGACTCCAGTCCATCGACCTCGCCGCTGTCAGAAGAGGACGTGTCATGGATGGCCTCGATCATGTTCATATTCGCCCCCATAGCTGTGTTTATTTATGGGGTCGCAGCTGACAAGTTTGGAAGGAAACATGCACTACTGTGCGCTTCTATACCTGTTGCTCTCGGATGGGCGGTGAAGTTATTGTGCGCACATCCTATAGCTCTAATTGGCGCGAGGGCACTAATTGGTTTTGGCTCTGGTGGGGCATTCGTTGTATGCCCTCTGTACGTTA…	1435	gi|158299546|ref|XP_319647.4|AGAP008900-PA [Anopheles gambiae str. PEST] >gi|157013570|gb|EAA14882.4| AGAP008900-PA [Anopheles gambiae str. PEST]	XP_319647	2.41e-61	0.519			IPR005828; IPR005829; IPR016196; PTHR11600 (PANTHER), PTHR11600:SF77 (PANTHER), PS50850 (PROFILE), SignalP (SIGNALP), tmhmm (TMHMM)
contig19596_1.exp	TACATTGAAAAATTCCTGAACGAGTCGGAACATGGTGTCATTCTGTTAAGTTTCGGTTCCCTCATAAAGACATCCACGATACCAAAATATAAGGAAGAAATTATAATAAGAGTCCTCTCTAAGTTCAAGCAAAGAGTCATATGGAAATATGAGGACAGCGACGAGGAAGGCACTCTTGTGGGAAACATATTAAAAGTTAGGTGGATACCGCAGTATGAATTGTTAAAACACAAGAAGGTTCTCGCGTTCATAGGACACGGTGGTCTCCTCGGAATGACGGAAGCGGTATCCGTCGGGAAGCCAATGGTGGTGGTGCCCTTCTACGGAGACCAGCCAACCAACGCAGCGGCCGCGGCATCTATTGGCTTTGCCAAGAAGATATCGTACGCTGACATCAAC…	1063	gi|157134141|ref|XP_001663166.1|glucosyl/glucuronosyl transferases [Aedes aegypti] >gi|108881418|gb|EAT45643.1| glucosyl/glucuronosyl transferases [Aedes aegypti]	XP_001663166	1.47e-35	0.593	P:metabolic process; F:transferase activity, transferring hexosyl groups		IPR002213; G3DSA:3.40.50.2000 (GENE3D), tmhmm (TMHMM), SSF53756 (SUPERFAMILY)
GME-string_Contig_2369.0	GGAGCGCCGCAGAGGAGGCGGGGACACAGTCAAATCCCAGGCATTGACAAAGCAGTTCGTTGCATATTACGGAGTCAGAGCTCTTACTGGCTGGCTGATTTAAGATTTGAAACAATGGCGATACGTGTAGTTCTTCTTTTGAGTTTACTTGTCTATGCACAATGCAAAATTTTAGAGTTAACATGCGATCATGTTCGCGAGTTCGTCGATGGGCACAATTCGCGCAGACTGGCACTAGCAAAAGGTGAGGTACCAGCACAACCCGCTGCTTCTACAATGAACCTCATGGTGTGGGATGATGAGCTAGCAGCAAAAGCGACCAAATGGGCATCTCAAAACTCATTTGCTCATAATTCAGATAAAAAAATCGGTTCTGGTAGATTCACAACCGGCGAGAAT…	1103	gi|112983434|ref|NP_001037636.1|SCP-related protein [Bombyx mori] >gi|109138368|gb|ABG25817.1| SCP-related protein [Bombyx mori]	NP_001037636	1.15e-54	0.549			IPR001283; IPR002413; IPR014044; IPR018244; G3DSA:3.40.33.10 (GENE3D), SignalP (SIGNALP)
contig21708_1.exp	GGGGGGGATTGAACACAAGTAGTAAACTTTTATTTTTCAAAGTTTTTAATACTATATAAAGGGCAGTTATTATTTAGTATAATTATGTCCAATTTAGATTTAGTGAACAAGCTTGGCAAGGAATCATCCAGGGCAGCATGCAAGAAATGTGGATACTCTGGACACCTAACCTTTCAATGCAGAAACTTTATTAAAGTGGATCCAAACAAAGAAATAGTGTTAGATGTGAGTAGTACAAGCAGTGACAGTGAGGAGAACTATGCAACACCACTGCAGAGTTTACGGGAGGCAGAGTTGCGACAGAAACTGCAAGAGAAACTACAGAAAGCTAAAGAAAAGAAGAAAAGTAAAAAACGAAAGAGGTCCAGATCATCAAGTTCAAGCAGTAGTTCTAGTTCA…	1087	gi|110760635|ref|XP_001121403.1|PREDICTED: similar to CG3918-PA [Apis mellifera]	XP_001121403	3.52e-24	0.856	F:nucleic acid binding		IPR001878
contig04191_1.exp	ACAAATTTTATTACATAACTTTTAATTGCAATTCAACACTATTGTAAATTTCCTAACTTTTGTAAAATAGCTACGTACACATCTATACCATTGAGGAAGGTGTCAACGTTCAAATACTCATTGGATCCGTGTACATTAGATTTTGTATGAGTTATAGGCGCAAATCCAATCGCAGGTATGCCTTTATTTCGCATTACGACCATATCTGTAGTCCCCGGGCATACCACTGGAGTAATTTGAATACCCTTATTATTGATAGCTTCTTTCATAGCAACCCAATACTTGTTACCATCGAGTGGTGTCGCTGCTGATTCCGTGACATATCGGGCGAAAGTCAATTCAGTTCCATTACCAGCCTGTTCTGCCCAATTCTTTACCAAATCTAACATAGCTTCAGCA…	1446	gi|195573064|ref|XP_002104515.1|GD21000 [Drosophila simulans] >gi|194200442|gb|EDX14018.1| GD21000 [Drosophila simulans]	XP_002104515	5.2e-88	0.608	F:protein dimerization activity; C:cytoplasm; F:metallopeptidase activity; P:cellular amino acid metabolic process; P:proteolysis; F:aminoacylase activity; P:urea cycle intermediate metabolic process	EC:3.5.1.14	IPR001261; IPR002933; IPR010159; IPR011650; G3DSA:3.40.630.10 (GENE3D), PTHR11014 (PANTHER), PTHR11014:SF8 (PANTHER), SignalP (SIGNALP), SSF53187 (SUPERFAMILY)
GME-string_Contig_72.0	TAGATATAATGTAAATGGCTGATGTAATTTTAGTGCAGAGTGTATATAATTTGTGTTTGATTAGTCTGGTATTGAGGTTGCGTACTGACTGCGTTGACGCATCACCGAACAATAAACATGGACAAAGGCGCCCCCAATATAGCGATTCTCGGAGCTGGGGTCGTGGGACTGACAGTTGCTGATATTTTACAGAAAGACCTCGGTAAAGCGAACATAACTATTATAGCTGACAAATTCAAGGAAGACACCACAAGCGCGGTGGCTGCTGGTATTTTTTGTCCCGGATCTAGTTTTAGAGGTGCGACAAGAGAAATTACACATAAATGGATAGACGACTCGTGGTACTACTGGCAGGATATATTAAAGTCATCGGAAGCATCAAATGCTGGTATTATGGAG…	1543	gi|157119089|ref|XP_001659331.1|d-amino acid oxidase [Aedes aegypti] >gi|108875482|gb|EAT39707.1| d-amino acid oxidase [Aedes aegypti]	XP_001659331	3.77e-92	0.684			IPR006076; IPR016040; PTHR11530 (PANTHER), SignalP (SIGNALP), tmhmm (TMHMM), SSF51971 (SUPERFAMILY), SSF54373 (SUPERFAMILY)
contig00862_1.exp	AAGCAGTGGTATCAACGCAGAGTACGCGGGTCGCTATCGATCGATCGCTGTTGATATGATATACTGAATGACTGATTCCTATTATTAATATGTCCCGAATATCTTAAATTATTGTTCTAATTTAAGTTTCTTATTTAAATATGGATATCGGTATGTAAATATTTGTCTTAAATTATTATTGCAATCGCTTAGGTATAGTATAATGTGTAGTCGTGGGCCGTTGTAATTTATACGGACCTTTGTAAGAATGGACTTGTTATTCACCACCCGCGTGTTCACAAAGCCCATTCCGGTTGGTAACTAGGCAATTTATAGCTAAATTAAATATTATTTATTTTAATTTTAATGATTTGCCAACGGAATGTGACTGCTGTACAGTTATAACAGTAGGAAATTATG…	1279							no IPS match
contig17382_1.exp	GGATTGCACAATTTATTTCATTGCCGATATAGTTAGGTTATAATTTAAGCGAGCAAACTTTCATTAAAATATTTTAAATACAGTGTCTAATTTCTGTCTCGATTATGGCGCAGAGCAAGTTGAATGATATGGCGGGGAAATTCGCAAAAGGTGGGCCACCAGGATTGAATATTGGTCTGAAAGTTGTAGCCGTGGTTGGAGCGGCAGCTTACGGATTCTCGCAATCATTATTTACCGTCGAGGGAGGTCACCGAGCCATTATGTTCAACAGGATAGGAGGTGTCCAACAACACGTCATGAGTGAGGGTCTGCACTTCCGTATACCGTGGTTTCAGTATCCCATTATTTACGACATCAGATCTCGACCTCGCAAAATTTCATCACCCACTGGCTCCAAAG…	1250	gi|114051710|ref|NP_001040326.1|mitochondrial prohibitin complex protein 2 [Bombyx mori] >gi|87248567|gb|ABD36336.1| mitochondrial prohibitin complex protein 2 [Bombyx mori]	NP_001040326	1.34e-126	0.916	C:lipid particle		IPR000163; IPR001107; tmhmm (TMHMM)
GME-string_Contig_1757.0	CTCTGTGATTTGCATATCAGTAAGAACATTGTGTTACTATTGACATAATCTCTGTGATTTGCATATCAGTAAGAACATTGTGTTACTATTGACATAATTTAATCTAAAAACATTTCAATAAGAACATCAAATTTTAAGTTTACCTAGTTTATTCATTATCATTTCAAGATTTTTTTAATAATGGGAGGTGAGAGTCGCGCAATCCTCTACGGCTTCTGGTCATCTTCGTGTTCATGGCGAGTACGTGCTGGTTTAAACCTAAAAAGCATTGTATTCGAAGAACGGAACATTGATATCGTAAAGGAGCAATCTCAACTCACCGACAAATATAAGAACATCAATCCTTCACAGAAAGTACCAGCCCTGATTATTGATGGACAAACTTTAGTGGAATCGATG…	921	gi|114052090|ref|NP_001040453.1|glutathione transferase zeta [Bombyx mori] >gi|95102956|gb|ABF51419.1| glutathione transferase zeta [Bombyx mori]	NP_001040453	1.24e-77	0.734	C:cytoplasm; F:maleylacetoacetate isomerase activity; P:tyrosine catabolic process; P:L-phenylalanine catabolic process; P:styrene catabolic process	EC:5.2.1.2	IPR004045; IPR004046; IPR005955; IPR010987; IPR012335; IPR012336; IPR017933; PTHR11260 (PANTHER), PTHR11260:SF8 (PANTHER), PS51257 (PROFILE), SignalP (SIGNALP)
contig02824_1.exp	AGAAGAGACAAAAAGTGAAAGAAAGAACGACGGAGATTATTTTTTATTTCATTTCGATCTAGAATATTTTCCATCCGTCAAAAAAGGAGAATTAACTATATAATTCTTATTTTATAATCGCTTATACATAGTACATACTGAAATCAAAAATGTTTTTGAAAAACATTTCAAATCTGTTCATACGAAATTCCAATATTTATAAGAATTCACATTTAGTGAGAAAATTTTCTGTAACATCGGTAAAAGGTGATATTGTTAAAATCCAAAGTATTGATGATTTTAAAGAAAAAGTAATCAATAGTAAAGTACCAGTTGTGGTCGATTTTTTTGCTACGTGGTGCAATCCTTGCAGACTTTTGACACCTCGCTTGGAGTCTGTTATTTCAGAGAGTAAAGGGA…	686	gi|114053263|ref|NP_001040283.1|mitochondrial thioredoxin 2 [Bombyx mori] >gi|87248631|gb|ABD36368.1| mitochondrial thioredoxin 2 [Bombyx mori]	NP_001040283	8.78e-60	0.83	P:glycerol ether metabolic process; P:cell redox homeostasis; F:electron carrier activity; F:protein disulfide oxidoreductase activity; P:electron transport		IPR005746; IPR006662; IPR012335; IPR012336; IPR013766; IPR015467; IPR017936; PTHR10438:SF13 (PANTHER)
GME-string_Contig_1234.0	CAGTAGTAACGTTTACTTTGTTTCAATTATATATCTCGCAATAAGTTCATAACAATATGATTTATATAGCTTTAGTAGTAGTATTGCTTGTTGCATTATATCTATACAATGTAAGAAATTTTGATTATTGGGAAAAAAGGGGCGTGGTTTATGAAAAACCTATAATATTTTTCGGGTCTGTTATAAGGAACTATTTATTACTGGAAAGTATGACCACGACCATAAACAAATTTTATAAAAAATATCCCAACGAAAAACTCATTGGAGCATTTCGATCAACAACTCCAATTCTGGTTCTCAAAGATCCGGCTATGGTAAAGCAAGTTATCATCTCTGACTTCGTTTACTTCCACGAACGTGGAATTGTACCAGGTAAATCATTGGAACCTTTGTTCAAGA…	1748	gi|116292895|gb|ABJ97708.1|CYP6AB4 [Bombyx mandarina]	ABJ97708	3.92e-173	0.719	F:heme binding; F:monooxygenase activity; P:electron transport; F:iron ion binding		IPR001128; IPR002402; IPR017972; IPR017973; PTHR19383:SF131 (PANTHER), SignalP (SIGNALP)
GME-string_Contig_1902.0	GACCGTAACTTGAATAATATTTTTATTATGTACTACACGAGTTTATAATGAGGAATGTGATTATTTACATAGCTTTTTCAACTCCAATATATTTCATTTGTTGAACATTTATATTACAGATTTTTACGGATATAATACTAAACTATTACAGCGACGCAACACCATTTAATACTGAACAAAATTGTTGCGTACCCGTTTTGTTCATAACAAAATTAAGTCCAAGCTTTGATTCGCCAAATTATTGCATTTCAACAACTATTCTCAATGGCATCTTATCAATAAATAACATACATAAAATAGGACATTGTAATCCTAATATTAACAACCTGCATCAAATTTAATAAACACAAAGAAAACTTGATTTTTTTTTTTAATGTCATAATATAACAGCTATATTAT…	683	gi|12585498|sp|Q9U5N1.1|VATC_MANSERecName: Full=V-type proton ATPase subunit C; Short=V-ATPase subunit C; AltName: Full=Vacuolar proton pump subunit C >gi|5852162|emb|CAB55498.1| vacuolar ATPase subunit C [Manduca sexta]	Q9U5N1	7.24e-06	0.954	C:proton-transporting two-sector ATPase complex; F:ATP binding; P:proton transport; F:hydrogen ion transmembrane transporter activity; F:hydrolase activity, acting on acid anhydrides, catalyzing transmembrane movement of substances	EC:3.6.3.0	SignalP (SIGNALP), tmhmm (TMHMM)
contig01605_1.exp	CTTACACTACCCCTTAACCTAAATCGATACAAGTATTTATATAATGACAGATGTAGCCTGCAGTCGCTGATCTCTACGCAAACATATGAATGGTGTCTCATTGCATATATGAAATGTTTAATGTTTATTATTTAATCTAGGATGTATTTGGCATTTGCATAAGACAAAATTAAAATATTTATTACATTACATTACAAATAAAGTGTGTTCTGAATACAGCATGCAGGTTTATAACGTTAATATGATGACAACGTGATTACGTACAGTAGCACTAACGTGGTTCACACCGAGGCTGTCTCGTGTGTAACTAACTGTACCATGATACGATTACAGGGAAGGATCTCAGAGGTTATCATGCGATACTATCGTAGCGTTTTATCGCAAATCGTCTTTTAGCTT…	856							no IPS match
contig02471_1.f1.exp	TGCGATATCATGATTATGTTGTATGTATCTTTTTAATCTGTGGTATTTATTTTGTGTATGAAATATCCGGAATTGAACTTAATTCCCGATTCCGTTCTTACTTTGTTCATTATTTATATTATTCGAAATAAAAACCAAAATAAAATTTATTGTGTGTTTACCTAAGCATATCTGTAATGTAATTTAATACTTACATTCTACAATAGATATACACAAAAATGGCAACCAAGAAGAAAAATATATTTACGAGAAGTAAACCTTTAATGAACATTTATAGCTCCATAGACCATGAAGGAAAAGAGGTAGAAGTCAGAGAAGATGCAGAGCAAATTGTTAAATGGCATGAAATATCAGATGCACTAGTCGCTGCTGGCTACTATCGTGCCCAACTTCAGGGGC…	2663	gi|66499320|ref|XP_392150.2|PREDICTED: similar to fidipidine CG7773-PA [Apis mellifera]	XP_392150	1.01e-101	0.566			IPR019159; PTHR16441 (PANTHER)
contig01633_1.exp	TTTTTTTTTTTTTTTTGAGGAAATAACATTTATTATAAAACGGAATAAAAAATACAGAAGTATAATTGACAATTGTATAATAATTACAAAATTGAAATTAAAAAATATTATGTCAGTGGACCGCTACAGCGGAATAACGTTTTATAACAAGTTTACCACATTACATTATTATGTTAATATAAATCAACAATCAAATTAAGCATTGATAAAAGAACAAAGAGTATACAAATATAAATTGTACTTAAAAGTAGGAATGCTTCCCGTACATAATGTATTATGCATTTACGAGTATTTTGTCTTCAGTTCACTTGGGTAGCTTACTAACCTCGTACAAATAGGCGGCAAAGAGTTTTATCCCTTCAATATAGTTCCGCACGTTGATCTTTTCATTCTGCGAGT…	910	gi|195475698|ref|XP_002090121.1|GE20538 [Drosophila yakuba] >gi|194176222|gb|EDW89833.1| GE20538 [Drosophila yakuba]	XP_002090121	4.77e-74	0.806	F:protein dimerization activity; P:proteolysis		IPR002933; IPR011650; G3DSA:3.40.630.10 (GENE3D), PTHR11014 (PANTHER), PTHR11014:SF15 (PANTHER), SSF53187 (SUPERFAMILY)
contig01086_1.exp	ATCAACGCAGAGTACGCGGGGAGACTTCGACGAAACTTCACAATATTTTACATATTAGCTCCAAAATAAATATTTTTTAGTTTTTCTTTGTATAAAATTTCAAATATTAATTTTGATAATATTTGTTTCTGTTACGACTAGACGAGACAGTAATGAATACATCTGCTCTAAGATTAGTACAGTTGCAGAATCCTTTAGGGAATTTATTATCACCAGCGCTCGCTTCGCAAATACACACATCATCTCCACTATGCCGAGTTGTGTCTGGAAAATATCGCATAACCAAGAAAAGGGACAGACCGCTTACTTACGAAATGGCGAACCCGCCACACTATATCGCTCATAGGAAATCGTGGAACTCTTGGAATACATCAAATTTAAAGGATGGCCTCAGAAGAT…	721	gi|195037038|ref|XP_001989972.1|GH19088 [Drosophila grimshawi] >gi|193894168|gb|EDV93034.1| GH19088 [Drosophila grimshawi]	XP_001989972	1.04e-61	0.842	C:mitochondrial small ribosomal subunit; C:mitochondrial large ribosomal subunit; F:structural constituent of ribosome; F:RNA binding; P:ribosome biogenesis		PTHR21244 (PANTHER), SignalP (SIGNALP)
GME-string_Contig_826.0	GCTCACTCGCGTCTTGCAAGCGTGGCTTGCTTCGTATCAACTAACTTTGATTGTTAAGTGACATCTAATTTGACTTATTAGATATTTATTTATACAAGAAGTGCATGAATAGTGAATAAAATGAGTCAAAATAATAATGAGGGTATTGAAGTCGCAGCTCCGGATGAGCCAGCATCTGAAGCTAGTCCAATTCCGGAATCTCCAAAACCACAACAAACAACACAACTTGAATCATCATCGTCAAATCGAAAAGTTTCTCTACAATCCACTTCGAATACAAAGAAGGAAAATAATGCCGACGATCAACAAGACCGGATGATGTGGGACAATCAAGTCGAGTTTCTTATGTCCTGCATCGCCACATCCGTGGGTCTCGGCAACGTGTGGCGGTTTCCGTTC…	2158	gi|3252836|gb|AAC24190.1|potassium coupled amino acid transporter [Manduca sexta]	AAC24190	0	0.719	C:integral to plasma membrane; F:neurotransmitter:sodium symporter activity; P:neurotransmitter transport; P:cation transport		IPR000175; IPR001226; PTHR11616:SF19 (PANTHER), tmhmm (TMHMM)
contig21425_1.exp	TTTTTTTTTTTAGTTACAATTCTTCATTTATTATACCAATAACGATTACATTGTATATTAATGCTAAAATATCGTTATATAACGTAACAAAAATTTTATTTTCTTATAGTCATGTTAAATAAAAGAAAATACTTTCATATTGCATCTATTAATTAGGTACATACTTGAAAGATTAAGGTAAATAAGGTATTATTATAGTAGCGTTACATGAATTATGTATAAACAATCGCTACTATTGAATCCATTATTATATTGACTACAAGATAAGTGTTGACCTTATACAAAGGTTTTAAAATATATGTAACTTTATCGCTTCTTCTAAACAGTACTTTGTTTTTATGGTCACTTGTTTACGTTAACTCATTTGGTACAGGGGTATATTTCAAACCAGTGTCATTA…	1467	gi|170750412|ref|YP_001756672.1|pyridoxal-5'-phosphate-dependent protein beta subunit [Methylobacterium radiotolerans JCM 2831] >gi|170656934|gb|ACB25989.1| Pyridoxal-5'-phosphate-dependent protein beta subunit [Methylobacterium radiotolerans JCM 2831]	YP_001756672	3.92e-83	0.621	P:metabolic process; F:catalytic activity		IPR001216; IPR001926; G3DSA:3.40.50.1100 (GENE3D), PTHR10314 (PANTHER), PTHR10314:SF8 (PANTHER)
contig20155_1.exp	AGCAGTGGTATCAACGCAGAGTAGCGGGGCTTTTCCGTTTTGTTGTCGTGAAAATGACGGGCTTTAGCAATAAGGCCATAGTTATCGATGGCCGTGGCCATCTACTCGGCCGACTGGCCGCAGTAATCGCTAAGGTCCTGTTGGAAGGAAATAAAGTTGTTGTTGTTCGTTGTGAACAACTCAACATCTCTGGCAACTTCTTCAGAAACAAGTTGAAGTTTATGTCATTTCTGCGTAAGCGATGCAATGTGAATCCAGCTCGTGGCCCATTCCATTTCAGAGCACCCTCTAAGATTCTGTGGAAAACTGTCAGAGGCATGATCCCACACAAGACTGAGCGTGGAAAAGATGCTCTTAGAAGGCTTCGTGCCTATGATGGCTGCCCTCCGCCTTATGACA…	751	gi|31340317|sp|Q8MUR4|RL13A_CHOPR60S ribosomal protein L13A >gi|21435720|gb|AAM53949.1|AF514334_1 ribosomal protein L13A [Choristoneura parallela]	Q8MUR4	5.31e-104	0.907	F:structural constituent of ribosome; C:large ribosomal subunit; P:translation; P:ribosome biogenesis	EC:3.6.5.3	IPR005755; IPR005822
contig15650_1.exp	CGAATCCGATTGTTCAATATGTTGTTGAGTGTATTGTTTACTTTGGCGCTACATCAAGTGGGGTGTGATGTTGTGGTAACGAACAGTGGGTCGGTTAGGGGGCAGAGGGCGGTGGATGGGAGTTCCACATTTTTAGGTATACCGTACGCTTTAGTGGATGAGGAAAACCCTTTTGGGAAATCTTTGGAGTTCCCAAAATTCGAAACGGTTTTTAATGCTTCTAATTCTTCTGTTATATGCCCCCAAGTTCGAAGGATAGAAGGGGGTGTCCTGCAGTGTTTGCGTTTGAACATATTTGTGCCAAATATTACTAATCTTAACCGGCTCGTTCCAGTATTTGTCTGGTTTCATGGTGGTGGGTTTTCTATAGGCAGCGGAGGCCAGTATGATGGCAAATAT…	1703	gi|110826028|gb|ABH01082.1|esterase [Sesamia nonagrioides]	ABH01082	3.86e-149	0.576	F:hydrolase activity		IPR002018; IPR018202; G3DSA:3.40.50.1820 (GENE3D), PTHR11559:SF27 (PANTHER), SignalP (SIGNALP), SSF53474 (SUPERFAMILY)
GME-string_Contig_608.0	CACATAATGTCTCGCTGACAGTGAGTCCAATACCTTTTTACTCTGTGCTTTTTACTTAGATAACTTTTAATTACTTACTGAATTATTTCCATTGACGGTCTATTTCATTTATAATAATTTATTATCTGTAGATATATATCTATCTATTGTTTAAGTTCTATACAAATCAATTTTAATATTGCCTATTTAGTAAATAATGAAAATCGTATTCAGATAACAATTGTGAGACTGTTAATTACATTTTCTTTCTGTTCAACTAAAACTTTTAAAAAAGTACATATTTAATATGTCGTCCATTCGCCAAGCCTTATTACTTTCATCCTCAAATTGTCATGGATATTCCATGTTAGAATTCGCTAAACAAGAAATTTCTTCAATTTTAAAAAAAAATAATGTAAA…	1156	gi|157106399|ref|XP_001649305.1|protease S51 alpha-aspartyl dipeptidase [Aedes aegypti] >gi|108868846|gb|EAT33071.1| protease S51 alpha-aspartyl dipeptidase [Aedes aegypti]	XP_001649305	2.23e-72	0.697			IPR005320; G3DSA:3.40.50.880 (GENE3D), PTHR20842 (PANTHER), SSF52317 (SUPERFAMILY)
GME-string_Contig_498.0	TAGAAAAATAGCCATGACTTGTTCCGTATAAATGATGAACAGTACTTTTTCTGTATTTGTTGTTTTTTGATATGTTTCAATTTTATCCATTAACCAAAAGTAATCACATTTATATTAATAAGTGCTATAGGATTATTATTACTTTATAGCGGAATTAAACAATTATATCACAAAAATTATCATGGCTAATCCTATAATGCTGTTTTTGTTTTGCCTTTGTTATTTTACTCGGAGTGTTGAAGTTTCGGATGAAAATAAATTGTTTCCTCATTTACAATACATTGAAAATAGTCATACTTTACCAGTGCCAGAAGTATGTACAGAATTATTAAATAATTTTGCACAGTCAGCATCAAATTTCACTTTGTGTTCTATAAAGAATGCTTGGCCAGTGACTCT…	2395	gi|157131699|ref|XP_001662295.1|hypothetical protein AaeL_AAEL012180 [Aedes aegypti] >gi|108871439|gb|EAT35664.1| conserved hypothetical protein [Aedes aegypti]	XP_001662295	4.37e-56	0.711	C:NuA4 histone acetyltransferase complex		IPR019172; SignalP (SIGNALP), tmhmm (TMHMM)
contig16993_1.exp	GAACCCATTATTGAGCTGTCCACGGTGTATCGGGTAGAACGCAGTTGATAATATCTGTGAGCGATAAGATAGAAAAACTGCATAATAATAAAAATACATATATATATACAGAGAATTACAGAAATATTGATCCCATCGATTTGAGAATGACTCGGAACAATTTTTTTTACCTAACTAGGGTTGCCAACTCTCGAAAAGACCAACCCGGTAGAATTTTATGTTTAAGAATGTTGTCAAGGATTGGGAGGAGGTATTAAAAGAAAATCATAAATTTTTAAAAATATACTTATTTTGTTTTCGAGCAGCATCTAATATTTGTCGGTTATTCACCACAATTGAAATACACAGTTTCTTTCTTTGTACTATATTTGCTGCATCATGCTGAATACGTGCTCGAAT…	1089							no IPS match
GME-string_Contig_663.0	GATTCAGTTACTTGCATTTATTGTCTGTAAAATAAAAGCAACAAAATTTGAAAAATCCTTTTTTTAATCGATTATCTCCAGTTTTTAAATTCACTGAAACTTGTGACACCTTAAAAAATGTAGCTGATAAGTTTAATGGGTCCATATCATCATTTTCATGTGTACTATTATAAAAAAGGACACATTGTTTTGTTGATAGTTTAGGTTGCGATACAAAATAGTTGTATAAAAGTTCCATCTCTCTAGCTGCTGCTTGAGCTGTGCTAGGGGAACACACTAATATCACACCATGCACTCCCATTCGCAGTGCAGGCCAACATGATTCAAACTTATGATCGCCACTGCAGTCCCAGAGTTCTATATCGATGTTTGTTATTTTTCCGTTAATGCTTAGGTTGG…	675	gi|12232463|ref|NP_073614.1|RAB, member RAS oncogene family-like 5 isoform a [Homo sapiens] >gi|74733725|sp|Q9H7X7.1|RABL5_HUMAN RecName: Full=Rab-like protein 5 >gi|10436496|dbj|BAB14846.1| unnamed protein product [Homo sapiens] >gi|14602615|gb|AAH09823.1| RAB, member RAS oncogene family-like 5 [Homo sapiens] >gi|119570601|gb|EAW50216.1| RAB, member RAS oncogene family-like 5, isoform CRA_a [Hom…	NP_073614	1.2e-29	0.628	F:GTP binding		IPR006689; G3DSA:3.40.50.300 (GENE3D), SSF52540 (SUPERFAMILY)
GME-string_Contig_1476.0	CTGTAATTTTACAATATTTTCAGACGAAACTTTTTGGATGGAAAAAATAATTAAGATTTATATACATTATGTCTGGACTGGTTAAAAGTAGTTTTTCCCTTTTAAAGAGATCAATTTTCTCTACATCGGTTCGTGCTATTGTTACCACCAAACAACTTCATGTAAAAGAAATACGAGAACAAACTGTCGGTTCGACTTTAGTAGTGGAAGGCGTGCCAGTGCCATCTCCTCGTAAAGATTATTTGGTGCGAGCCGAGAACTTGGTTCCAGTGCCTGAACCTTTAGTAAAATCGGAGCAACCACCGTGCTACATGTGTGCCCTTGGGCTAGAAGTAAAACATACAGATGTGTTGATACTGAGCCAGTTCGTAAGATCTGATGGTTGTATGCTACCGCGAC…	674	gi|158291025|ref|XP_312545.3|AGAP002407-PA [Anopheles gambiae str. PEST] >gi|157018176|gb|EAA44943.3| AGAP002407-PA [Anopheles gambiae str. PEST]	XP_312545	8.43e-34	0.639			IPR001648; PTHR16050 (PANTHER), SignalP (SIGNALP)
GME-string_Contig_620.0	TTGATTAAACTGTCATTGGATATTAAAGATCTGTATAGTTTGTCAATCAAATAAACCAAATAAATATTTCCAATTTCCATAATAAAATTAAAACTCTCTCAATATAAAATTAATTATAAGAAAATGATTTTTCTTATTAATTTTCATTAGTAGGCAGTACTATAATTAATAGGTTAAATTTGAATTCGTAGGAAATCATACCGCTAAAATTTATCTATAAATCCGAAATAATAAATTAATATTACAGTTATCATTGGTGGTGTCTGCTCTTATTTTATTTTAAACAACATAGATATTCATTAAAATTATGCAAGACTCTAGAAAAAGAAATGTAAATAAGAATATTAGTGAAAAAAATAGCGTTGGCGAAAATGTATCTGAGAGGAAAAATAATGACAT…	1269	gi|156537221|ref|XP_001605079.1|PREDICTED: similar to conserved hypothetical protein [Nasonia vitripennis]	XP_001605079	1.35e-89	0.723			IPR006620; PTHR14650 (PANTHER), tmhmm (TMHMM)
GME-string_Contig_3504.0	CCAGCAACGCTGCAAGTAGCAGTAACTCTTCTTCCGACAACAGTAGCTCTAATGCCGCTAGTGCCAGCAATGCTGCAAGTAGCAGTAACTCTTCTTCCGACAACAGTAGCTCTAACGCCGCTAGTGCCAGCAACGCTGCAAGTAGCAGTAACTCTTCTTCCGACAACAGTAGCTCTAACGCCGCTAGTGCCAGCAATGCTGCAAGTAGCAGTAATTCTTCTTCCGACAACAGTAGCTCTAATGCCGCTAGTGCCAGCAACGCTGCAAGTAGCAGTAACTCTTCTTCCGACAACAGTAGCTCTAACGCCGCTAGTGCCAGCAATGCTGCAAGTAGCAGTAACTCTTCTTCCGACAACAATAGCTCTAACGCCGCTAGTGCCAGCAACGCTGCAAGTAGCA…	1775	gi|219490867|ref|XP_002242266.1|hypothetical protein BRAFLDRAFT_149461 [Branchiostoma floridae]	XP_002242266	2.01e-07	0.39			SignalP (SIGNALP), tmhmm (TMHMM)
contig02623_1.exp	AGTGTACCTGAAATTGCCTTTATTCAAAGTGTTTTATTCAAAACAGAATAAAGAAGTGATCAAATTATTCAAAATGGCTCAAAAGAAATCGATTTGGTTTTACCTTGCTGTTATTTTGGTTGTTTTAAGTACCCTGACACAAGAAACAGAAGCTAGGAGAAAAATTCTGAGGGGAAGAAGAGTTATGACGCGCACTTATTATCATGGCAATGCAGTACCTGCTTGGGCTATAAGCTTGATGTCTGGTATAGGAATGTTGATCGTCGGCGGTATTGTATATGTAGTAATGAGAAAAGTTATTATATCCCCAGAAATAGTGGACATACAAAGTTTAGAGCATGGATATCAACGAACAGCGACAAGCGATCCAACACGATAAATCTTATAATGGCTATCCAT…	1004	gi|114052735|ref|NP_001040494.1|U2 small nuclear ribonucleoprotein auxiliary factor 2 [Bombyx mori] >gi|95103122|gb|ABF51502.1| U2 small nuclear ribonucleoprotein auxiliary factor 2 isoform 1 [Bombyx mori]	NP_001040494	1.35e-27	0.97			SignalP (SIGNALP), tmhmm (TMHMM)
contig15369_1.f1.exp	ATTCTTAACTTTCGATTCGTGCTAACAGAACGCGCGCTAGCTTTTATCGAGTGATTACTAAATAAATAAATAAACATTTGGAAGTAAAGAAACCTATTGTTTGTGTACTTACGTTTATTGGGTCGTAATATTTGTATTTAGGTTAAATACGAGAAAAAATATTAACAATGGCTCTGGGCGGTGGAATGTCTTGTGTAAAATATCTTCTTTTCCTTTTCAACCTTCTATTTGCGATCACTGGCTTGATCATTCTCATAGTGGGCATCAAGGCGGAAGTGAATTCCTCACCGTACATCGACCTGACAGATGAGAACTTTTACACCTCGGCGCCTGTTGTGATGATAATAGTGGGCATCATTGTCTTTGTGGTTGCCTTCTTCGGGTGCTGCGGTGCCGTCA…	1533	gi|9624379|gb|AAF90147.1|AF274021_1tetraspanin D107 [Manduca sexta]	AAF90147	3.4e-77	0.743	C:integral to membrane		IPR000301; IPR008952; IPR018499; IPR018503; PTHR19282 (PANTHER), PTHR19282:SF67 (PANTHER), SignalP (SIGNALP), tmhmm (TMHMM)
GME-string_Contig_1981.0	ATGATGAGTAACAATAATGGTGAACATAGATTAGTGTTTATGTAAATATTGCGTTTTGCCTCCTGAAATTATATTTAATATTCAATATTTTGCACAATTATAATTTTACTAATTCAGTGACTTTAAATTACTACTTATTACGAATTATGTATTTAACTTTTTAATGTCTGTCGTACAAATACCAGTCTAAAATCACTTGGGTACAGTGTAACAGTCACCATTAAATGCACAAGGGTTAGAACAATGGGAGGTTGTCGCTGTTCATATGGCTCATGCACTGTGAAAACTGATGGTAAAACTCACATGTTTCACTACCCAGTGTTTGACAAAGTGAGGTGCCACCAATGGTTGGTTAATGGTAATAGAACTGATTTCCTAAATTTGCGAGTGTCACAGCTC…	3279	gi|156555770|ref|XP_001602859.1|PREDICTED: similar to alcohol dehydrogenase [Nasonia vitripennis]	XP_001602859	1.43e-92	0.711			IPR006612; PTHR21489 (PANTHER)
GME-string_Contig_1951.0	TTTGTGAATGTGAATGAACTGTCATATAATTTTTATTTTCATATCCAGGTTTTTCAAGTCAGAAAAATTAGTCTTTAATTAATTTTATCTAAATGAAATAAATAGTAGACTCAAGGATTACAAACATGGCGTCCACTAGTGCGGATTCACAGTCGACGATAGCTCAAAAGACATGGGTAATGGCAAATAATATTGAAACTGTTTCGAGCGTCGATGATATTTACCGCTATGATAAAAAACAACAACAAGACATCCTCACGGCAAAACCATGGGAGAAAGATCCACATTTTTTTAAGGATATTAAAATTTCTGCATTAGCTTTACTAAAAATGGTAATGCACGCTCGTTCCGGAGGTACTCTTGAAGTTATGGGACTTTTGCTGGGGAAAGTAGATGCAA…	1264	gi|223890174|ref|NP_001138802.1|JAB-MPN domain protein [Bombyx mori] >gi|221579605|gb|ACM24339.1| JAB-MPN domain protein [Bombyx mori]	NP_001138802	0	0.923	F:protein binding; C:signalosome		IPR000555; PTHR10410 (PANTHER), PTHR10410:SF6 (PANTHER), SSF102712 (SUPERFAMILY)
GME-string_Contig_673.0	TCTCTTTTACTTGCAGTGAAAAATTTCAGGACTATCAAATATATTATCAAGTAAACTAATTTACTAAAATTCTATAGATAATATCTAAATCTGAAATATTTTATACTGTGTAGTAAATGGTGACTTTCGAAAACGTTAACTAATATTAATATCGATAGTGCGCGCCGGTGAAATTGTGATCATGGCGAATCCGTCATCAGGCGTTGTGGTGCCACGGAACTTTCGTCTTTTAGAAGAACTTGAACAAGGCCAAAAGGGAGTTGGTGATGGTACCATATCTTGGGGCCTTGAAAGCGATGATGACATGACGTTGACTCACTGGACGGGCATGATAATTGGCCCGCCAAGGACTCCATATGAAAATAGAATGTACTCTCTTAAAATTGAATGTGGCACTCG…	1574	gi|48138568|ref|XP_393411.1|PREDICTED: similar to Uev1A CG10640-PA, isoform A isoform 1 [Apis mellifera]	XP_393411	1.43e-70	0.934			IPR000608; IPR016135; PTHR11621 (PANTHER), PTHR11621:SF8 (PANTHER)
contig18217_1.exp	AAGCAGTGGTATCAACGCAGAGTAATTTTTTATTTTTGTACACAATGTTGCATTTCCATTGACTGTTTTGCGTTGTTTAACTTTTGTTTATAGTGTTTATTATGTATGTAAATGCATTTCTTGAGCTTCGTTCAACATTTATAATTCTTAAGTGACCATTATAGACGTCTTACGTTTGTATATAAAATCAGTAGTGCCCGATTTCAATGTATTGCTTCCAAAGGCAAAAAATTGTCGCCTAATAAATGACGACGTTGACTTGTAATGAAAAGATTTTGACCATCTGACACTTTCCTAAATCGGGTTCTGAAAATTTATATATAATTATTGTTTTTCAATTGCTAATATATTTGTTATTACAGCTTTGGTCAGTTTCCTGTCTAGTCGTTTATTGCCTTT…	1036							tmhmm (TMHMM)
GME-string_Contig_1701.0	ACACTAAAAAGTTCCTCAAATTGTTCAGTTTCATTTGTCGGTGTCTTTTTGTTTAAATTTAATTGAATTAAAATACCGTATTAAATTCTTATTTTAATTAAGTTACATAAGCTTAAATAAAAGCAAGTAATTAAGTTCATAGTTTCCTCAGTGAAGCGAGTAATCGCCGAGAGGTTGAAATTTTATCAACAGTCCCGGCAAAAGGAATAATGACTGAAACCGAAGCTGCAGTGAATCCCAAAGCCTATCCATTGGCTGACGCTGCTCTTACTGCTAAAATATTGAATTTGGTGCAACAGGCTGCTAACTATAAGCAGTTACGAAAAGGCGCGAATGAGGCTACTAAAACCTTGAACCGTGGTCTTTCAGAGTTTGTCATAATGGCGGCTGATGCTGAAC…	673	gi|114052793|ref|NP_001040276.1|ribosomal protein L7Ae [Bombyx mori] >gi|87248593|gb|ABD36349.1| ribosomal protein L7Ae [Bombyx mori]	NP_001040276	1.53e-61	0.953	P:ribosome biogenesis; C:ribonucleoprotein complex		IPR002415; IPR004037; IPR004038; IPR018492; G3DSA:3.30.1330.30 (GENE3D), PTHR23105 (PANTHER), PTHR23105:SF11 (PANTHER), SSF55315 (SUPERFAMILY)
contig14961_1.exp	AAGCAGTGGTATCAACGCAGAGTACGGGGGCCTTAAACAATGTCAAGTACAAAATTGATCTGTCAAAATAAATCGTGGATTCATTTCTAATTTCTATTTATCGATTAGATTAGGAAAATGATCAAACTGTTTTCATTAAAGCAACAAAAAAAAGATGAAGAAGGTTCAGCAAGAGCAGGAGGTTCACAAAAGAAAGCATCAGCAGCGCAATTGCGAATTACAAAAGATTTGAATGAATTAAACCTGCCCAAAACATGTAGCACAGAATTCCCAGATCCAGATGACCTACTTAATTTCAAACTAATCATATGCCCGGATGAAGGTTTTTATAGAGGAGGCAGATTTATATTTAGTTTTAAGGTAGGTCCAAACTATCCTCACGAGCCTCCCAAGGTCAAA…	735	gi|114052396|ref|NP_001040241.1|ubiquitin-conjugating enzyme E2M [Bombyx mori] >gi|87248485|gb|ABD36295.1| ubiquitin-conjugating enzyme E2M [Bombyx mori]	NP_001040241	8.12e-102	0.927	P:ubiquitin cycle; P:regulation of protein metabolic process; F:small conjugating protein ligase activity		IPR000608; IPR015580; IPR016135; PTHR11621 (PANTHER)
contig02910_2.r1.exp	CAACTAAACAGATAGTTCCTAAAACTGTTGCGTTATCCTGTGTTAAAAATGAAACTAGCAATACATTAATATCAACTATAACAATAGATCATATTCGAAAATGTTGTCCTAGAAATCAGAGGTACGACATTGTATTCCATGTATGCAGAAACTTTGATGAATATAACGAAAGCAATTGGTTAATTATGGATCTTATGAATAATAATACACAGAGCAAGATTTACGAAATAGATTTTGAATTACACTGTAAATCAAATGAGTATGCTGTAGAGTTGAGTGAAGAAAAGTATATGATAGAAATTGAAGGAAGCGCTTTAAATGTAGGTACCAGAGAAGGAACAATTAAGAATATAATACGCAGTGGTGGATGGTGCATAGATAATGAATATTCTAGTGGAG…	2967	gi|242008263|ref|XP_002424926.1|class B secretin-like G-protein coupled receptor GPRmth8, putative [Pediculus humanus corporis] >gi|212508540|gb|EEB12188.1| class B secretin-like G-protein coupled receptor GPRmth8, putative [Pediculus humanus corporis]	XP_002424926	2.44e-51	0.501			IPR017981; PTHR12011 (PANTHER), PTHR12011:SF12 (PANTHER), tmhmm (TMHMM)
GME-string_Contig_1931.0	AGCAGAATTGTTCTCAGTATATTGCCGTCAATCACACAGGTGGATACCACAATGATTACTTTAAATATCTTCCTTGTTTTGGTGATATATCAATGTGCCCTCTCGGATGGGAGTAAACTCAACTTATCGACAGAGCCTTGTGATGTCAGTGATATAGAATGCATAAGCAAAGCAACTCAAGTTTTTTTGGATAATACATATCAAGGGATACCAGAATATAATATAAAAAAACTAGACCCTATTACTATACCTTCTTTAGAAAAGTCTATTGAAAAAATAAATTTGAATGTTCGGTACAATAATTTAAAGGTAACCGGATTTAAAAATCAGAAGATTTCACATTTCACATTAGTTAGAGATACAAAGGCAGTAAATTTCAAAACAAAGGTAAATTTCACT…	1067	gi|158515746|gb|AAN06604.2|AF410772_1juvenile hormone binding protein [Galleria mellonella] >gi|158142096|gb|AAS94224.2| juvenile hormone binding protein precursor [Galleria mellonella]	AAN06604	2.22e-124	0.678	C:extracellular region		IPR010562; PTHR11008 (PANTHER), SignalP (SIGNALP)
contig17999_1.exp	TTTTGTTTTTTTTTTTTTTTTTTTTTCGATCCTAGATGTTTATTGGATCATTCATTTTAAGACAATATGCTATCACTTCTTGGCGGTGACCGCGGCTTCGTCTTCCCTCGCAAAGGTCTGCAAAAGTTCTTCCTTCTTGGCGGCAATACGTTCTTCACGTCGCTTGCGCGCCTCTTTCACCTTGTTACGACGGGCTTCGGCCTGGTCACTAAGCATCTTAGTCCTAGCCTTCTCAGCCTTCTTCCTGTGGATGTACTCCATGAGTACACGCTTGTTCTTGAACACATTACCCTTCGCCTTCATGTACAGCGCGTGGTACAAGTGTCTGTCAATTTTCTTCGCTGTTCTGTACTTGAGGAGTAGTTTTCGGAGGACTCTTTGTCTTTGTACCCAAAGTTC…	711	gi|112984306|ref|NP_001037221.1|ribosomal protein L19 [Bombyx mori] >gi|54609231|gb|AAV34831.1| ribosomal protein L19 [Bombyx mori] >gi|95103154|gb|ABF51518.1| PDP protein [Bombyx mori]	NP_001037221	2.56e-81	0.932	C:ribosome; F:structural constituent of ribosome; P:translation; P:ribosome biogenesis	EC:3.6.5.3	IPR000196; IPR015972; IPR015974; PTHR10722 (PANTHER)
contig15809_1.exp	AGTACTTTTTTTTTGTTTTTTTTTTTTTTTTTTTTTGGAATTAATAATCTTATTTTGATAAAAACACAAACCAAACAACAGTTTCAGTAAACAAACCAAGAAACTTTTTAAGCAATTGCAATTAAGGAACTATTATAGAAGTGTATTTAAAATTACTTACATCTAAAAAAGTATAAAAAATGCTGTATACCATACTTATAATTATTAATAAGTATGGCAAACATGTAACAACAAATAGGAATGGATAATTTTATTTCGAGATAAAGGGTACAATTAAAATAAAAGTTTAACTCAAAACAACTTACTTTTTAGACAATAATATATAACTAAAAATGATATTAATAGAAAATATATAAAAAAAAAATATGTGTACTTACCGACGTCTAAACAAGTATAGTA…	857							no IPS match
contig18831_1.exp	GTGGTATCAACGCAGAGTACGCGGGGATCGGTTGAATATTTTCGTCAGTGGCATATTCAACGATGGGTGCGAATCCGTCTCATCCGGAACTTACTGAAGATGTTTTGGATGAATATTCTGCCTTGACATATTTGAGGAAAGAAGAGATATTATATTTAATGGATAAGTTCCAATCGATCGATGTCCAAAAAGTGCAAGCTGATTATCATCATAGGTTCAGTTCAAGAGAAATAATCAGTAAATTCGATGTTTTAAAGAACAATCCCTTCGTAGACCGAATATTCCATGTTTTCTCGTCGAAGAAGGACGACTGTTTTTCTTTTGAGGATTTACTCGATTTATATTCCGTTATGAGTCCCGAATGTCCACCTGAGGTGAAAGCAATTTGGGCTTTCCATT…	1577	gi|57916691|ref|XP_556161.1|AGAP005524-PC [Anopheles gambiae str. PEST] >gi|55238327|gb|EAL39850.1| AGAP005524-PC [Anopheles gambiae str. PEST]	XP_556161	3.94e-36	0.601	F:calcium ion binding		IPR011992; IPR018247; IPR018249; PTHR23056 (PANTHER), PTHR23056:SF5 (PANTHER), SSF47473 (SUPERFAMILY)
GME-string_Contig_234.0	GCCCATCGCGACAAACTCTCCAGGAATTAACCGCAACGGTTTCCGGAGTAGGCCACACAGAGGTCGCCCTGAAAGGGTATTATTACCAATGGGAATTGGAGTCAGCATTACTGACAATCATTCCCCCCCCCCTCCCGTAATAAGATGTGCTATGCCCAGTCTGTTACGCGTGTCTACAAAAAAGTATATACAAGTTGGAATGGGCGTAGTAAAATAGTAGTGTTAATGTAGGTAAGTCGATATAAAATGTTTTGCTACGAAGTCTGTATAACGTAGAACACTCCCTTTAAAAAAAAAACAAATTAACTTAAAGATAATTAACAATACTTCTATTGCACTTACATAGACTTTCATATAGTTAAATATGATGTACTTATACATTATTGTTGCTTTTCAATA…	672							SignalP (SIGNALP), tmhmm (TMHMM)
contig21568_1.exp	GTCAACAATTCAAGGCACTGTTCCCGTCTGGTCTACAATACCAAAGCGGCGGGTATCCGACAGCTTTCCGTCACGTGACTACCAACGCTGGGGCCGAGAAGCGGCTCATCCAGGTTAAAGGAAGGAGAGACGTTAGAGTTCGTCAGGTGGACCCGAGCATCTCCTCGATGAACAAAGGCGACTGCTTCATCCTGGATGTAGACCACGACGTCTACATATACGTAGGTCCGAACTCGAGGAACGTGGAGAAGCTGAAGGCCGTATCCGTCGCTAACCAGATCAGGGACCAGGATCACGCCGGCCGAGCTCGTGTCGAAACCATTGACCAGTACTCGAGTGACGTGGACGTACAGAAGTTCTTCACTGCTCTTGGCTCCGGCACCAAAGACAGCGTGCCAG…	1411	gi|170036627|ref|XP_001846164.1|Gelsolin [Culex quinquefasciatus] >gi|167879477|gb|EDS42860.1| Gelsolin [Culex quinquefasciatus]	XP_001846164	2.78e-59	0.632			IPR007122; IPR007123; G3DSA:3.40.20.10 (GENE3D), PTHR11977:SF11 (PANTHER), SSF55753 (SUPERFAMILY)
GME-string_Contig_1649.0	AGACGAATTGTCTTGAACGCCTCAATTTTAATTCGTCGAGCAAAAGTCAAAAGACGGAATGTGTTGAAACATATTTTATTACAAATTAACGTAATTTTAGATTTTAAAATAGTTCCTAGGTATAAAAACAGCAAAATGTTTAATAATGTGGCATACATATGTATAATTTATTTTACTACGGCTCTAGTCTTAACTCTAGCCGGAAGAGATTTTTATCAAATACTTGGTGTCTCCCGTTCTGCTAGTACGAATGAAATTAAAAAAGCTTACAGAAAATTAGCAAAAGCTCTTCATCCGGACAAAAATCAAGATGATCCAAATGCATCTCAAAAGTTTCAAGATCTTGGCGCCGCATATGAAGCTTTATCCGACCCGGAGAAACGAGAACTATACGACCGA…	1337	gi|91082963|ref|XP_973727.1|PREDICTED: similar to AGAP008327-PA [Tribolium castaneum]	XP_973727	5.41e-145	0.86	P:protein folding; F:heat shock protein binding; F:unfolded protein binding		IPR001623; IPR002939; IPR003095; IPR008971; IPR015609; IPR018253; G3DSA:2.60.260.20 (GENE3D), PTHR11821:SF69 (PANTHER), SignalP (SIGNALP), tmhmm (TMHMM)
contig00734_1.f1.exp	CATCAAGTTCAATTAATTAATATTAAAACCTCTTACTTATTCTATTGTACCTATATATTTATAAATTTGAGTGTATACATATAACGACTGAAATAAAAACAGTAGAACGCCAATTTAATTTTAACACAAGATGTAGTGTTCATAATTGTTATAAGCTAAGGCTGTTGTAAAAATATATGATAATGATAAAAACGATTTAAAAAATCGGAGTCTACTCGTTGAGTGTGAAGAGTCGATTGTGTTTTTTTTTAAGTACAATTATTTGCTTCTGGCTAGGATATATATCGTAGTCAAAATATTTCAGTGCACCAAAAATAGCGATATAGTAAGAATATAGCTAATTCACCAGATAATCTATATTCATTTTAACTTTACAACTTGGGATCTTGTTGTCATACA…	1606							SignalP (SIGNALP)
GME-string_Contig_5135.0	ACAATGAAAAGACAAAGAGGAATATTGCGCGATTTTGCTTGATTTCAGATTGTTTATTAATTATTATCTTTAAATTGAAATATTTGGAATTAGATACCCAACCTAGTAAAAGTAAAATCATGTGCCTGTCTAGAAATCTATAATTAGTTATATTATTACAACAATGTCAAGGGATATCAGATCATTTTTCCAACCGAAAAAGCCTCAGAAACCTAAAATAGAAGAAGATGATGATGTTATACCAGAGTCTCCAGATGTCCATATAAAAGATAAGAAAAAGATTTCAAGAAAGAAACAAGTTTTGAGAGATGATTCCGATGAGGAAATATTTACATTAAAAAAGAACAATTTGAGTAATGAGTCTAACAGATCTAACAGTAGAAAAGCTAAACCACCACA…	952	gi|170065938|ref|XP_001868075.1|replication factor C large subunit [Culex quinquefasciatus] >gi|167862647|gb|EDS26030.1| replication factor C large subunit [Culex quinquefasciatus]	XP_001868075	3.74e-08	0.5333			no IPS match
contig16393_1.exp	AAGCAGTGGTATCAACGCAGAGTACGCGGGGGCAATGTTCTCGCTCGATCAGGACTAAACAGACGTGTTCAATTTAATTCAGTGTAGTATTTTTTATTTAGTTAGTTACCATTTGAAGAAAGAATATTTTTTTCTAAGATGTTTCTGTGGTTAGTGGTTTCCAGTCTCGTGTCTGGAGCACTAGCTTTGAATAATGGACTAGCACTTACGCCACCTATGGGCTGGCTCTCCTGGGAGAGGTTTCGGTGTATAACAGACTGCCAGAAATATCCTCAGGAATGCATCAGTGAAAATCTAATTAAACGAACAGCAGATATAATGATCAGCGAGGGGTATCTCAATGCTGGGTACAATTATGTGGGGATTGATGATTGCTGGCTGGAAAAGACTCGTGGACCC…	816	gi|114051916|ref|NP_001040191.1|alpha-N-acetylgalactosaminidase [Bombyx mori] >gi|87248331|gb|ABD36218.1| alpha-N-acetylgalactosaminidase [Bombyx mori]	NP_001040191	1.54e-102	0.829	P:carbohydrate metabolic process; F:cation binding		no IPS match
contig01559_1.exp	TATCTGTGCTTAAGTCTATGTTGTCAATTTAAAAAGTCTTCTTCACTTCTTTGTCGTCTGGATTAAATTAAAAATATTTTAATGACAATTTATTTGTTTCTTTGAAATCACATTTGGCGATTCTGAAGAATATTTTACAATGCCTGAAAATAAAGATTTACTACAATGTTATAATCGTGGTTGTGGCCAACTTTTTGATCCTTCTAAAAACGATAAAGATGAATGTCGCCACCACCCTGGAGCTCCTGTCTTCCATGACGCCTATAAAGGATGGTCATGTTGCAATAAGAAAAGTGTTGATTTCACTGAATTTTTGAACATAAAAGGTTGTACAGTATCTAAGCATTCGAATGTGAAACCACCAGAACCGGAGAAAAAGGGTCTAGATAAAGATTTAGA…	1329	gi|91077034|ref|XP_967567.1|PREDICTED: similar to CHORD CG6198-PA [Tribolium castaneum]	XP_967567	1.26e-109	0.703			IPR007051; IPR007052; IPR008978; IPR017447; G3DSA:2.60.40.790 (GENE3D), PTHR12621 (PANTHER), PTHR12621:SF4 (PANTHER)
GME-string_Contig_2048.0	CAGTTGGAGACGCGGTGCCGCTGTGTTCAGACGCGCGCGTTTTCGATTTTTTCATTTAGTTTAAAACTGAATTATGAGCGAGTTAACAAAAACTGTTGCACTTTTCGTTCTTTCTAACTGTTTTACTATTTTGTATAGTATTTTAGCTTTATGGACACTTACCCTTAATTATGTTAAGAACATTTTTTTAAGTTCATCTTCACAGAAAAGGAAGTTGGAACCGCCTGCCTGCCTTTTTGATCCAAAATATGGGTTACATAAATATATAAAAGTAAATAATGTAAAACTACATTATGTCGAAAGTGGAGACTCGTCGAAGCCTCTCATGTTATTTCTGCACGGCTTTCCTGAATTTTGGTATTCATGGCGGCACCAGATTGTTGAGTTCCAAAAAGACTA…	1430	gi|157113191|ref|XP_001651935.1|epoxide hydrolase [Aedes aegypti] >gi|108877870|gb|EAT42095.1| epoxide hydrolase [Aedes aegypti]	XP_001651935	7.14e-74	0.609			IPR000073; IPR000639; PR00111 (PRINTS), G3DSA:3.40.50.1820 (GENE3D), PTHR10992 (PANTHER), PTHR10992:SF22 (PANTHER), SignalP (SIGNALP), tmhmm (TMHMM), SSF53474 (SUPERFAMILY)
contig02487_1.exp	AAGCAGTGGTATCAACGCAGAGTACGCGGGGAGTTCAAGTCCGGCCATCGTTGAGTGACCACGTCCAATATGAAGGTCTTAATTTGTTTAATCGGAATCGTAGCCGCCGTGATAGCGGTAGACAATGATGTGGCAGTTGAAAAAGTCCTCAAGGAAGGAAACGATATTTTTACCTCGAGGCTATTTCCTGAGGTGGTAAAACAGCATCCAAAAGAGAGCGTCGTTCTATCCGCCTTCTCGGTGCTGACGCCGCTTGCTCTATTGAGTCAAGCATCAGTTGGTGCTTCTCATGACGAACTCCTCAAAGCCATCGGTGTACCTAATGACAATGTTACAAAGGAGGTGTTCTCATATCTGAAAACCAATCTCCGATCAGTGAAGGGAATAGAATTGCGAATG…	1354	gi|157833800|pdb|1SEK|AChain A, The Structure Of Active Serpin K From Manduca Sexta And A Model For Serpin-Protease Complex Formation	1SEK-A	6.53e-114	0.769	C:extracellular region; F:serine-type endopeptidase inhibitor activity; F:protein binding; F:peptidase activity		IPR000215; G3DSA:3.30.497.10 (GENE3D), SignalP (SIGNALP)
contig16841_1.exp	AAGCAGTGGTATCAACGCAGAGTACGCGGGGATATTCGTTCGGATCTAGACATTGACAATATGGCAAAGAAATTACACTACTTCAATTTGAACGGGTTGGCAGAATCGATACGGTACATTTTGTACTACAGTGGTGAAAAATTCGAGGATGTCAGATATGACAGATCCAGTTGGCCCATCAAAAGTGTGAAAGATTCTCTGCCATATGGTCAACTACCGTTATACGAAGAAGGTAACCGTAGCCTGAACCAGTCCCTGGCCATTGCCCGTTACGTTGCTGTAAGGGCAAACCTCTTGCCCTCGGATCCCTTCGAACAGGCTATTTTGGATGCTGCCGTCTTTAACATTTACGATTTCTGGAGCAAGGTCGGAACATACATTAGGGAAGAAGATGCAGCC…	693	gi|6671050|gb|AAF23078.1|AF128867_1glutathione S-transferase [Choristoneura fumiferana]	AAF23078	1.01e-87	0.677	F:glutathione transferase activity; P:glutathione metabolic process; P:glutathione conjugation reaction	EC:2.5.1.18	IPR004045; IPR004046; IPR010987; IPR012335; IPR012336; IPR017933; PTHR11571 (PANTHER)
contig16681_1.exp	ATTCAAAGATTCAAAATTATTTTTATATTTTGGTGTATTTAAGGATAATAGCAGAACAAACAATATAGTCTAATTGTGTTGGGTAGTGTGTTTCAGTAATAAAAATGCAGAAAACAAAAAAGAAAAAGGGTAATGAGGAACCTATGGATGTTGATGAAAATCCAACATCAACACAGAATGGTGATACACAAAACTCTGAGGAGAACAACGTAAATGATGATATAGACCACATATCGGATGACGAAGAAGGTGGTATGCGTATCGGTGATATTTACATACCGCCAGCCCCCAAACCTGCGTTAACTTTCGATGCCACTGGACCGAGATTGTTGATCACACATATTGTCAATGAGAACTTTAAAAGCTATGCCGGTGTACAGACTTTGGGTCCATTTCATA…	1220	gi|157121047|ref|XP_001653748.1|structural maintenance of chromosomes smc4 [Aedes aegypti] >gi|108882994|gb|EAT47219.1| structural maintenance of chromosomes smc4 [Aedes aegypti]	XP_001653748	1.71e-102	0.749	F:ATP binding; C:chromosome; P:chromosome organization; F:protein binding; P:DNA metabolic process		tmhmm (TMHMM)
GME-string_Contig_176.0	AGGAAAAGTGTAACTCAAGTACTCGCGCCTTCTACACGCACAAAATGTCAGACGCAGAACAAGCGACTTTGTGGGCAGAGCTAACCAGTCCTATAAATCTGGTTCTAGTGGCATTTATTGTGTACCTTATCTACAAGATTATACAGTCTAAATTTGAATCAGACATCGAAGTCCCGCCGCCTCCACCAGCTTTGCCAAAGATTCGTAAGGATTTCACAGTAGCAGAATTAAAGGAGTACGACGGTACTCGGCCTGATGGAAGAGTATTGTTAGCTGTTAATACTGTAATTTTCGATGTCACAAAAGGAAAGAGATTTTACGGACCTGGTGGACCTTACTCAGCCTTCGCGGGAAGAGATGCTACCCGCGGTTTAGCAACAGGGCAAGTTGCATCCAGCG…	666	gi|170075163|ref|XP_001871002.1|membrane associated progesterone receptor [Culex quinquefasciatus] >gi|167871963|gb|EDS35346.1| membrane associated progesterone receptor [Culex quinquefasciatus]	XP_001871002	1.41e-51	0.786	F:heme binding		IPR001199; PTHR10281 (PANTHER), PTHR10281:SF5 (PANTHER), tmhmm (TMHMM)
GME-string_Contig_208.0	ACTTGTTATTCAAGTCTAATATTTTGTCTGAGACGCTCATATTTATGTTGAATTTGCTGCCATATTATTAAAAGACTTTTTAAAATTAATAGTGAACTTCTGTGAAAATTTACATAATAACAAAAATTCACAATTTGTAAGTTGAAAGTGCAAATCAATATGTACATAGTATTATTTATTTTGAAGTTATTTATTGCAGTTGATGTTCTACAAGTTGCAACAACACAGAAAGTATCAAGATTCAAACGGCAAGACGAAGGATGGAATTGGAGTTATATTGATTCGCTAGAGACAACGTCTAATAGTAATTTCAATGGAAGACAGATAATTTCAACCGAAGCAACAACCACAACTGCACCGACCACAACCCTACCACCGAATCCATGCAACGACCCGCCA…	1363	gi|56418399|gb|AAV91007.1|hemolymph proteinase 9 [Manduca sexta]	AAV91007	1.05e-103	0.556	P:proteolysis; F:serine-type endopeptidase activity	EC:3.4.21.0	IPR001254; IPR001314; IPR009003; IPR018114; G3DSA:2.40.10.10 (GENE3D), PTHR19355 (PANTHER), PTHR19355:SF174 (PANTHER), SignalP (SIGNALP)
contig04159_1.exp	AGCAGTGGTATCAACGCAGAGTACGCGGGGAATTTACTGAAAAACTTAAGTTGGAAACTAAGAACAAAAGTGGATTTAATATCATTCAATAAGAAAAGTTCTATCTTGAGATATAATTTACTTTTACTTTATATACCCATCTAGAGGCATTTACTTCCTCCTGTAAAGTAAATTATGGATGGAAATGAGGAGTTCACAGATTATTATATGGTCTTAGAATGCAATAGGACTGCTTCCATAGATGAGTTGAAAAGAAGTTATCAGAGGCTTATTTTGCAATTGCATCCTGACAAAAACAACTCTCAGTGCAGTGACAATGAAACATTCCTTCAAGTACAGAAAGCATGGGCTGTGTTAAGAGATCCTGATAGCCGAAAACAGTATGATGCTGAGCTTTCA…	831	gi|219460214|ref|XP_002227823.1|hypothetical protein BRAFLDRAFT_90371 [Branchiostoma floridae] >gi|229293548|gb|EEN64207.1| hypothetical protein BRAFLDRAFT_90371 [Branchiostoma floridae]	XP_002227823	1.1e-18	0.554	C:cellular_component		IPR001623; IPR003095; IPR007872; IPR015609; PTHR11821:SF47 (PANTHER)
GME-string_Contig_54.0	ACACGCATTAAAATAAATTTCGCTTTGTAATCGTCCTAAGCCAAGTTTTAATAAATAAATAAATTCTTCAAATAAAATGGGACAAAATCAATCTGGTGGTGGAAGCGGTGGAGACAAGAAAGACGACAAGGATAAAAAAAAGAAATATGAGCCTCCAATTCCTACAAGGGTTGGCAAGAAGAAACGTAAAGCTAAGGGACCCGATGCGGCATTGAAATTGCCTCAAGTAACGCCACATACAAGATGTCGACTGAAACTATTAAAATTGGAAAGAATCAAAGATTATTTGCTTATGGAAGAAGAATTTATCAGGAACCAAGAACGTCTAAAGCCGCAGGAGGAAAAGATTGAAGAAGAAAGATCTAAGGTTGATGACTTGAGAGGAACTCCAATGTCTGT…	1552	gi|194910105|ref|XP_001982075.1|GG12390 [Drosophila erecta] >gi|195445240|ref|XP_002070237.1| GK11948 [Drosophila willistoni] >gi|195505012|ref|XP_002099325.1| GE10845 [Drosophila yakuba] >gi|190656713|gb|EDV53945.1| GG12390 [Drosophila erecta] >gi|194166322|gb|EDW81223.1| GK11948 [Drosophila willistoni] >gi|194185426|gb|EDW99037.1| GE10845 [Drosophila yakuba]	XP_001982075	0	0.983	P:mitotic spindle elongation; C:cytoplasm; F:endopeptidase activity; C:proteasome regulatory particle, base subcomplex; P:cell proliferation; F:ATPase activity; P:ubiquitin-dependent protein catabolic process; F:ATP binding; C:nucleus		IPR003593; IPR003959; IPR003960; IPR005937; G3DSA:1.10.8.60 (GENE3D), G3DSA:3.40.50.300 (GENE3D), PTHR23073 (PANTHER), PTHR23073:SF9 (PANTHER), SSF52540 (SUPERFAMILY)
contig06025_1.exp	AAGTTTTATATGAAAACTAAATATAGTTATGTTTAAATAGTTTATTGAAAGTCGCGCATACAGAGCACCTAATAACCATTGCCTATTTCGTAGACCTGATGATTTCGTACCTATTTAATGTAATGTAATTAAATAGCGTCTTTGGCTTATTTGCAATTGCATTCATCTAAATTTTCTTATAAGAATACAAATTATAACAAATATCCTACGTACACACACTCTTAAAACAAATATTTTAACAACCTCCTTGCTAAAAAAATCGCAACATGCATCTTAAATATTTATCTCACGAAGTAAGCAGAGAGGACTCAGTGTCTGTTCCTACTAACACATGTCTCTTGCCTTTACCAAATGTTACTTTTTTAATTACCTTTAATTTGTAAACTTTGATTTATGATA…	1369							no IPS match
contig18020_1.exp	AGCAGTGGTATCAACGCAGAGTACGCGGGGATGTCCATGATCAATAAAAACTAGTTTTTCTTAAATCTGCTTATGCCGTAGTCTCTCTGTCTAAATAAATATCTAATCTAATAGTCACAATAATTTTTATAAAAATTTGCTATATCATAACTTTGCTAAGCATATCTAAGCTTTTAACTAATAAAAATGGGAGCAGCAAACAAAAAAAGACGAAATAACCGTAATAATAAAAAAAATAAGATCAAAAAAGCCAACAAACTTCAAACAACAAATGTTTCGTCTGAAGAGCTAGATAAACAGGAATCTGATATGATCTCACAAGAAGTTTTGGCAACCCCTCAAAAAAGATCTTATGATAATGATTCAGATGATGAACAACAGCCCAAGAAGAAAAAGAAA…	925	gi|218505761|ref|NP_001136226.1|hypothetical protein LOC100216501 [Bombyx mori] >gi|215435084|gb|ACJ66921.1| hypothetical protein 65 [Bombyx mori]	NP_001136226	2.8e-53	0.533			SignalP (SIGNALP)
contig01736_1.exp	AAGCAGTGGTATCAACGCAGAGTACGCGGGGACTCCCACGACTACAGAGAAATGCTAATGCATCACTTTTTCACTACAGAATTTTTATTATCAAAGGTCATTCATCTTAAAATACCTTGCCGCTAGATACACATGCTGAGGCTGCTATGCTTCGAAACTTTCCTTAATTGAAACTTAAAAACGTATCACTGATAAAATCACTAAAGAATAAGAGCTCCAATTATGGCACCTCCAACAAAAGGGAAACCACCAACAAAAGGTGCAAAACGAATACTTGTGGAAAATGTGGCTACAGTCAACTTCTATCGCAACATGGCATTAGCTGCATGCATTTTGTATTGTGTACTTACTCCAATATTTTATTATGATAACTTAGGACCTACAATAATTTTCTTAAAT…	713	gi|114052268|ref|NP_001040235.1|hypothetical protein LOC692928 [Bombyx mori] >gi|87248467|gb|ABD36286.1| unknown [Bombyx mori]	NP_001040235	2.66e-54	0.66	F:molecular_function; P:biological_process		no IPS match
contig00735_1.exp	AAGCAGTGGTATCAACGCAGAGTACGCGGGGACCTATATAAATATTGTTTTGCGGTCAGAACACTACTCTTAACTGAAGTCTTAACTTATATTTGTGTATTCAAAATCGATAGTTCTCTTTATATTTGTTTTAAAGGAATAATTAAATATTACAAAATGAATAATAGTCGTGAAGGTAATCGTAACAGAGAGGACGTCGACAGTAGATTCTGGTGGGGGTTAGCCCTCGGCATTGGAGCGGCAACCGCAACTGTGGCGGGTGGATTATATCTCTTGAGTAGAATCGAAGAAGTTGAGAGTAGACAAAATATACAAGACATCGAGAGACTCCCGCGAGCTCGCATTTTAAGTAGCACATCCGAATCGCATTTTTATGCTAGAGGATCAGACATCAACAGA…	731							SignalP (SIGNALP), tmhmm (TMHMM)
GME-string_Contig_1583.0	TAGTTTGAAGATGAGTGGGGCTTGAGAATGCCACGTTTTGCAATAAAATTATAGTCTGTTGTCTGGTTACTTTTGTTCGAGTAGTTACTTATTAAATATTCTGAGCGACTGCACTTCGTGTGAGACCTCGTGATGAAATATATTTAAATAACTATCAAAACAACACATTTCAAAAGGAATAATGTCAAGTTATACTCAGTATATTACAGCGGGAGTGGTTACTGCAGGCGTCATTGGAGGCGCATATTGCGCCTACCGCTTATACGAACGTGCAAGTAGAGTAAACATTCCAGAAAATTGGACGCAAGTGGGTACACTGAAAGATCTCTATGTATATCCAATTAAATCTTGCGGTGCTGTACGAGTGGATAAAGCAGAGTGCTCGCTCTTAGGTTTAAG…	1257	gi|114052577|ref|NP_001040259.1|Mo-molybdopterin cofactor sulfurase [Bombyx mori] >gi|87248539|gb|ABD36322.1| Mo-molybdopterin cofactor sulfurase [Bombyx mori]	NP_001040259	7.22e-112	0.614			IPR005302; IPR005303; IPR011037; PTHR14237 (PANTHER), SignalP (SIGNALP), tmhmm (TMHMM)
contig21078_1.exp	ACAATAACGCTAAAATGCGTGCGATAGTTGTATTGTTCCTTCTTTGTGTTAATCTGGTGTGGGTTCGTACTATACCCAGTGAAGATTTTGTCGGATGGCATGAAAAGGTAGGAATTAAGAATGCCCAGGAAATTAAACAACTTGAAGATCGCATCGTTGGCGGCACTGTAGCTCCTTTGCACGCTCATCCATACCTGGCCGGTCTCCTAATAGATGTTATTGGCTTTTCGCAACCATCAGCATGTGGAGGATCACTTATTTCGTCTACCAGAGTTTTGACGGCAGCACATTGCTGGTCTGATGGAAGGTTTCAGGCTTATCAAATTACTGTAGTCCTAGGATCTGCGTATCTTTTCCACGGTGGAATCAGAGTCCTTCCTTATGCAATAGCACTACACC…	1076	gi|114051742|ref|NP_001040178.1|chymotrypsinogen [Bombyx mori] >gi|87248295|gb|ABD36200.1| chymotrypsinogen [Bombyx mori]	NP_001040178	3.63e-90	0.632	P:proteolysis; F:serine-type endopeptidase activity	EC:3.4.21.0	IPR001254; IPR001314; IPR009003; IPR018114; G3DSA:2.40.10.10 (GENE3D), PTHR19355 (PANTHER), PTHR19355:SF72 (PANTHER), SignalP (SIGNALP)
contig00220_1.exp	AAGCAGTGGTATCAACGCAGAGTACGCGGGGTTTTCTGCTAGTTGTTTTGATTTCATATGAATGTTATTTCATATTGTTTTCTGTTTCTTAATTAGATATTTTTTTAACATCAATTAAATTTGCTTCTATTCTATTTTTTAATAATATACTTTAAGTGAGGAATTAAATATCTCGAGATTTTAGTGACAAAAATGGAATTTCCAACACTTGGTGAACATTGCCAATACCCCAATTGTAATCAAACTGATTTCTTGCCTCTCCAATGCAAATGTGCGAAGGTGTTTTGTCGTGTACATTTCAACGAACATTGCCTCTCTGGAGATTGTGAATTAGCGCCGGAACCTAAAGCAGTTAACCTCAAAAATGACGACCAAATATATAGATGTTCGGAAAAAGGC…	1224	gi|189237657|ref|XP_001812177.1|PREDICTED: similar to predicted protein [Tribolium castaneum]	XP_001812177	5.25e-51	0.499	F:metal ion binding; P:zinc ion transport; C:cellular_component		IPR000058; PTHR14677 (PANTHER), PTHR14677:SF2 (PANTHER)
contig16346_1.exp	GGACTTTTGATGGCGATCTCGGAATTGTGTGAATATCGGCATCTGTGGAACGGCAATTTTATAGAATTTTCTTGTTGCGATTTAATATTTCTATTTAAATTTATTATTGTAGTGTAAAATCGATATGGAGTCTAAAGATGAAGTAAAATCTAATACGGAAAAAACTATATTTGACGCGATCGCTCAAGGCGATTTAACGGAATTCAAAAATATTTTAGCGCAACATAAGGGCGGCGTCGATTTCTTTGACGAAAATGGTATGACTGCTCTTCAACATGCAGCATATAAGGGGAACAAGGATATGGTGCAATTGCTGCTCGATAGAGGTGCAGATGTAAATTCTGGGAAACATGAGTACAACTATACAGCATTACATTTTGGTGCATTATCTGGCAGTTC…	1452	gi|157104842|ref|XP_001648596.1|hypothetical protein AaeL_AAEL004183 [Aedes aegypti] >gi|108880244|gb|EAT44469.1| conserved hypothetical protein [Aedes aegypti]	XP_001648596	9.09e-125	0.688			IPR002110; IPR002893; IPR020683; PTHR18958 (PANTHER), PTHR18958:SF211 (PANTHER)
GME-string_Contig_3530.0	AGTTAACATTTATTTGATTATAGGACTCATATCATACGTTAGCATTATAATAATGATATTTTCCTTTTTGTTTGTGCTACTTGTACCTTTAGTATGGTCATTGGAAATCCTCCCAACTCTAAGGGTCGACCTCCAGCCACCTGAAGAGTACAATAGATTGACTTCAAGAAATGTGTCCACCTCCTGGATTACTATGCCTATAGATCACTTTGATCCACAGAATACGGATACTTTTCAAATGCGCTTCATGTACAATGAAGATCTATTTGGTGGGCCTGGGTATCCAGTCTTCATTTTGGTTGGTGGAGAGTGGACTATAGCGGAAGGATGGCTTCGAGGAGGAAATATGTATCTTATGGCCGAAGAAAATAGAGGTTATCAAATATATACAGAGCATAG…	2186	gi|170066901|ref|XP_001868269.1|thymus-specific serine protease [Culex quinquefasciatus] >gi|167863077|gb|EDS26460.1| thymus-specific serine protease [Culex quinquefasciatus]	XP_001868269	4.17e-82	0.548	P:proteolysis		IPR008758; PTHR11010:SF5 (PANTHER), SignalP (SIGNALP), SSF53474 (SUPERFAMILY)
GME-string_Contig_504.0	CGACGCAAGTGTAAACTGTCTAGTCTACTGTCGAATCTGTGTCACTCGCTCGCTGTAACAGCTGTTTAACCTTGGACGCGAAACGTATACTTTAACAAGTAATTTTAATTATGGAATTTGCCGAAAAAGTTGTATTGATTACCGGAGCAAGCTCTGGAATAGGTGCATCAACAGCTATACACTTCTCGAAACTGTCAGCAAAACTAGCATTGGTCGGTCGCAAAGAAAATAATTTAAAAAGGATTGCTCTGTATTGTGAAAAGACGAAAAGTATCAAACCTTTAGCAATAGTGGCCGACGTTACAGAAGACGCGGACGCACAGAGAATAATAAACGAAACTATAGAGCATTTCGGAAAGCTGGACGTACTTATCAACAATGCTGGAATTATTGATATGG…	1087	gi|193610917|ref|XP_001950677.1|PREDICTED: similar to 3-oxoacyl-[acyl-carrier-protein] reductase [Acyrthosiphon pisum]	XP_001950677	1.52e-67	0.698			IPR002198; IPR002347; IPR016040; PTHR19410:SF76 (PANTHER)
GME-string_Contig_1068.0	TTGCTATTGTGCTCTCTGATTACTATTGACTGTCAAAACAATGTATTCAAATTATGATATATTTATTAATTCCAGGCTTTTCTGGCGTGATATTTATGTATCTAATATTAAAAGATGGATACGTGGTCGAATTTGTGCCGATGCTGCTTATCGCCAGATTCACAAGTGTCATTATTAGATGAGCATAATGTGACGGAAAAATTTCACGAAGTAACTTCAATTGAGGTAAAACTAGATGATGGATTGCCTCAAAAGCTGTGCAATGACTGCTTTGCGAAAATGAATTCAGCATATCAGTTCCGTAAGCAGTGTATCAAAATGGATAGTGAGTTGAAATTGCAACTGAACACATTACTCACTGAAAGCTACATACAACAAGCTGAAGCTGAGAAGAACCAA…	2616	gi|126314739|ref|XP_001376312.1|PREDICTED: similar to novel KRAB box and zinc finger, C2H2 type domain containing protein [Monodelphis domestica]	XP_001376312	1.03e-45	0.466	F:binding		IPR007087; IPR015880; PTHR11389 (PANTHER), SSF57667 (SUPERFAMILY)
GME-string_Contig_266.0	TTGTATGCGATTAAGCAATTTACTTACAATGTTTTTTGAAAAACCTATAGGTTAGGAAAATATTAAATTTTCTTTTTTTTGTGCATAACAAAAGTTTTCAATAAAATAACATATAGATAAAATATTGTAATCATTCACAGCAAACGTAAGATGGACTTAAACCCGTCTTTTTGGGCTGGTTTGGGATGCGGTCTCTGTATTGGGTTATCCGTATTTGTACTAAAGAAGTACTTTGGTTCTGCAGGTTCTGTTGCTAATACCGCGAAAGCTATAAAAAAGTTTGCATCAAATAATGAATATAAACTTGTATTAGTTGTAAGAACAGATCTGAATATGAGTAAAGGTAAAATTGCCGCACAATGTGGTCATGCTGCTGTGGGAGCATTTGAAAAGGCTCAG…	663	gi|94536825|ref|NP_001035503.1|peptidyl-tRNA hydrolase 2 [Gallus gallus]	NP_001035503	6.71e-38	0.664	F:aminoacyl-tRNA hydrolase activity; C:mitochondrion	EC:3.1.1.29	IPR002833; G3DSA:3.40.1490.10 (GENE3D), PTHR12649 (PANTHER), SignalP (SIGNALP), tmhmm (TMHMM), SSF102462 (SUPERFAMILY)
GME-string_Contig_5556.0	CACTACACTGCCATTGTCTGATTTCTCTGGTTCCTTTGCTAATCAAAGAAAAATTGATTCTTTGATACCCCTTCAATTTCTTTTTTAATGGAGGACGGCAAAATATCCCAATCTAATGATTATCAAAAAGATAACGATGAGAAACATCCGAAGAAAAAAGGTAAAAATAAGAAAAAGCGAAGCGGTGGTGATGGCGACCATGGTGTGTCGGGACCATCGGACGTATTGGTTCCCAATTCAGGTGATGTTCATCAAAATATATCGTTAAAAGATTTAAAGATGGCTATGGAGGTTTTAAATCTTCAACAGAAGCCTGCCAAAACGACTGAAGAAGCTTTACACAAGTCATATCAGTTTTGGTCTACTCAGCCAGTCCCAAAAATGGATGAGAAGATTGTT…	1668	gi|117935431|gb|ABK57056.1|N-myristoyltransferase, putative [Glyptapanteles indiensis]	ABK57056	0	0.856			IPR000903; IPR016181
contig03050_1.r1.exp	CTCTTGTATGAAACTCGATATATGATAAGACAGTGATATCCTGTGAATTATTCTAGTATGCAAACAAGAATTTTTATATGATTTTAAATCGTCTTTAAAAAATAAATCCAATGGTATTTTTTTCATTTTCGTTACCTTATAACTCCGTTAGTTATAAACCAATTTGAAAAATCTTTCTTTAAAATCTAAAATTTCAGATTGGTTCCATGGAAATTTTATTAAAATCGATTCAGTAGTTTGCTTTTTAGGCAAAATAACTGGTTTTGCCATAATTAAAGTCGTTTTTTTTTTGTGGAACACAATTTCATTTATTTATTTATACTTTATTTTACACACAAATTACACACAAATTATCACAATCTTAATTATTGTAATATAGATAATATTTATTAATTTATT…	1865							tmhmm (TMHMM)
contig21210_1.exp	AAGCAGTGGTATCAACGCAGAGTACGCGGGGATTTCCAAACCGTACATCGGAAAGAGAGTACCTGGGTACTTGTCGAAATAAAATAGTGAATTAATTTATATTTGAATAATATCCGGAAACATGTCGAGAATCGGTATCAACGGATTTGGCCGTATTGGTCGCTTGGTGCTTCGTGCTGCGATAGAAAAGGGAGCTCAAGTTGTTGCCATCAACGACCCCTTCATTGGTCTGGACTATATGGTCTACCTCTTCAAGTATGATTCTACACATGGTCGTTTCAGGGGTACTGTAGATGCCCAGGATGGCCAACTGATTGTTAATGGAAACAAAATCACTGTATTTTCTGAAAGAGACCCAAAGTCTATCCCTTGGAGCAAGGCCGGTGCTGAGTATGTAGT…	1324	gi|109119903|dbj|BAE96011.1|glyceraldehyde-3-phosphate dehydrogenase [Bombyx mori]	BAE96011	3.45e-160	0.953	C:cytoplasm; F:NAD or NADH binding; P:glycolysis; F:glyceraldehyde-3-phosphate dehydrogenase (phosphorylating) activity; P:gluconeogenesis	EC:1.2.1.12	IPR000173; IPR006424; IPR016040; IPR020828; IPR020829; IPR020830; IPR020831; IPR020832; G3DSA:3.30.360.10 (GENE3D), SSF55347 (SUPERFAMILY)
contig04036_1.f1.exp	AAGCAGTGGTATCAACGCAGAGTACGCGGGGAGTCTTATTCTTTGAGATGAATTGAGTGAGCGTGTGTTGGAATAATGACACTTTTAAACGAATATCAAAATAGTACGTCGTTGAGAAAAACATTTAAAAACTATACCAAAAATACCTGTAGCACGAAATTATTAAAGAAACGACTGCCAATTATTAAATGGCTTCCGAAATACAGCATACCTTTTTTTATTCAAGATATAATAGCAGGAATAACAGTTGGACTCACAGCAATTCCTCAAGGTATAGCATATGCAGTTGTAGCTGGACTCTCACCAGAATATGGACTTTATGCATCACTAACATCTGGATTTGTTTACATAATTTTTGGTAGTTGCAAGGATGTGACAGTTGGACCTACAGCGATAGTT…	2022	gi|170028988|ref|XP_001842376.1|sulfate transporter [Culex quinquefasciatus] >gi|167879426|gb|EDS42809.1| sulfate transporter [Culex quinquefasciatus]	XP_001842376	8.35e-138	0.639			IPR002645; IPR011547; PTHR11814 (PANTHER), tmhmm (TMHMM)
GME-string_Contig_33.0	TATCACAAAAAAAAAAAAAATTGTACTGAATTTTAAGGTTACAAAATTGTTTATAAATTCACATTTTCATTTTAACCTAAGAATTTTCTATATACGATGGCCAAGCATCATCCAGATCTTATCTTTTGCAGAAAACAGCCAGGCGTAGCTATTGGTCGTCTGTGCGAGAAATGCGATGGTAAATGTGTTATTTGCGATTCATACGTGCGGCCATGTACCTTAGTGCGAATATGTGATGAATGCAACTATGGCTCCTACCAAGGAAGATGTGTCATCTGCGGCGGTCCCGGAGTCTCCGATGCTTATTATTGCAAGGAATGTACCATTCAGGAAAAAGATAGGGACGGTTGTCCGAAGATTGTGAACTTAGGTAGTTCAAAGACTGATCTGTTCTATGAA…	941	gi|148298705|ref|NP_001091825.1|PHD-finger 5A [Bombyx mori] >gi|124365243|gb|ABN09650.1| PHF5A [Bombyx mori]	NP_001091825	8.01e-64	0.998			IPR005345
contig16303_1.exp	GTGAGAACAATTTGAGGACTGGCTTCTCCCCATAGACAACTAGTACTCGAGTTAATAATTGGTACCGTATTACAAAGCAGATAATATTTATGTATGTTTAGCCGCATACATGAGCAGCAAAGATGCATCAATCGTAATGTGACCCATGTTGCGTCAATCTGAACAATTTATATATAACATAGAGTATTGATTGTTTTAAACAGTGCAACGCTAATGGAAAAACTTTCAACAAATTAAAATGTGCTAAATATTTTGTACTGGATGAACGTTTAATTAAACAAACGCATAGTGAACCGAACATTAACAACATTCATCATGTGCCAGTTACGTGGCACGTGACGTTGAGTGAATTGTGGACTTTATTTCAAATTTGTGGACTGAATCAATAAAATATAGTAA…	1346							no IPS match
GME-string_Contig_1112.0	GGCGAAATGTTTATATGACCGGTGTCAGAGAAGGCACATCTGAGGATTACATGTTCCTTCTAAATCGATTCCAAAGTTCAAACTTTGCTAATGATCAACTGGAGATGCTGCGAGGTCTTGCTGCAACCAAAGATCCAGAATTATTGACTCATTACTTAAATCTCACACTGGAAAAGGAAATAAGATCGCATGACAAATCGACCTCCTTCAGTTACGCACTCCTTGGAAATAAGGAAAATGCAAATACAGCACTGCAATTTCTTAAAAATAACATAGATGCAATCAGAGAAACGTATGTCGAAGATTCACCAGCTAATCCTGTGCAAAGTGTAATGTCGAATCTTGCATCTTATCTTGATGAGCCTGAACTTGTGGATTATGAAAACTGGTTAACAACAA…	659	gi|170791085|gb|ACA35025.1|aminopeptidase N-6 [Helicoverpa armigera]	ACA35025	3.96e-51	0.62	F:receptor activity; P:proteolysis; F:membrane alanyl aminopeptidase activity; F:zinc ion binding; P:signal transduction; P:glutathione metabolic process; C:membrane	EC:3.4.11.2	IPR001930; PTHR11533:SF36 (PANTHER), tmhmm (TMHMM)
contig02573_1.f1.exp	AAGCAGTGGTATCAACGCAGAGTACGCGGGGGCACCTGTTTCCAAATTTTGTTTTTGTCGCATGCACTTTGTGTCGTGACATATGAAGAGAAAAAACAACAACAACTGTTTATTGTAATTTTTTTAGTTTCGAATTATTTTTCACGATAAATAAATAAACGTTCATAAATAAAGCAATGTGATTTATAATTAAGAAATAAACTGTAATGATGTAATTACATTATATTCTGTGTGTAACTTTTATTATACAGTTTTAACTGATAACTGTCTCGCCACTGCTGTTCTTATGCATCCTATATTAAATAATATAATTTTTCCTTTGTGAAATAATTAAATAACATACTAAAAATTATATCGTTAGTTAGTGTATAAATTGTTTCCTTTTAATATTTTTTTAGT…	2114	gi|157112098|ref|XP_001651793.1|nuclear RNA export factor 2 (NXF2), putative [Aedes aegypti] >gi|108878186|gb|EAT42411.1| nuclear RNA export factor 2 (NXF2), putative [Aedes aegypti]	XP_001651793	1.68e-21	0.46	P:RNA transport; F:binding; C:nucleus		IPR018222; G3DSA:3.10.450.50 (GENE3D), G3DSA:3.80.10.10 (GENE3D), PTHR10662 (PANTHER), SSF52058 (SUPERFAMILY), SSF54427 (SUPERFAMILY)
contig15434_1.exp	AATCCAAATATTGAAAGTACAATATTTTTTAATGAGTGTAAATTAAATGGTAGTTCTAATGTAAATATAATGGTGCAGATGAATGCAGATTAGTTGACCTATCTAACGAGTTCAACAACAATTAACCACGATGGTTTTGAACCGCGTGGAGGTCGAGCTGATTTGGTATATTACTAGCAATGAGGCTATCAGATCTCATTACTACCAATTCTTTTTCTTTCGATAGTTCAACATAATATTTTAAATACATTCTCGGGACTTAATGTAATGAAAAATTTGCAAGTAAATAGTAACTACATTCTTGCTTCGTTATTGCCGACGTTCTGACATGGATTTCACCACGTAGTGGTTACGACAGGATTCGCGTTAAGTCCCGATAGTGTATTTAAAATATGTGTA…	1079							no IPS match
contig15315_1.exp	AGGGTGCGAGTGACATTTCATAGACATGTCGAAGACTGTAAATATACGCTTCTTTAGGGGGCCACCTTCCCTCGCCCACTGGAAAATAATCGGAAATACGAGAGTAATTGTATCTATTAAAATATGTATTATACGTATGTCTTTTAAATTTGTAATATTTTAAACATCCTGGAGTTTTGTAACTATTATAATTTTTAAACAATGCATATTTGTTGCTGCAATTTTGTGATTTTTTTTTATTACTAATATGAATCTTATTATGTAGATGTTACAGTTATTAATTAGATATTAAAGCAAATCTTTTTACGTTCTATCCACTATACTATATAATCAACTTGAAAGGATACTGATCGAGGCAGTTTGTAAACGATGAACTTCGGGGCTTATTTCAAAATTGGA…	1383							no IPS match
contig20205_1.exp	TTTTTCTTACGTTTTTTATATATAAATAAATGACTCGTTTAACTTGACTGATAGTGGCTATTAATGTTTTAATATATTAATTAAAAAAAGATACCTAATGTTGCTAGTTTTATGTGAGACAATTTTTTTCTGATACGATTCACTGTGACTTATATGTGACTCGTGTAACCTCTAGCAAACAATGAGATGCCATGTTATGTATCAATGGATAATAACGTTAACTATTTTTCAATAAAGCACTAGGTTTATTAGCAATTTGGGACGTGCCTTTGACATGTAGGTGTTCCTTATTTTGTAAGAGAATTAAGGATTTGTATAGGTACTGTACAATATTAGAAAAATTGTAATGTTATCAAACCTGCTGCGCATAGCTAAAAGCTCCATTCGTATCCTGGGATG…	1294							SignalP (SIGNALP)
GME-string_Contig_2093.0	AAAAGAAAAAAAATAAACATTCTTTTTATTTTTTTTACGTGACATCATAGTGAAATTGAAATATCTGTATACAAATTTCATGTCTTTATTAATTTTTAATATCTATACATTGAAGTTTCGAAAATGAATAAGTTACTCTCATTTAGGATATTCTCGCGTTATATAATACGAAATATGTGTACACCGTCAACTTCTGGTCCATCTTCGTCCTCCGGATCTATACGTGCACAATACAAACCTTCAGAATTCCAAAAGTTTATTTTAGTTTGGACAAAGAAATTCAAGTCAAAGGAAGAAATACCCACCTTTGTATCAGCTGACTTAATTGAGCGATCTCGTAGTGAAGCCAGAATTAAAATTGCAAATATTCTCATGCTCCTGACAGCTCTTGCAAGTCTT…	665	gi|157128286|ref|XP_001661383.1|hypothetical protein AaeL_AAEL002350 [Aedes aegypti] >gi|94469202|gb|ABF18450.1| growth and transformation-dependent protein [Aedes aegypti] >gi|108882270|gb|EAT46495.1| conserved hypothetical protein [Aedes aegypti]	XP_001661383	6.75e-14	0.742	C:integral to membrane		IPR009432; tmhmm (TMHMM)
GME-string_Contig_2698.0	TAACAACCCGGCTATTGTAAGGCCGAAGTCTAACCCCATCCGAGTATCCACTAATACTGTGACATCCACAAATACCTCAAATAACGGAACGGATAATCGTTTAACCACCGACACTGTAAATAACCAACAACTGATGACTAAACAAATACGGACCGAAAAGCCTGGTGATGGAAATGGAAATACAATATTTAAATTCATCCCCATAGATGAAGTCACAGTAGCTCCACAAAATTCAAATGTTTTAAAATTAGCCACAAAAGCATCTTCTACTACAAATACAAGAAACAATGAAATCACAAGCACGATTGCATCTACAGTAACTGAGATAAATACACAAACGCCGCAAATACAAACACGAATTGAAACTGATACTTTGATAACTACAACAGTATCCGAAGC…	657							SignalP (SIGNALP)
contig19931_1.exp	TATTTTCCACAATCTTACACATTTTTATTGCCTTCATGAGATTAGTAGTAGAGTTGGTTTTCCATTAGTAACCTATTTCTTAATTTTGAATCGTTTATTGCTGCAATAATTCTATCTTTGATCATTCTTTCTTTTAGTTCACCGAAGTTGCAGTGTTGCGCTAATTTCTGTAGCTCTGTCAAATAGTTGGTATAGGAATCATCTTGTTTTTGATTTCGTGCCTTGAATATGTGACAATTCACATTTTCATTGGTCATAGGTCATCAAAATGTTGTACAAACCTTTCCATTACCGTTTCATAATTGTTTTCTTCTTTCGTTGAAATCAAACGTACTGTGAATTTCGATACACAATTCTCCCATACAATATGACAATATGGCCACCTGTATGTCTTCAGGC…	729	gi|189242195|ref|XP_001812022.1|PREDICTED: similar to polyprotein, partial [Tribolium castaneum]	XP_001812022	8.01e-17	0.555			tmhmm (TMHMM)
GME-string_Contig_2311.0	AAGGCGACCCAAAATTTATAACTGTGTTTTTCGTTCCTGGGATTAACACCGATGGCGCAAACACGTGTTGTACGAACAGTACTGGGAGACGTTGGGCCAGACACCTTGGGATTTACACTGACCCATGAACACATGGCGATGGAATTCCAGCATTTCTATCGTAAACCACCAACGAACATAGAGGAATATTTCGAAACAAATAATATCCGTTTGGAAAATGTGGGTTATTTGAAACAATACCCTTACAGCAGTTACGATAATTTAAATTTAAATGATAAATATGCAAAGACAGCAGTTACAAATGACGTACGTAAATTTAACATATCCGGAGGAGGGACAATCGTGGAGAATTCCACGGAAGGTCTTAATAGAAATGTTACATTTTACAAAGCGGTCTCC…	1433	gi|195107829|ref|XP_001998496.1|GI24003 [Drosophila mojavensis] >gi|193915090|gb|EDW13957.1| GI24003 [Drosophila mojavensis]	XP_001998496	7.36e-103	0.699	F:hydrolase activity; F:zinc ion binding; P:catabolic process		IPR001559; G3DSA:3.20.20.140 (GENE3D), SSF51556 (SUPERFAMILY)
contig02633_1.exp	AACAAAGTATGTATATTAGAACAGAATATGTGTACAATTTAAATAATATATTAATTTACATTACACTGTGTATTACTTGACTTTAATAAATTGCCATTCAAGTTCATACACACCCACCGACGCCTGATTCTTCTCATCATAGTCCGCCCATTCTTTTTCAGTAAGGTCTACATCTTCAAACTTTTTACCATCATCTTCGGCTTCAGCTATCCAACCTGACTTTGGTTCAAAGTCCACAGGCTCCACACCTCTACAGTCAAATATGACGAGAGTCTTAAATTTATTAACATCATTGTTTGTATATATTCCATTACTGCCTTCAATAACATCCATACTGTTCTCCCTCGAGCAGAGCTTGCATTTAATTATCAAATTAGTTTCAGACCTGTTGTGCTTTTG…	725	gi|91081077|ref|XP_975460.1|PREDICTED: similar to CG4646 CG4646-PA [Tribolium castaneum]	XP_975460	3.28e-55	0.761			IPR008584
GME-string_Contig_5654.0	TTCTTTAATAATATACCATGAGTTATAATAATTCGGTTTTAATTGGAAATTGGAGCGAAGAAAGACTTAAAAATGAGGCGGAGTTCAAACTTTTCTTGCGAAAACGTGACAGGCGCGAATTGGTGCTGCAAAGATCGCGAACACTGTTCAGTAATTTACTGAAAGAAAGGCCCCTTGCAATAAGTGGTACATTTGTGCTGTTCGGTTTTAATGTACAATTAGTGGCTTCTGATATGCCAGCTAAGTTTAAAAGCGAAACTGATAAGACACAATATGGGTTGGCACTATCGAGTCTTGTAAGCGAGAGGCAAGTGGACTACATGCAGAATATCAACGATGGATGCCTCATGACACTTTCACCAATTACAACTCCTTGTTGCCGAAACACTTTCGTTATAC…	891	gi|91090175|ref|XP_973013.1|PREDICTED: similar to chromosome 15 open reading frame 26 [Tribolium castaneum]	XP_973013	2.03e-29	0.468			no IPS match
contig21563_1.exp	TTGAACAAGTATACAGCAAGTAAAAAGACAATCTTCTAAGAATTCGAATTTGCAATAAGATATAATGTGGAGTGACTCTTTATTAATTGTATTTATATCAATCTGTACAGCGTTTTTGGGAGAAGGTTTGACTTGGATATTGGTCTATAGAACAGAAAAATATCAGAAACTGAAAGTGGAAGTAGAGAGACAGAGTAAAAAATTGGAAAAACGCAAAGAAGCTCATGGTGATTCTTTAGATAAACAGCATAAAAAGAAAATTGAAAGAGAGGAGGAAAGATTAAAGAATAATAATAGGGATCTATCTTTGGTAAAAATGAAGTCAATGTTTGCTATTGGCTTTGCCTTCACAGCTTTACTTAGCATGTTTAATAGTATATTTGATGGTCGAGTTGTGGC…	2106	gi|157138729|ref|XP_001664310.1|fad oxidoreductase [Aedes aegypti] >gi|108869421|gb|EAT33646.1| fad oxidoreductase [Aedes aegypti]	XP_001664310	1.2e-102	0.65			IPR006076; G3DSA:3.50.50.60 (GENE3D), PTHR13847 (PANTHER), PTHR13847:SF12 (PANTHER), SSF51905 (SUPERFAMILY)
GME-string_Contig_140.0	TCTACGATTTGTTTCTGAAAGAAGGGGTCGTCGATGACTTAGCGATTATACAGAGTTACAAAGAAAAAGTCTACTCATTTTAGTGTGCTTTTGCTGTTTATCCAATACATTTTTATAGTATAAGCATATAAATATACACAACATGGCCGGAGCTATGTTATTCGAACGATCACGCGTCTCGTCATCAACGAACAGAGACGAAGACGTCCGCATGACCGACAAAATGGTTAGCACTGGCGAGGTACCCGAAGATGACGAAGAAAACATAAGAGCTAAGGAGCAAGGCATTTTAAATCTTGGTGAAAAATATAAAAAAGAAGGAAAGGCTAAGGAGTTGGCAGAACTAATAAAAGCCACCAGACCTTTCCTTAGTCTGATAAGTAAAGCGAAAGCAGCAAA…	1782	gi|48097764|ref|XP_391945.1|PREDICTED: similar to Proteasome p44.5 subunit CG10149-PB, isoform B isoform 1 [Apis mellifera]	XP_391945	5.65e-151	0.872			IPR000717; IPR011991; IPR013143; PTHR10678 (PANTHER), PTHR10678:SF2 (PANTHER), SSF46785 (SUPERFAMILY)
GME-string_Contig_2300.0	TCATTGCATGCTATCAAGTGGAGAATTGTTTGTTGTCATTGATTTTTGCGACTTTGTTGAATTTTATTATTATTCTATATTAATTAACAACTTATAATAAACTTAAGAAGCAAGATTTGGTATAATTATAAAAATGTCTAGCATAAACTATACAACGCGTACTGAAGGGCAAACCAAAATAAATACAATAATATGGACGGTTCCAAATTTCACTAATCTTCTGGAAAATAAATCGACTAGAGAGTTTCGTACTGAAAAATCAAAAGACGCCAACATAGACCTAACTGATTCTCGGTTCCAATTGAAAATGCAGTTTTTAGGGCGAGATAACGATATAATAGAAATATATTACTTATCACCGATGCCTGTTTTCCTGAAATCTATACTGACAATATGTTT…	1734	gi|108949238|gb|ABG24573.1|roadkill isoform E [Drosophila melanogaster]	ABG24573	1.48e-31	0.52	F:protein binding; C:nucleus		IPR000210; IPR011333; IPR013069; IPR013089; PTHR23230:SF176 (PANTHER)
GME-string_Contig_1017.0	TGTCAGTCAGACAATTGAATTTTTCCTAATTTTTTCTTTATATTTACAAAAGAAATTATATAGTTAATAGAAATTTGGTATAAATTGGATAAAGAATTATTCAAAATATGGCTCGAAATGTAGTAGAAGCTGCTAAAAAGTTTTTATTGTTAGGCCAATGTGTGCCTACTGTTAAACAAAATGCTGCTAAAATCAGAGTGAAGAGGTTAGAATTGGATGAAAATTTACTAATGTACTTCAGAAAGGATGAATTTTATTACTGTCACGATCCTGATAAAAAATGTAAAACTGGAGACATTGTACTTATACAGGCACTACCACAGAAGCTGACAAAACTCATAACACACGAGGTAAAGGAAGTAGTTTACCCATTAGGTGACGTTACTGATCCAGTTTCTG…	781	gi|170036995|ref|XP_001846346.1|mitochondrial ribosomal protein S17 [Culex quinquefasciatus] >gi|167879974|gb|EDS43357.1| mitochondrial ribosomal protein S17 [Culex quinquefasciatus]	XP_001846346	2.3e-52	0.803	C:mitochondrial small ribosomal subunit; F:binding; F:structural constituent of ribosome; P:transport; C:membrane; P:ribosome biogenesis		IPR000266; IPR001993; IPR012340; IPR016027; PTHR11896:SF2 (PANTHER)
contig00331_1.exp	AAGCAGTGGTATCAACGCAGAGTACGCGGGGAGATTCTGTCTTTAGACATGGTCTCTCTAATCTGTATTCCTACATTGTCACTCTTTAAATCTAGTTTTTCTGCGAATTACATTTATTATATAATCGGTAAAATAAATTGGAAAAATGGGCAAACATTTTGGAGAACTAGCCAAAATTCGTGGTTTGATCACTTATAAATTGTCTCCACACGAACAGCGAGCCTATGCTGGAGCAATTTCCAATGGAATCCCTAACATTTTTCGTAGATTTCGAGAGAATGTATTTAGGGTAGCTCCTCCTTTCATTATCGGATATCTAGTTTATGAAGGAGTTGAAAGAGAACATCATCGTCTTGGCCGCAAGAATCCTGCTGATTTTGAAAATGATCAATAAGTAAT…	743	gi|195442422|ref|XP_002068957.1|GK17744 [Drosophila willistoni] >gi|194165042|gb|EDW79943.1| GK17744 [Drosophila willistoni]	XP_002068957	4.19e-29	0.836			IPR004205
GME-string_Contig_383.0	AAGCAATAATAATTCATTTATTCATTAAAATACAGTTCATTGTATTATTAATTAAGAATAGGCAATTTAACGCATTTAAATAGTTACAATATAATAAAGTTACACAATTTTTTTTTTCTAGTACATTTGTTCCGTTTGAAACAGGCTAAGGTCGGAGACCATGCTGCCTAATCTTAAAAAAGATAATTTGTCTGGAATATAGTACAATATAATAAAATTACACAATTTTTTTTAGTACGTTTGTTCCGTTGTGGAACAGGCTAAGGTCGGAGACCATGCTGCCTAGTCTTCAATAAAATAATTTGTCTGGAATATTATGTTACACAAATTTTAGTTCTTACTTCAAAAAATAAATTAAATCTATAGACAAAAAAAAGATGTAACTTTTTTTGTCTTATT…	657	gi|239977263|sp|A6MFL1.1|IVBI1_DEMVERecName: Full=Vestiginin-1; AltName: Full=Vestiginin-6; Flags: Precursor >gi|118151722|gb|ABK63551.1| vestiginin-1 precursor [Demansia vestigiata] >gi|123999426|gb|ABM86985.1| vestiginin-6 precursor [Demansia vestigiata] >gi|185534830|gb|ACC77807.1| vestiginin-1 precursor [Demansia vestigiata]	A6MFL1	7.82e-07	0.524	F:peptidase inhibitor activity		IPR002223; PTHR10083 (PANTHER), PTHR10083:SF18 (PANTHER), SignalP (SIGNALP)
GME-string_Contig_142.0	AATTAATTAGCGCATTCCTAGCAATCATAAAACGATTTTTCGTATAAGGAAAAATTACTATTAAGTATCCTTATTAATTATTAAAAAAAAAAATCTTAAACAAATCGTTTTATATATTTCATTGAATTATAAACAATTGTCAATATAACAGCATGCATGAAATTTTTGGGCTGTTATAACGTTACCTATAAAAATGGTAGAAGAAAACGACAATAATGTGTGCTTAAGAATACCCTTTTCATCTAGTGAACATGCTTCAATAGCATATGAAGTATTAAATGTTGATAGAGAATTAAGGGGCAGTGGAGTGCATAGAGAAATATCTAAAGATGGAATCAACCTTGTTGTAAAATTTGAAGGTGTTGACCTGAAGAAAATTAGAGTTGCTGTTAATGCTTT…	1030	gi|170030092|ref|XP_001842924.1|conserved hypothetical protein [Culex quinquefasciatus] >gi|167865930|gb|EDS29313.1| conserved hypothetical protein [Culex quinquefasciatus]	XP_001842924	2.4e-27	0.576			IPR013717; PTHR21726 (PANTHER), SignalP (SIGNALP), tmhmm (TMHMM)
GME-string_Contig_1664.0	AAATAAATATGAAGATTCGTCACTTTTATTAACTCACGTTGTATTTTATTAGAATTTTAATGCAATTCAACACATCTTGTTGTGATTATAATAACTACAGTTCTTCAGCATAATTGTGCGGTAACGTTAAATATAATATTCTGTTAATAAATAAAAATGCGGCTTGTAGATGCAACAAAACTTTCGCAACTTCAAAACAAACCCAAAAATATTCGAAATATTTGCATTGTGGCACATGTGGACCATGGGAAAACAACATTGGCCGATTCTTTAATATCCAGCAATGGTATCATATCACAGAGAATGTCAGGGAAGCTTAGATACATGGACAGCAGGCCAGATGAGCAAGAGAGAGGTATAACTATGAAAAGCAGCAGTATTGCTCTATACCATGCTACA…	1572	gi|110757698|ref|XP_392823.3|PREDICTED: similar to elongation factor Tu GTP binding domain containing 1 [Apis mellifera]	XP_392823	1.14e-160	0.777	F:translation elongation factor activity; F:GTPase activity; F:GTP binding; C:ribosome; P:regulation of translational elongation	EC:3.6.5.3; EC:3.6.5.1; EC:3.6.5.2; EC:3.6.5.4	SignalP (SIGNALP), tmhmm (TMHMM)
contig22012_1.exp	CTTTATTTCTTTATTATTATTTACATTCTTATTTTTGTTATAAATGTGAAATTTTAAATATTTGTAACTCAATCATTCTTAAACGACTGACTATATGAAATGAAAGCTGGTACAAAAATAGACCACACCTATATTAAAATATAGGGTACTTTATACTTATAATAACTTACATGCACAAAGTCTCGAGATATAGCTAATAATTACGATAAACTTATTTAACTCATAAATGCAAATAGGTTTATAAAATACAGCTTATAGTTACAACAAAAATTCTAATTACAAATGGAGGAAAAATACACATACATTTTTTCTTTGTAGATATCAAAAATATATTTATTGCCAAAGTTGTCGATACTTGTTCAATCATTCTAACAACCGATCAATTATTTCAAAATCAAT…	1718	gi|157115780|ref|XP_001652693.1|hypothetical protein AaeL_AAEL007344 [Aedes aegypti] >gi|108876761|gb|EAT40986.1| conserved hypothetical protein [Aedes aegypti]	XP_001652693	1.29e-27	0.832			IPR006629; IPR019584; PTHR23292 (PANTHER), SignalP (SIGNALP), tmhmm (TMHMM)
contig00049_1.f1.exp	AGGTAATTAAGAATTTATTGTGGTGAGACGTGTGTGTCATTTGTCGTTGTAAGACATTTAAAAAAAGAACAACATTGAAAAATATAATATTGCTGTGTTGGTAAATTATTGATTTATAAAATATGTTTTTTAAAATAAGAACAGGATTAGTTATTGTTTTTACCATCATACAATGTCTAAGCTGTCTCGCAGACAGCCAAAGCTCAGACTTCTCACGTCTGAATTTCTTCGACATAGACCTTCTTCGATACTCAGCTGAGGATAAAAAGGGTAATGTGATATTTTCCCCTGCCAGTATAAAGTCTACCTTAGGCATGATACTGGATGGTGCAAATGGTGTGACGGCGAATGAAATAAGAAATGCATTGAGATTGTCGCCCAATAAAGATGACTTTAGAT…	1586	gi|226342884|ref|NP_001139704.1|serpin 11 [Bombyx mori] >gi|195972026|gb|ACG61175.1| serpin-11 [Bombyx mori]	NP_001139704	1.2e-133	0.564	F:serine-type endopeptidase inhibitor activity		IPR000215; G3DSA:3.30.497.10 (GENE3D), SignalP (SIGNALP), tmhmm (TMHMM)
GME-string_Contig_924.0	AGTCAAATTTTATCAATCCAATAAACTATCTGACTGACTACCCGTCATTGTAATCAAATTTAATAATTATTTATTAGGCACATATATTTATTTATATGTGCATTTATTATCATAGATTTTACATATTTTATGTATAAATCAACATGGTAGAATTACTTCTTGATCCAAATATACGACTATGGGTGTTTCTTCCTATAGTAATCATCACATTTCTCGTCGGAATAGTAAGACACTATGTATCTATCATTTTATCTTCACAGAAGAAAATTGAACTTATTCAAGTTCAAGACAGTCAAGTGATGATAAGAGCCAGGCTACTCCGTGAGAACGGCAAGTACTTGCCACGGCAGTCATTTGCAATGCGCCGTCACTGGTTCAACAATGAGGAAACTGGTTATT…	1512	gi|156547475|ref|XP_001606317.1|PREDICTED: similar to conserved hypothetical protein [Nasonia vitripennis]	XP_001606317	7.14e-104	0.896			IPR008568; SignalP (SIGNALP), tmhmm (TMHMM)
contig01697_1.exp	AAGCAGTGGTATCAACGCAGAGTACGCGGGGATCCAATCAGCTGGGTTGGTAAATTATAGTCGTATCCCGCCGCCGTTGATATTTTTCTTTTGCGTGCTACTACTTTACACTGATAGTAATGAATTTGATAGCTTTTTACAAGTGATTTTATTTTATTTATAGAATATAAGATATATGACGATTTCAGAGGAATTTTATGAAGCATTCGTGTCTATTAGTGCGGTTTATAACCATCAAACATTGCCCAAAATATAGTGAAATGTCGCCATTTTGACCAACAATTTGAGACAGCCTCAAATGGTTAAGGTAGTTCAAAGCACCGGTAATGAAGCCCTCGCACAGATAAAAGTGAAACCTAATACAGTGAAATTAATTAAAATATCTACATCTACTGAAGG…	1765	gi|110750058|ref|XP_393377.3|PREDICTED: similar to transcription factor Dp-2 (E2F dimerization partner 2) [Apis mellifera]	XP_393377	4.07e-85	0.741	P:S phase of mitotic cell cycle; P:regulation of transcription from RNA polymerase II promoter; P:apoptosis; C:transcription factor complex; P:epidermis development; F:transcription factor activity; F:transcription coactivator activity; P:positive regulation of transcription, DNA-dependent; P:cell proliferation		IPR003316; IPR011991; IPR014889; IPR015648; IPR016556; PTHR12548:SF4 (PANTHER), SSF46785 (SUPERFAMILY)
contig17592_1.exp	AAGCAGTGGTATCAACGCAGAGTACGCGGGGATTTTGCGCATTGTATTTTGTGGTGTGTGATGTGCGAGTTAACGTTTTCCTTTAAAAATATATGTACGTTTTGAAATATTAGGTGTTATTAAATATTATATCTACTTAAAGGATGAGCTTGAGATTATTACTGGCGGTCATTGTGGTCAGCCAGGTGACAAGCAAAACTCATTATGGATTCGGTGATTACCCGATGCACAGGCGGCCAGATTTCCATTATCCTGGCTGGGGGCATCATCACGCTGACTGGGGTTCTTATCCATGGAATTCTCAAGAATCAGGCGAGGATTATTCGTGGGAAGGAGACAGGTATCGAAATCAAAGGTCATCGATGTCTACTACAACAAAAACGATACAAATACGTACCA…	1231	gi|114053193|ref|NP_001040294.1|protease inhibitor 1 [Bombyx mori] >gi|87248661|gb|ABD36383.1| protease inhibitor 1 [Bombyx mori]	NP_001040294	1.77e-14	0.642	F:peptidase activity		IPR002350; G3DSA:3.30.60.30 (GENE3D), PTHR21418 (PANTHER), SSF100895 (SUPERFAMILY)
contig16708_1.exp	AAGCAGTGGTATCAACGCAGAGTACGCGGGGGAATTCCGATTCGATAGTAAGCACGTAGTGCCGGTGCTGACTCTTAACTCCGCTTAAATCTTTTAATATTTTGTAACCTAAACAATTGAATTATTTAATTAATTACGAATAAAAAATTTTATTCGTATTTACAGTATTTAAGCATTACCAGTTCAGCATTTAAGATAAAATGGGTGCTAAATCTTTAGCATTATCATTTAGTGTACAAGCAGAATGTAATGTTTCGCGAGCTCGTGCTGGTCTCATGAAACTACCACACTATGAAATTAAAACACCGGTTTTTATGCCTGTTGGAACTCAAGGTACGATGAAGGGTTTATTACCCGACCAACTTGAGACTTTAGACTGTGAAATAATTCTAGGTAATA…	1394	gi|156537480|ref|XP_001607235.1|PREDICTED: similar to queuine tRNA-ribosyltransferase [Nasonia vitripennis]	XP_001607235	7.94e-155	0.795			tmhmm (TMHMM)
GME-string_Contig_1993.0	CTGGTTCTCCCTTTAACAAGGAATTAAATTGGTTTTGTCGAAACGAGGTATTTTTTGTGTTCGATAGTAATTTTTTCGGCAACAACTTACATACACATTTATTTTCTACAAGAAACGTTTAAATTATTTCTATTATCAAATATATTAATTAGGTGGCCTCATTTATCTATGCCAATGGCGACTATATCTTTTGCCAAAAATTTGGTTAATCCAGCTCTTAAATTATTATTAAAAAACAGCCAGTGTTCTCAATTAAGATGCGGTAATGGTTTGCCTGGATTGACACCGCTGAGTATTGTGCTCAAGAGGAACTATGCTGAGAAACAGGTCTTTGAAAGAACTAAACCTCATTGTAATGTCGGAACCATAGGACATGTAGATCACGGGAAAACCACATTA…	1660	gi|114052967|ref|NP_001040119.1|elongation factor Tu [Bombyx mori] >gi|87248117|gb|ABD36111.1| elongation factor Tu [Bombyx mori]	NP_001040119	0	0.893			IPR000795; IPR004160; IPR004161; IPR004541; IPR005225; IPR009000; IPR009001; G3DSA:2.40.30.10 (GENE3D), G3DSA:3.40.50.300 (GENE3D), PTHR23115 (PANTHER), SSF52540 (SUPERFAMILY)
contig18910_1.exp	AAGCAGTGGTATCAACGCAGAGTACGCGGGGGAGTTTTAAAATTCAAAAGTATTTAAAAACGCACTTCTAAAGTTTAATCTCAGATTTTAATATGGTGACGTAAAATTATTATTTTATTATGACCAACCTCTGTATTAGAAATTACTGCGAAATAAAATTTATTACATACTATGTATTCTGCTCAATTCCATACAGGCGCTATAGATAATACTTGAACTCTCAGAATTAGTACCTAAATACTATAGAATGAGGTTTACAATTCTTTGGATGCTGGTTCTACTTCAATTGCCATAAGAGTCCACATCGAGGAAAATAAATTACAGGTCATTGACAATGGACAAGGAATTATGGAAAGTGATTTTAACTTACTTGGACAAAGATACACTACAAGCAAATGT…	1412	gi|115951372|ref|XP_001185665.1|PREDICTED: hypothetical protein [Strongylocentrotus purpuratus]	XP_001185665	4.93e-35	0.589	P:protein localization; C:chiasma; P:female meiosis I; F:chromatin binding; P:male meiosis; P:synaptonemal complex assembly; F:centromeric DNA binding; P:mismatch repair; C:synaptonemal complex; C:chromatin; C:chromosome, centromeric region		IPR002099; IPR003594
GME-string_Contig_1497.0	CGGTGACAGTCAACAAATACGTTGTCATTTTAAAAAGTTTTTTGTTGTTTGTAATATTCAAAATGAATTATGCTTTGTTTTACTACTTAATTTAGTTAAATGATTTGTAAATAATCCTTATATTTAGAACTGATAAGAATAACTATATTGTACAAATTGTAAATACGTAGGTACTCATTTGTTTGAAATAGATGTCATGATGACTACCGACGTTGAAGGTTTGAAAACAAATGAATTTTTACGACGACGAAAGTTAAGACTTCAACAGGTTAGGGAACAATCAAAAGATATCGCCAAAAAGATTAGACAACGTACTAAAACCGAAAAATTGCAGAATATAACAGATATAGACAGGAAACGACAAAAAGAATACTTTCAGCGTCAAGACAAATTGGTTAA…	653							SignalP (SIGNALP), tmhmm (TMHMM)
contig17140_1.f1.exp	AAATAAATTACCAGATGAATTATTAATATCAATTTTCAAACTATTACCATTGGAGTCACTGCTACATTCTGAAAATGTATGTAAGCGCTGGAGAAAACTTGTTCAAGATAAGACACTATGGAAGAATATTGTTCTTGTTTATTCAGGAAAACCAGGCCAGAGCGAAGACTGTCACCGGAATATAGAAATTTTATTATCACACAGTGAATTAGTTCACTGTTTAAAATTACAATATGTATATAATTATTCTCTTTCAAAATTAATTGCAGGATATTGTGATAATCTTATTTCACTTGAACTAGTTATGTGTAGTATAAATAAATCATTTGGGGATGATATTACTAAGTGGCCTAATCTTAAGAAATTGAATTTAAAGAACTCTGTATATCATAATATGCC…	2004	gi|195568155|ref|XP_002102083.1|GD19685 [Drosophila simulans] >gi|194198010|gb|EDX11586.1| GD19685 [Drosophila simulans]	XP_002102083	1.05e-07	0.431	F:protein binding; C:SCF ubiquitin ligase complex		G3DSA:3.80.10.10 (GENE3D), PTHR23125 (PANTHER), SSF52047 (SUPERFAMILY)
GME-string_Contig_3615.0	ACAGCAATGGAGGAAAGTAATTTATTAAGGAAAATGAAACAGTCCAGTGATCTAAATTGTTCTAGTGACGATAATTCTCTTTCGGAAAACTTAAAAGAAGCATTAAAAAGTATTATACGGCGTGAAGGATATGTTACCTATAAAATAGATGTAGCGACCATTCCACAAAATGGTGGTAGTTATTTGTCAACAACTACAGAAATCGAAGTGAGAGGAAAAACTGCTGAGCGAGATAAAGAAATGAATATCTTTGTGAAAAATATTTTGCCAGGCGACAATTTGGATTTTTTTTCAGTGTCTGATATACATTCAAGAGAATTATTTGTATACGAGGAACTATCAGAAGTTTTTACAAAACTGCAAGATGATGCTGGAGTTCCAATAAATGAAAGATATAGA…	1309	gi|195427657|ref|XP_002061893.1|GK16944 [Drosophila willistoni] >gi|194157978|gb|EDW72879.1| GK16944 [Drosophila willistoni]	XP_002061893	3.35e-20	0.47			IPR004119; PTHR11012 (PANTHER)
GME-string_Contig_131.0	AATCAGTATTGTCATTTATTATAAAGAGCGGCAAACATTAGTTTTTGCCCGAAACGACAAAATATTCACAACTGTCCATAGATACCTACTTATGTACATACTATTTTACATAACTGTTTTGTAACACACGTCTATGGAAATGTATTAAATAGGAATCAGTAAAACACGTAAAATATAATACTTATAAATTTACTTATATAAAAACAAGTTTCTGGAGTCGTTCGTATAGGTGGTACAAAAAAAATTAAAATATGTCAATACCTTAGATCCATCTAATTTTGTATATGGTAATAAACACAATTTTATGAATAACAATAAAAATACAGGAAAATTCTACTTCGACTATTAGGTATTATCATACAAATATCATCATCATGGAATCAAAGTCATTTCAAAATA…	1925	gi|114052432|ref|NP_001040127.1|RGS-GAIP interacting protein GIPC [Bombyx mori] >gi|87248137|gb|ABD36121.1| RGS-GAIP interacting protein GIPC [Bombyx mori]	NP_001040127	1.38e-142	0.826	F:protein binding; F:regulator of G-protein signaling activity; P:signal transduction		IPR001478; G3DSA:2.30.42.10 (GENE3D), PTHR12259 (PANTHER)
contig20274_1.f1.exp	ATGCAATCGAATTAAGAACTTCCTTCTTTTTGAAGTTGGTTGAAGATACATGTTTACCATAAAAATTACGTTACTTAACTAAAAATGGACGGCACAAGTTAACATTGACGAATTGTATAAATAGTTTACTATATTAAAAATTAAGTAAAATACAAGTATGCAATTAACTATCTATATAAATATGTTTAAAATAAACGGCACAAATTGTTAATACAACACACAAAATATGTATGTACCTTAATTTCATACAACACTTAAATATAAGTAAATCATTAATCGGTGGAATAAAACGTGTTTTAAAAAAATAGCTGTTTTATGCAGTTAGATAAAATACATAAAGAACATTTATTGTTATTGTGATTACCTATTATCTTATAATAGATAGATGTCTAGGCACAG…	2331	gi|170049788|ref|XP_001870927.1|conserved hypothetical protein [Culex quinquefasciatus] >gi|167871511|gb|EDS34894.1| conserved hypothetical protein [Culex quinquefasciatus]	XP_001870927	4.56e-50	0.562			SignalP (SIGNALP), tmhmm (TMHMM)
GME-string_Contig_2026.0	CCACAAATCAAAATTTTTAATGTATATTAAATCTTTAACAAAAAGCATACATTTTTAATGTACGTTTAAAAAACGGTATAATAATTATGTTAGTTACTATTTCATAAAATATTTTTTTTATCTAAAAAAATATAAAGGATAAAATTTTTATCAAAATCGTTTTAGCAGTTTAAAAATAAAAATAACTGGTTTTGCCATGACTAAAGTTGTTTTTTTTTATAAACAGCAACAAATATGAAGTTTTTTTTTTATTGTTAATAATTTTATTAACCTCTTTGAAAAAGTCATGTTTCTGTAGTAATTTTTATTATTGACAATCAGGGGAATGTTGCATTTGTGGACAATCGCAAATTGGTATGCATGGTGAAGTTAGGTTAAGTCTTAAGTATCCTGAATTGC…	650	gi|33860163|sp|P82176.2|IMPI_GALMERecName: Full=Inducible metalloproteinase inhibitor protein; Contains: RecName: Full=IMPI alpha; Flags: Precursor >gi|33145975|emb|CAE12200.1| inducible metalloproteinase inhibitor protein [Galleria mellonella] >gi|34485736|gb|AAQ73240.1| inducible metalloproteinase inhibitor [Galleria mellonella]	P82176	1.16e-31	0.616	P:wound healing; P:extracellular matrix organization; C:extracellular space; F:metalloendopeptidase inhibitor activity; P:anatomical structure morphogenesis		IPR002919; IPR013032; SignalP (SIGNALP)
GME-string_Contig_4208.0	ACTGTATATTTATTTTGGTCCCATTAATATATACTTATATGTATATACAATATTTAAACCTTACATAACATAGTCACCTATTTAAACTGTTATTTAATAAATTATCACATTTCTTACCAATATTAATTAATATTAAATATTACTAGGTAACTCACATTTATACAACAGGCTTTTAATAGCTAACACAAGCTAATAATACCCAATTAGTGTGCATCAAATATGTTATCCTTTCTAATTTTTTTATAACATTATTATCATATTGAAAAATATAGGACATTAATTAAACATTTCTTCAAGTTACAGATAATTCTAGAAATAAAGACGACAAAAATTTTTTTTAAGATTTCCACTTTTGAATAATTAGAATTATTTAACAATGACTTGTTTTAACACAATATC…	1517	gi|195037383|ref|XP_001990140.1|GH18398 [Drosophila grimshawi] >gi|193894336|gb|EDV93202.1| GH18398 [Drosophila grimshawi]	XP_001990140	3.73e-36	0.629			IPR000340; IPR000387; IPR020422; G3DSA:3.90.190.10 (GENE3D), PTHR10159 (PANTHER), PTHR10159:SF21 (PANTHER), SSF52799 (SUPERFAMILY)
GME-string_Contig_282.0	GCAATTCGTGTTGGAGCGCGGCAGAGTTCGCTGCGGCACACGATTGAAAGACGGACTCGGCTCGCCGTTTTGTGTAACGACGTTTCATTTGTGGATATATTTTATTAAATATTGAACATAAGGGAAAACACACAAAATGTTGGAGATTGAAACAAAAGATGCAGAGTGTCAAAAAATTAACGAGGATCCATTGACAAAAGCTATAGGTGCTATTGGAAAATGGCAAATATGGATATGTTTTGTAGTGTTCCTCGTTAAATTTCCAGTGGCTTGGCATCAGATGAGCATCATATTTCTTGCACCTCCAGTAAATTTTACTTGTGCTTCTGAACAAAGCAATGAAGCCTTTATCAATGTGTGCAACGCCAGCTGTACGGGTTACGAATACGACCGAAGTAT…	1899	gi|157106182|ref|XP_001649205.1|organic cation transporter [Aedes aegypti] >gi|108879899|gb|EAT44124.1| organic cation transporter [Aedes aegypti]	XP_001649205	1.49e-157	0.706			IPR011701; IPR016196; PTHR11600 (PANTHER), PTHR11600:SF46 (PANTHER), PS50850 (PROFILE), SignalP (SIGNALP), tmhmm (TMHMM)
contig14936_1.f1.exp	AAGCAGTGGTATCAACGCAGAGTACGCGGGGGGTTGTTTGTTGGTTAGTCAGCTGTCATATACTGTTTTCATTTTCATATGGATAAAATAATTCGTTTTGATTTTAATAGTATTAAGACTAGCCAATTTCTTTATTATTTAGTCGAAAATTAAAAGTAATGACTATGGAGGAAATAATATCGCAGTGCAATTTTGCCATGCTAGAAGGCAAAATAGATTCACGGTTGTTAGAGGTTATAAAAAGTTTAGGATTTGATAAACCCACAAGGATTCAGGTCCAATCTTTACCACATTTACTTGTTGGTAAAGATTTAATAGGTGCAGCGAAGACTGGCAGTGGGAAAACATTAGCATTTCTTATTCCTGTTATTGACCGACTAATAAAATTAGGATATAATG…	1559	gi|189234356|ref|XP_973872.2|PREDICTED: similar to pitchoune CG6375-PB [Tribolium castaneum]	XP_973872	1.65e-119	0.691	C:nucleolus; F:ATP-dependent RNA helicase activity; F:RNA binding; F:ATP binding		IPR000629; IPR001650; IPR011545; IPR014001; IPR014014; IPR014021; G3DSA:3.40.50.300 (GENE3D), PTHR10967 (PANTHER), PTHR10967:SF23 (PANTHER), SSF52540 (SUPERFAMILY)
contig18815_1.exp	TAGTAGTAATTATTTATTGTTTGTTGATAAAAATAAAGATAATACATAAATAAGAAGTATAAGTCTTGAACATTATCAAATTAAACTCTCATTCTATCTGAGAGAACTCTAACTATAGAACCAGATCCACCTATGTTATAGGCTTTCTCATGCCAAAGTAACAAATGTCCACTAGAGCCTTCAGATGGATATTCAAAACCTCTGTATATGTATTTCATAAGTATATCAATGTCATCCCTTGAAAGATTTCCAACTGCTTCTTCTATCTGAGCAGATTTGATAGCAAGTAGTACTTTTAGAGTTAATGCTAATGCACTATCCTTCACTTGTTGATTTGAAGATCCCAATGGAGCATTACTTAATACTAACTGAAGAGCTTCAGTACATCGTCCTTGATTA…	667	gi|91082167|ref|XP_970790.1|PREDICTED: similar to Arp2/3 complex subunit ARPC5 [Tribolium castaneum]	XP_970790	1.23e-55	0.799	C:cytoskeleton; P:regulation of actin filament polymerization; P:phagocytosis, engulfment		IPR006789
GME-string_Contig_1298.0	AAATTGTTTATTATAAAAATGCCTTCAACAGCCGACAGTGGTAGATATTCGTCGAGTTCCATCTCGAATTGTTTATTAAAAGTTAATGGCCATTCTTACACAGTAATCTAATTTAATAAGACATAGGCTGTAATAATAATTAGGTACATATTATATAAGTAGCAATTGAATAGGTAATTGCACAGCAGTGATTGTACGACTATTTACATTATGATATACCTACATTCAAAAATTTAAATTTAAACGTAGATTTTTTTTTATATTCTTAGCAATGCGACCGGCCATTACTTTAGGCAAATTGTCAAATGTCACATGAAGTAATAACTATTAAATTTATCGTTTATCCAACTTTTGTGTAAACATATAAACATAATCATAATGTTTATTCTTATATTGTAA…	1074							SignalP (SIGNALP)
GME-string_Contig_5080.0	GGTGGTATACATCTTTTATTTTACAAAGACGAACAAAGTTTATTGCAGTTTTCATACCACAATTTTGGCACTGATTTAACAAAATTGAACAACAGCCTAACAATAATGTTAGTATTATTTAAAAATCTCTGTATTTGCAAATTTTTTACAAATCCTGTTATTTTTGGGACTTTTTCATTAGGCACAGATGAATGAATGTGCCATGTAATTCTAAGAGCAATATTGGATTGTGCAAGTATTAATTTCAAATACCAAGGTAAATTATCAGGACTGATAACCAAAACAATTTCTTCTGGTTGTATAGGATCCTGCTTCTTTCTTATTTTACCATCTTGTCCATTATAGTTGCAATATGCACTAATAGTTTTAATTCTATCATAGAGTATATCCAGTTTTTTT…	805	gi|242013549|ref|XP_002427467.1|multisynthetase complex auxiliary component p38, putative [Pediculus humanus corporis] >gi|212511853|gb|EEB14729.1| multisynthetase complex auxiliary component p38, putative [Pediculus humanus corporis]	XP_002427467	0.00159155	0.44			no IPS match
GME-string_Contig_295.0	TGACATTTCTGACAGGACGCTATCGTTTGAATTTTATGGGATTACGAAATATTGTTTTTGTATCTTGTACTATAGTATCTTGTATTATTAAAAACAATATATATTTTTTAAAATTTTTATTACTAGTTATTTACATTAACAATCAATCATTAGTTATTTTAGGTTTAAGTACATTTGTGGAAGTTGTATCTACAGTATAATTAAAAGTTCAAACAGTGCTTGTTTACAAGACATTACAAAGCATTACAGTGAAATAAAAAATTAATAAAATGGAAAATCGGGTATCAAATGCTCAAATGGATGATCTTCTAGAATATTTAGAGTCACATCCAAAAATGATTAATACCGTCGGTCTAACATTGAAATCGAAAGACGCGGTGGATCGTGAATGGGAGAATT…	1117	gi|157127773|ref|XP_001661174.1|hypothetical protein AaeL_AAEL002264 [Aedes aegypti] >gi|108882348|gb|EAT46573.1| conserved hypothetical protein [Aedes aegypti]	XP_001661174	6.47e-05	0.462			no IPS match
GME-string_Contig_188.0	TTGAATGATTATAAATTTGTTCGTCAGTCAGTCAATTTCAAAATTTTTTATATTATTGTGATTTTATATTAAGAATATATTATTTTACCAGACGAAATGTCCACTCGCTGGTATCCCATATACCAGAGAGGTAATCCACAACTTAGGGTATTTCTTCCCAACTTTTGGATGAAATTAGTTCACCCTCCACCTAAGCAATTACCCAATACTGTGCATTTTCATTGTTCTATGGAAATGACTAAATATGATATAAGGAATTATTTAGAGAAAATTTACAATGTCCCGGTAATTGATGTGAGAACAAAGATTATACTAGGCAAATTCCGTAAAGACCTTGGCAAGGGTTATGTAGTGAAAGATGATGATATAAAATATGCCTATGTGACATTGCCCAAAGAT…	659	gi|87248357|gb|ABD36231.1|ribosomal protein L23 [Bombyx mori]	ABD36231	1e-62	0.779	C:mitochondrial large ribosomal subunit; F:structural constituent of ribosome; F:nucleotide binding; P:ribosome biogenesis		IPR012677; IPR012678; IPR013025
contig18379_1.f1.exp	GGGGAGAGGGATGATAATGTTATGGATATTGTACAGTTGAGCAATAATTTATATGAATATTTAATTTGATTCAGTTTGCTCAATCAAGTTTGTGCCATATAATCCTATAATGTAAAATTTGTTTGATTATGGTTGAGTTTAGTTGGTTATGTCGTCCCCTAACGAACCAGGTAAAGCCCACTAGACATTTTATAGGTCTAAATTAAATATTTGCCGCCCTAATATTAGCTGTAATCCGCCCATACATTTTTACAATTTTGCCACTTTGAGCTATTTACTTGACTGCTTTACCCTCTCCATAATGACCCGGCCATTGATTTGATTAGAAAAAACTTTAAAATTAGTGATTAAATTTACTTCTTGATCTATTAGCGTATCTAAATAAACGCACATAAATCT…	1639							SignalP (SIGNALP), tmhmm (TMHMM)
GME-string_Contig_1531.0	TATTCCACGGTAGAACATTGGTGTAACGGGAATCTGTTAAAAGATTTAATATTTCGTAAAGAATTTTTTTTTTATGAAAATGAAAATTATTATTTTGATTTTATCAGCTGTCGTATTCGTGGAGTGTGGACATACATTTATGGGCACCAATGTTCTGAGGCCCCTAGTTCAGCATCATAAAGCTAAATTTAGTTCTTATATCTTCAGTAAGAGAGTTGAATATTATAATTACACGCTGCCAAGAATCTATATTAATAATGGAGGATCCATTAAGGGCATCCTGGCATATGACTTGACTGATAGTAGCGCTTCAGCAAACATAACGCAGGGTGGAATCGGTTACAACTATTTCAACTTACGTATGAAGAGCGAACGCGGAAAAAAAATTACATTATGATA…	1317	gi|3868784|dbj|BAA34219.1|MBF2 [Samia cynthia]	BAA34219	7.12e-27	0.7125			SignalP (SIGNALP), tmhmm (TMHMM)
contig16918_1.exp	AAGATCGCTATTTTAATCCCTTTGATTATATTAGTAATAGTGGACTATTATAATTATCAGGTCTAGTTATTTCTACAGACAGGCGTGGTATGACAACGCATAAAATTAAGCCGGTTTATTATGCTATCACAGTGATTCGCAGTTTTTTCGTAAAGTATCAGTGCCCCCACCATAATATTTGAAATGATAATATCAACATTTAGCTTCGCAGTTCATGTTTTAATGACGTCGTTTAGAGTGCTTCGACCAGTAGCTCGTTTACTAGGATACGCGTCTTACCAAACCATGGCTACCAAAGCGGTCAAGGGCAAAGTCAACTTCAATACAAGACACTTGGCTAAAGGTGATCCGCTTCCTCCATACAATGGCAAATTGCGTATTTACAACATGAGATATTGT…	1049	gi|87248507|gb|ABD36306.1|glutathione S-transferase omega 2 [Bombyx mori]	ABD36306	7.5e-93	0.679	C:cytoplasm; F:glutathione transferase activity; P:eye pigment biosynthetic process; P:pteridine biosynthetic process; F:transferase activity, transferring sulfur-containing groups; F:pyrimidodiazepine synthase activity; F:protein homodimerization activity; F:glutathione dehydrogenase (ascorbate) activity; P:glutathione metabolic process; P:glutathione conjugation reaction; P:electron transport; …	EC:2.5.1.18; EC:1.5.4.1; EC:1.8.5.1	SignalP (SIGNALP), tmhmm (TMHMM)
GME-string_Contig_1561.0	GAAAAAGAACTAATTTTATTTCTTATAACCATACACCAGTCTTAATTAATAATACAATATTTAATTTAATTAATGTTGGTTTCCATAACTTCTGCCACCATAGTGGTAGTCATTGTAATGCCTCCGATTGTGGTTGTCTCTCCTGTGGTGGAACCCTCTCCTGTCATCTCTATTGCCATACCGGTCGTATGAGTGGTCGCGCCTGTTATTACGTCTATCGTTTCTTCGACCAGGACCTTGTGGCACCCACCATGATGGTATGATTGGTGGTTTTGGGGCATCTGCATTAAATACCTTCATGAATTCTTCATCTTTATCTGTATATCTATCTTTTAGCTCTTCTTCACATTTAGCTAAGAACTCCTTGTCCTCAGCAGAAAGGTTGTCAGTGGCAGTCAT…	646	gi|195493014|ref|XP_002094237.1|GE20308 [Drosophila yakuba] >gi|194180338|gb|EDW93949.1| GE20308 [Drosophila yakuba]	XP_002094237	0.00100872	0.536			PTHR12381 (PANTHER), PTHR12381:SF1 (PANTHER)
contig17098_1.r1.exp	ACAAAGAAAAGAGAAATTTTTAAAAATTATATTTATTCAATGGGTAATGAGTTGTTGGAGGAATTATAATTTCACAATAGAGTAAAAGATAGTATTAATAAATATATTTATGGCAAAAATTAAACATTTGCTTCAAAAAGGAGATGTTAGGAAAGGTGTTTATAAAAGACAACCACGTAGCCCTTCTGATGGAGTATAATATACTATGATATAGTTAATCTCTTATACAATCTTAATAATATTAATGTTTAAGAAAAAAGGAAAGCTTTTAAAATTATAAATAAATATGGCATCAACTAGTAGACAGAGCAATGTATATTATGATGATATTCCTCCTGGATTTCTTAAAGAAGATGAATTTATATGTACAGAACGCATAGTTCCAAGAAAGATAAAACC…	2279	gi|66532874|ref|XP_623769.1|PREDICTED: similar to de-etiolated homolog 1 [Apis mellifera]	XP_623769	0	0.763	C:nucleus		IPR019138; PTHR13374 (PANTHER)
contig00825_1.exp	GAAACGATTGTGTTGTGATATTTGTAAATTATAATTTTATATTTATACACAGAATATTGTTATAAAATTATTAAAATCTTGAATAAAAACTCGTTTACGAGTGATAGAAAATTTTGCATGATTATAAATACATTATATAAAGTAGAAATTTACAATATCTGCACTGCTTAAAATTTGTCTGTACTCATGATGTTTGGAGTTTTTAAAAATAGTTTTGTATCTTATTAGGAAACGGTGCCTAATTGGTATTCGTTTAACATATGGTGCGGGGTATATAATAAAGGTTGCAGGGTAGGGAAATTTCTTTAAGTATGACATCAATGTAATGACAATAGATGAACAAGATAACTGCATTCTTAAGTGGTGATAATCCAAAGATATCTAATAGCTTCTAGATAT…	1675							no IPS match
contig10011_1.exp	CTGTGACTGCGATGGATATGAAGGAATATCCAAAGCGGACCTTGATCGCTTTACGGACACTATAGAAAATGTTCTCAGTGATGAAAAAGGGAGGAAACTATTTAGAAATTTTATGTACTCTTCGAAAATGAGAAGTGGTCGAAGAACATTGGATTTCTTGGAACACATTGATAAATTACTCAATTTTAAAGACAACGCAGAGAGCACTCGTTTCCCTAGATTTCTGAGTGATGTAGATCGTTTGATTGACGAAGCAGACAGAATAGAAGAATTAGATTTTGCCACAATGGAAAGATTGACTATTGCACGTGATTCAGAAAACAAGGAACAAATAGTTGAAGTACTGAAAATATTAAAAGTAGAAGCTACAAAAGCACTTAAAAGAGAGTACAATGCATT…	660	gi|156554988|ref|XP_001602759.1|PREDICTED: hypothetical protein [Nasonia vitripennis]	XP_001602759	3.1e-11	0.53			no IPS match
GME-string_Contig_522.0	CATATTCTTTTTAAAAAGTGGTGATCGGTCGATATAATTTTATAAACTTCATTATCTGCGTCTAATTTATTTATTATTGTTATTAAAACCTTTTATTGGTTTTCTCGTGATGGCAAAACCAAAAAAAGAAGATGCATCTGAAGATGCGAAGAAAATCGTAGATGATGCAAAAAATTTTATTGAAAAGGCCATAGCAGACATTGGAAAAACTTCCGCAACAAAACAGCTAATTTTAGGAACTGCGTCAGGATGGATAACTGGTTTTATTACTATGAAAATTGGAAAGTTTGCTGCTGTTGGTATAGGAGGAGGAGTTATATTGTTACATATTGCAAGTCAAAAAGGCTACATTGATATTAATTGGGATAAAATAAATAAGAAAGTTGATAAAATCAGTGA…	648	gi|157107106|ref|XP_001649625.1|hypothetical protein AaeL_AAEL014799 [Aedes aegypti] >gi|108868736|gb|EAT32961.1| conserved hypothetical protein [Aedes aegypti]	XP_001649625	1.62e-25	0.717			IPR007014; PTHR21346 (PANTHER), tmhmm (TMHMM)
contig00859_1.f1.exp	GCGAGATATTGAGCATGTAAATAATACGTCTTGTAAAATCATAATAGAGAAATTCAAATATTAAACATCATTATGGCGGCTAATAATTTAAAATATCTCTTACTTGTGTCCAGTGTAATTTACTGTAGTATTGTCAACGGGTTCGCTGTACCTTTCGAAGGATTATACGACTTAGACATAATACATTACAACGATTTTCATGCTAGATTTGAAGAGACCTCGGTCATTTCTCCAATATGTCGGTTCAACAATAATTCGTGCTTGGGCGGTTTTCCACGCCTTTACCATGAAATTCAGGTTCTTTTGAACGAGAAGCCTGATGCGATCTTGTTGAATGCAGGCGACAGCTTCCAGGGTACTTATTGGTATACCTTGCTGAAATGGAACATTACACAGCAG…	2143	gi|170041898|ref|XP_001848684.1|apyrase [Culex quinquefasciatus] >gi|167865478|gb|EDS28861.1| apyrase [Culex quinquefasciatus]	XP_001848684	3.2e-111	0.599	F:hydrolase activity, acting on ester bonds; P:nucleotide catabolic process		IPR004843; IPR006146; IPR006179; IPR008334; G3DSA:3.60.21.10 (GENE3D), PTHR11575:SF7 (PANTHER), SignalP (SIGNALP), tmhmm (TMHMM), SSF56300 (SUPERFAMILY)
GME-string_Contig_246.0	AAAAAAATTACACATATGAGTAAAAATAAAAAAAATCTCATCTGTCAACTGCCTGTCTTTATACAAATTGTTTTTAATCGTTTTCTGCCAACCTTAAGGCAAAACTTGTTTGTTTTCATTACTTCTTTTTCCTATTAGTTCTTTTATATCAAATAATCTTATTTGCTTTTTTTAACCTTTATAATCATCATCATTTCAGCCATTATTCGTCTACAGCTGGACATAAACCTCCCCCATAGATTGCCTTTTTTAACCTTAGATTAATAAATTTATTGTAATAAATTTCCCTAGAATAGTATAAGAGTGAAGTAAATTGTGAATTCAAAAAAGTTATTATAGAAGAAATATGAATCATAACCAAATGAATATGCATGTTCCTATGAATCCCGTCGCATCATC…	1017	gi|112982869|ref|NP_001037105.1|intersex [Bombyx mori] >gi|74776287|sp|Q5ISW3.1|MED29_BOMMO RecName: Full=Mediator of RNA polymerase II transcription subunit 29; AltName: Full=Mediator complex subunit 29; AltName: Full=Protein intersex >gi|55793989|gb|AAV65896.1| intersex [Bombyx mori]	NP_001037105	3.95e-67	0.76	F:transcription regulator activity; P:sex differentiation; P:positive regulation of transcription from RNA polymerase II promoter; F:protein binding; C:mediator complex; P:female somatic sex determination		no IPS match
contig14830_1.exp	AAGCAGTGGTATCAACGCAGAGTACGCGGGGATATTCTGTGATTTTTGCCTTTGCTGTCGCTCTTGTACATTTTCTTTTCATTGTTTTGAATTTAATCTTTTTGAAACAACAATTCAGGTAGTATTTTTTACTTTGAGACATTTTATAAACCCTTTATATAAATAAAAATCTATTATCACAATGACAGATATAATACATCAAGATCAGGAACAGCAAGTTAAGAAGGTGAAACGATTATTAGAAGGATGGCGTATAGCTCTCTTGCCGCTCAAGTCTGTACTTTTGTGGGAACAGCAATGGTACCCTTGTGCAATTGTTGCTGCCATTTCTTCATTATTCCTTGTCATTTGGATCCTGGATCTTAACACCCTCGCAACATTTGCTATTTTTGGTTTAAT…	937	gi|114051297|ref|NP_001040353.1|ADP-ribosylation factor-like 6 interacting protein [Bombyx mori] >gi|95102602|gb|ABF51239.1| ADP-ribosylation factor-like 6 interacting protein isoform 1 [Bombyx mori]	NP_001040353	4.81e-77	0.615	C:translocon complex; F:protein binding; P:cotranslational protein targeting to membrane; C:integral to membrane; C:cytosol		PTHR20952 (PANTHER), SignalP (SIGNALP), tmhmm (TMHMM)
contig00803_1.f1.exp	ATACCGATTACCTTCACTTACGGCTTCAACGGAGAGAGTTTCGAGCTGGAATGTCCCGATGAGTGCGACTGTCACTATTTCAGAATCAATTGGGTAACGGATTGCTCAGAGAGCAACCTGACCGAAATTCCATATGACGAGCTCAGTATGAGTGTATACATTTTGGATCTTAACGGCAATAACATAACGACACTAAAGGCGTTCCCTGGCGATATCAAGATGCGGCGACTGCAGATTGCTAATAACCGTCTCACGAGAGTGGACAGAGAGGCTTTTAAAGGTTTAGAGTACCTTATTGACGTGGATTTATCAGGGAACAACATCAGTTACGTTGATCCGGAGGCCTTCTTGGATTCCCGTGGTCTTCTAAATGTGGAACTACAAGACAATCCCATAAGT…	2100	gi|189242341|ref|XP_001807206.1|PREDICTED: similar to AGAP011947-PA [Tribolium castaneum]	XP_001807206	0	0.52			no IPS match
contig21380_1.exp	ATTGTCAAATTGTCATTGAAATGTCATTACGTGGCCGAATCTAAAATTTTTTCAATATTTTATGTTTCAATTTAAAATATTATATATAAATAAGTTTAGATAAAATCTTAGTTATTCATAAGCAAAATGAAGTCCACGTGGAGAAATTTATGGCTAGTTTCAATCCTAGCATTTATTTCATTAAATACTGCTAGCTGTTATACTATCACTGTTGATGCACACGCCGAAGAATGTTTTTTCGAAAATGTTGAAGCAGATACTAAAATGGGTTTGACATTTGAAATAGCAGAAGGTGGATTCTTAGACATAGATGTTACTATCACTGGGCCAGATGGCACAGTGATCTATCGTGGTGAGCGAGAGTCATCTGGCATGTACACATTCTCAGCACCTACTTCT…	843	gi|219472060|ref|XP_002233506.1|hypothetical protein BRAFLDRAFT_127851 [Branchiostoma floridae] >gi|219500651|ref|XP_002246740.1| transmembrane emp24 domain-containing protein 2 precursor [Branchiostoma floridae] >gi|229297492|gb|EEN68128.1| hypothetical protein BRAFLDRAFT_127851 [Branchiostoma floridae]	XP_002233506	3.22e-74	0.812	P:protein transport; C:integral to membrane; C:cytoplasmic vesicle; C:Golgi apparatus; P:vesicle-mediated transport		IPR000348; IPR009038; PTHR22811 (PANTHER), PTHR22811:SF11 (PANTHER), SignalP (SIGNALP), tmhmm (TMHMM), SSF101576 (SUPERFAMILY)
GME-string_Contig_5343.0	ATTTTCTTTAAAATGTTGTATTTGTCTATTCTATGATCAAAACATTTCAGTGAAGAATTGGCATAAAAACTTGCATATAGGTAATTAAATTTAAATACACAATAATTTTAAAACTACTACAATCATCACAAATTACACTAAACATCAATAAGAAATATTTGACAGTCAATTGCAAAGAATTCTGTCCAATCCTTCACTCAAGTGACACAATATAGAGTTCCAATAGAGATCAGGTTGAAACTTGAAGGACAATAAGCTCATTATGGATAACCATCCAGATAAAAATAAGTTCAATGATGGATTGTAAAATTAGTACCTTTGTACAGCTCAGTGAACTCAATGCACAATGCAAACATATAATAACAATAAATAATTTCGAATTTGACCAGATAGATGCCA…	1569	gi|156537231|ref|XP_001605168.1|PREDICTED: similar to Gene product with similarity to Ubiquitin binding enzyme [Nasonia vitripennis]	XP_001605168	3.5e-77	0.747			IPR000626; IPR019955; G3DSA:3.10.20.90 (GENE3D), SSF54236 (SUPERFAMILY)
contig20538_1.exp	CCACATTTATAATATTTGTATAAGCATTGACACAAATACATTAAGAAGTTAGTCATTTAGAATTATTTCCTTCAATTCTGCTACCATTAATATGTGTATGACTGCCAACATTTCAAGTTTAACTATTATTATCAGTAGATTTACAAGCTTCTATATTAGTCATCAACCTCTGACCGTTATTCAATCCATGCATATGTTGCATTTTGATATGTGTTTCATCTCTCAAGGCATCTTCAAACAAATTAATAGATCGTTGATCGGATTCTACTGTTGTTCATTCTGTAACTAGACTGCTAATTAATAAACCATAATAACACCTAGTTTAGTAAAATATTTAGAAGTACTTTTAATAAAGAATTTAATTTTCTCTAAGCACAGTTGGCATATCGATCTTTGTGA…	970	gi|170051906|ref|XP_001861979.1|conserved hypothetical protein [Culex quinquefasciatus] >gi|167872935|gb|EDS36318.1| conserved hypothetical protein [Culex quinquefasciatus]	XP_001861979	6.3e-59	0.69			PTHR12463 (PANTHER)
contig19161_1.f1.exp	GATACGTCATGGCTAACGGACGTCTTGCGTGTTACGTTTTAATTTTGGCGCTGTCGTGCGCGCTTGTACGTAGCAAAGTATTTACTAGGTGTCAACTGACCCGTGAACTGCTGAAAAATAATTACCCAAGGACGTTTCTTAGCAATTGGGTGTGTCTAATCGAGCAGCAGAGTGACAGAAACACATCAGCATTTGTTGTTAAATCACCGAGAAGAAAATATTATGGTCTTTTTCAGATAGGAAGTGAGTGGTGCAAGGAAGGTCGGAAAGGTGGCAAATGCGACATATCGTGCGAAGCTCTTTTAGATGAAGACATAAAAGATGATGGTGAATGCGCGTTAAAAGTATTTGAGCAAGAAGGCTTCAAGTACTGGTCCAAGTGGGAAGCCAGATGTAAGG…	1531	gi|145286562|gb|ABP52098.1|lysozyme-like protein 1 [Antheraea mylitta]	ABP52098	3.08e-70	0.726	P:salivary gland cell autophagic cell death; F:lysozyme activity; C:extracellular region; P:antimicrobial humoral response; P:carbohydrate metabolic process	EC:3.2.1.17	IPR001916; IPR019799; G3DSA:1.10.530.10 (GENE3D), PTHR11407 (PANTHER), PTHR11407:SF2 (PANTHER), PS51257 (PROFILE), SignalP (SIGNALP), tmhmm (TMHMM), SSF53955 (SUPERFAMILY)
contig02785_1.f1.exp	GGAGTAAACACAGCGCCACGGTACGAGCTGGTAGTGCGTTCGATTCCGTAAAAATGTCGGCCACAGTTGAAACAAGTTTGAAAGACAAAATTCGAAATGCTGTGGAAATCCCAATCTTGACAAGATGCTGTTTCTGTTTTCCCATGAGGAAAGGTCTTGTGGCCTTTGCATATATCAATTTGACGCTGACGGTGGTCGCCACAACATCTTTATACATAACTGCCGTACGAAACGCAAATGTGAAGGAGCTGAACAGCGAATACCCCCGGCTGATTATAGCCACTACAGCCCAAGTTATCGAAATATGCATGACTATCATGTTCATAGTAGCTTTACATAAGAAATACGTGATTCTGATGAGGGTATTTCTGTACTTTGAGATCACATACTCAGTGGTCG…	1895							SignalP (SIGNALP), tmhmm (TMHMM)
GME-string_Contig_3616.0	GTCCAATGTCCATCTGTCAAATTGAATATTCAAAAAATGTCTTTATTAATTCAAACTATTAGAAATACTGGAAAATCGCATTCATTTCAAAAACTTATACAAGCCCCACTATCTTCATGTACATGTTTATTAAGAAGAAAATCTTCAGATGTTTCAAAGAAATTTTTGTCATTTGATGAGGTTGTATCGCAGAGAAGAGACGAAGCACGACGAAGTCTTGTCGTACAAGTGAATTCTGAATCCTCGTTTAATGAATTATATGGGTATTGTTCAAATTATGCTTCAATCAATGGCATACATCATTACAAAAATGCAGGAGGAGAGCACTTTATGCTCATTGAATTTAGTACAGAAGACAACCTTAAAGAGATTCTACGCAGCTGTGGTTCCCATCAGAAA…	1869	gi|195162231|ref|XP_002021959.1|GL14387 [Drosophila persimilis] >gi|194103857|gb|EDW25900.1| GL14387 [Drosophila persimilis]	XP_002021959	2e-122	0.609			no IPS match
contig02135_1.exp	AAGCAGTGGTATCAACGCAGAGTACGCGGGGGTATCAGTCATCAAATAGATCTGCTCTTGTAAAAATGAAGTTCTTGGTAATTTTTGCTATCTTCGTCGCTGTGGCATCAGCACAATTCCCTAATGTACGTAGGCCACTACCACCTCCATCCCAACCTCCACGTCCTGCAGCTCCGGTCAGCCGCTCTTCTAATGACCAGACTGCTAACATCATTCGTTACGACAATGACATTAACCCAGATGGTTCTTACAGCTACGCTTTCGAGACTGACAACGGCATTGCTGCTCAGGAGCAAGGTACCCCTCGTGACTTCGGTGGCAACCCACCAATCATCCCTGATGTAGCTCAAGGCTCCTTCTCTTGGGTGTCTCCCGAGGGTGAACAGGTTTCTATCAGCT…	687	gi|112984038|ref|NP_001036828.1|LCP22 [Bombyx mori] >gi|3913392|sp|O02388.1|CU22_BOMMO RecName: Full=Larval cuticle protein LCP-22; Flags: Precursor >gi|2204071|dbj|BAA20475.1| LCP22 [Bombyx mori] >gi|223671178|tpd|FAA00541.1| TPA: putative cuticle protein [Bombyx mori]	NP_001036828	1.83e-33	0.741	F:structural constituent of chitin-based cuticle		IPR000618; PTHR10380 (PANTHER), PTHR10380:SF19 (PANTHER), SignalP (SIGNALP)
contig17370_1.exp	TTTTTTTTTGTTACTTCTGAGATCCTTCACATCAGTCAGCTCTTCCACACCAACTTCTTCGGCACCACCCAATGCTGCTTGTTCTCGACGCTCAGCCTCTTTAAGAACTCGTTGTAGCTCCTCTACTTGCGCTTGCAATGCACGAGCTGATTCTTCATCGACTTGTGGGCCTTCAGCACTGATAACCTTTATGGTCTCCTCTGGAGCTTCCTCTACAACACTTCGAGCAGCTTCAATATCAGCATCCTTGGTCTTTTTATTTTTTTTTTGAAGGACTGGCCTTCTTTTTATCTTTCTCTTTTTCTTCTGGACCCCACAACTTTTTTTTGTCACTTTTTTTTGGCACTTCCTCCCCCACACCCAATGCTGCTTGTTCTCGACGCTCAGCCTCTTTAAAAA…	654	gi|169607479|ref|XP_001797159.1|hypothetical protein SNOG_06797 [Phaeosphaeria nodorum SN15] >gi|160701419|gb|EAT85448.2| hypothetical protein SNOG_06797 [Phaeosphaeria nodorum SN15]	XP_001797159	0.00107333	0.55	F:molecular_function; C:intermediate filament; F:structural molecule activity; P:biological_process; C:cellular_component		SignalP (SIGNALP)
GME-string_Contig_1974.0	TTATCGTCTATGGTGGTAGTTAAAAAAATAAAAACATTTTATTTTACGGGGAGAATTCAGAAATTTGAACCATGTTGTGAATTCATTATCTAGTCTTTATTTACCTATTTCTTATATTTTACTTATGTAAAATTCATAAAATAAGTAGATGAAGAATTTTACTTAGTTATTACGTATGTTTATAGTTACTAATCACTTAAATACAATTTATGCAGTTTTAGCATAGCTGTCTACCAATAAAAATATTCAAAATGTATGGAATCTCCTCGTTTTTCTCTAAAGCTCTTGCATCAGGACAGCAATTAATAACACAACAAACGAGGAACACATTTATTTTAAAAAGAAAATTCCCTCCTCCATTGCATAAAAAAGGTGCTAAAGTGGCTAAAATGAAGGCTA…	1092	gi|157129193|ref|XP_001655318.1|mitochondrial ribosomal protein, L9, putative [Aedes aegypti] >gi|108872315|gb|EAT36540.1| mitochondrial ribosomal protein, L9, putative [Aedes aegypti]	XP_001655318	1.8e-60	0.703	F:structural constituent of ribosome; C:mitochondrial large ribosomal subunit; P:ribosome biogenesis		IPR000244; IPR009027; IPR020070; PTHR21368:SF16 (PANTHER)
GME-string_Contig_404.0	AGTCAATCAGCTGTGTCAATCTAGTAACCAGTTTAGTGATCCCGATGCATTGTAATCGATTTTAGTTTACAATTTTCTTGTGTCCTGTAATTATTTTATATTTCTATACTAAATATTCAAGCAATGGCCACTGCGGCTTTGAAAGGCCAATTCGCCACAAAAATCATACCCAAAAATGCTTCGATGAGCATTGTGTACATCAAGTCTGCGCAATATAGTTCTGATGGGAGGCCTAACTTAGCTGCTTACAAACGAGGTACTGGCGGACGTAGCAGTTTTAATGGCATAGTAGCCACGGTATTCGGTTGTACCGGATTTGTGGGTCGCTATGTTTGCAACAAGCTGGGCAAGATTGGCACTCAGATGATTCTACCATATAGGGGTGACTTCTATGATGCC…	1484	gi|158298342|ref|XP_318516.3|AGAP010792-PA [Anopheles gambiae str. PEST] >gi|157014355|gb|EAA13714.3| AGAP010792-PA [Anopheles gambiae str. PEST]	XP_318516	2.82e-137	0.768			IPR001509; IPR016040; PTHR12126 (PANTHER), PTHR12126:SF1 (PANTHER), tmhmm (TMHMM)
GME-string_Contig_2384.0	TGAACGTATCTAGTCCCAATTTTTTTTTGAAACCTCGAATGGAATACACTTGATTATTCTATATACCTTTATACGTAAATATGAAAGGCTCAATGTACTTTACTGTGTATAATTTTGAAAAATACTCTCTAGTCATTCGAACAAAATACAACTGTGTTGCATTAGTGTGTAAGAATACAATGAAAAGCTTACAATATAAACATATGTCAATAAAGCCATCAATTATTAATTAAGATAACATGCTTCCTGATAGATCGGACAATATAATATATTCAGTTATGCCTTAAAATAATACTGGTAGTGATTTAGATAAGATTTATTATTGAATTGCATGTTAGTTATACATACATAATAATTATTTATACGTACTGGTGGCTGGCTGGACCCAGTGTAGATTTT…	1226							no IPS match
GME-string_Contig_3492.0	TACGCGGGGAAGCATCAAACTTTGTAAATTAAACATAACCTATAAACATAGTAACATTCATAACCATGGCCGATGAAGAAGTCAATGGCGACACAGATGATATCCAACATGATAAGGATAAAACTCAAAAGAAAACTGCCAAGCACGATAGTGGTGTAGCTGATTTAGAAAAAGTCACAGATTATGCAGAGGAAAAAGAAATTTCCTCCCAAGATATATCTGGAGCCCTCTCCTTAATTGGCGATAGAAGAAATAAGGAAGCTGCAGAGCGTCTTGAAAAGGAAAAAGAACTTCAGAAGGTATCTGTGAAGAAAGATGATATAGAATTAATTGTAAGAGAAATGGAAATCTCGAGAACATTAGCTGAAAGAACTCTGAGAGAGCATAGAGGAGATGTGG…	977	gi|156551816|ref|XP_001604022.1|PREDICTED: hypothetical protein [Nasonia vitripennis]	XP_001604022	3.77e-27	0.818			no IPS match
contig19499_1.exp	CTGTGAATGAATGTAACAAATTTGTTTTTAACTTCTAATAATTAATGTTTATAGTTTTACTTTAATTATTAAAATCTATATAAGTGATTCATAAAATAATTCATTAAAGTTAAGTGATAACTGTTGGCATTATGGCCTCGCATTTAAGTACAAAGGACAGATTGCTTTCACTTGTAGATGACATAGAATTAATAGCGAAAGAAATTATAGAGGTATCTATTGCACCAAAATCACAAAAATTGTCAGCGGCAGATTTTGCTCAATTGACTGACTTGCTTCTTTCAAAGGACATGGAATTAAAAAAGACACTAGAATTAGCTGAAGAACAAGCTAAAATACAGCAAAAAATGAATGAGCTTAAAGCAGAAGTAGATAATAAGGATCAAGATATCCATCATC…	1121	gi|91077876|ref|XP_972781.1|PREDICTED: similar to AGAP004063-PA [Tribolium castaneum]	XP_972781	8.31e-77	0.755	C:nucleus; P:regulation of transcription, DNA-dependent		IPR019258; PTHR13208 (PANTHER)
contig02495_1.exp	CTAAACAATGTTTTAAATATACAAGTCCATTTTAATAATTCCATAAAATGGACCAATGCCATTTATTATTTTATATTAAAAGATAAAGACAAAAATATATGCAAAGAAAAAAATTATTGAGTTAAATTATTTACAAAAAAATGAAAACTTTAATAGCAAGACTATCATCAATCGAGATTGTGAAATAAATGTTATGGAAATATGTCCCGGTAACAGAATAGACGATGTACATAAGAAAAACAATAATAAAAATAAGTATACTGGACCTATGGAACATTCGACTAGCGAAGTAAATGAGAAAAATAAATGGATTAAACACTGCGCTTATAATTTCGGGAATTGCGATAGTTATTTTAGTTAATATTAGTATATTTATTTATCCGGAGATGTAATCAGAGA…	1000							no IPS match
contig17438_1.exp	ATCAGTAAGTCGACAGCGCGCTGACCAGGATGTCGTTTTATTTTGTTCTTTTCCTTTGTTCATTAATCACTGTAAATTGTGAATATGTCACGAAGAAATTATGTAAAGAGGTCAACCAGTCTCATTGCAAAATTAACTATGTGAGTGTGGATCCGTGCAGCAAAGGACCAAGATTTTGTAACATCAAGACGGACAAAATATATGACATCGATGTAAATTTCACACCAAAATTCTCTGCAGAAAGGTTACAATATGCCATCTACGGTGATTTTGATAACACGTACACTTTTTACAACATAATAGACAGCCCGAGGAACGCGTGCGATGCGATCGACTGTCCCCTGAGGCGTACGTCGCTTGCGCACACCGCAAACTTCAAACTTAAATTGGATAAGAAAG…	716	gi|112984526|ref|NP_001037199.1|promoting protein [Bombyx mori] >gi|33285891|gb|AAQ01563.1| promoting protein [Bombyx mori]	NP_001037199	9.99e-17	0.472			IPR003172; IPR014756; PTHR11306 (PANTHER), SignalP (SIGNALP)
contig15225_1.f1.exp	AAGCAGTGGTATCAACGCAAAGTACGCGGGGAGAGTGAGTTTTGTTATAAAACAAAGATGGATGCCACGGCTACATCTAGTTCAGAGACCGGTGATAAAAGACATTTGGAAAATGTGTTATCTGATACGGAGATTGCTAGTTTACCCGTTTCGGTCGCGGAAAAGATCAACGCATATATTGACCAAAAATTTGAAGAATATTTGACGTCAAAAGCACTCCACGAAACACGCAAATCGCAAATAGGTGATAAAATTGCTAGTTCAGAAGCTACAATTCTTGAAATAACTGCAAAGTATGAAGATGCAGCAAGAAAATTGCAAGCAGCAGATGAAACAACTACAGAGTTGAGTAAACAAATCGAAACTTTAAATAATGAACTTGAGAAAGCCCGTGACAAA…	4604	gi|157138597|ref|XP_001664271.1|hypothetical protein AaeL_AAEL003882 [Aedes aegypti] >gi|108880559|gb|EAT44784.1| conserved hypothetical protein [Aedes aegypti]	XP_001664271	0	0.502	P:spindle assembly; C:nucleus; C:spindle midzone		tmhmm (TMHMM)
contig21679_1.exp	AAGCAGTGGTATCAACGCAGAGTACGCGGGGAATATTAGAAGGAGATTTTTTGAGTCGGTAATAATGTTTAAATCGGTTTTTATACTAGCCCTTGTGGCCAATATTTTTTTCTTAGTGTCTTCTGCTGATACATGTTCAGGACAGAATGAAGTATACGATACATGCCCTCCAATCTGTCCACCGCAAACTTGTGATGCTATCGGCAAAATTTACCATTGTCCTAATATTCCTGCAAATCCTACTGAAGTACCCGGATATTGCAAGCCAGCTTGTAGATGTATATCAAAATATTTTAGAAATCAAAACAATGAATGTGTATCAGTAGAAGAATGCAAAAATGAGAATTCTGACAGCTCGTCTAATGAATAGTGGTTATCGTCCCCCATAGATAGCCACAA…	675	gi|56462284|gb|AAV91425.1|protease inhibitor 3 [Lonomia obliqua]	AAV91425	1.29e-07	0.465	F:electron carrier activity; F:peptidase activity; P:electron transport; F:iron-sulfur cluster binding		IPR002919; SignalP (SIGNALP), tmhmm (TMHMM)
contig17810_1.exp	GTAGTGCTTACACACGTTCGGTTGTGGTTCATACGTTTTGATAAAAATGTACAATCTTTTTTCATTAATATGTTTGTATGCGTTTGGTCACCTTGCCAGTTCTACTTCAGTTCCGTTTATAACAAAGTGTAATTTGAACGACTCGAAATGTATAAAGAAATCTACTCAAGCAGTTATCCCTATATTCGCAAATGGCATACCCGACCTGGGAATCGAATCATTGGAACCAATGGAATTGAAGAAAGTCGATGCTTCGACATCCAATTTGAAACTCATAGTCACAGACCTTTCTATCGCAGGAATAAAGAATTGTATAGCAAAGAAAATACAATTCGATGACTCCAAACCGACTAAATTTTTATTTAAAATTGAATGTACTGCAGATTTAAAGGGAAATTA…	1707	gi|239984502|dbj|BAH79158.1|odorant binding protein [Bombyx mori]	BAH79158	3.55e-54	0.537			IPR004272; IPR013053; PTHR11008 (PANTHER), SignalP (SIGNALP)
contig22049_1.f1.exp	CGCAGCCATGGACAAAGAGGCACTGAAAAAGCAGATCGAAAATATGAAGTACCAAGCGTCCATGGAACGCTGGCCGCTATCTAAAAGCATTGCAGCGATGCGGGAGTATGTAGAGGAAAATGAGAAAAATGATCCACTCATACATGCTCCAGACAAGAAAAATAATCCTTGGGCTGAAAAAGGAAAATGCATCATCATGTAATCAATTAAAAAAAAAATAAGTAAACTTAAAATATCACCAAATTCTAAAATACATGATTCCATTAAAGGGATGGGTGAAAGTCTGGTTGATTATATTCAAAGAGTAAAAATTCGTAATGCTCAAGATATATCGATAATGAGTGCATAGAGGATCCATGATTTGGACAAATTATTTAATGATATGATACTGCCAGACAA…	2745	gi|189238236|ref|XP_972123.2|PREDICTED: similar to AGAP009953-PA [Tribolium castaneum]	XP_972123	2.1e-25	0.963	P:G-protein coupled receptor protein signaling pathway; F:signal transducer activity; C:heterotrimeric G-protein complex	EC:3.6.5.1	tmhmm (TMHMM)
GME-string_Contig_1164.0	AGTGGACGCGTAACCGTCATTGCTGTATCAAAAACGACAGAGTGCGGACGGTCGACAAAATGATTGCAGAAATATTAATTTTCCTAGTTACAACCCTATTGTTTTATATTTTATTTGTATATAAAAAAACACACTATTTCTTCGAAAAGAAGGGCCTGAAGTATCTACCTGGTATACCGATGTTTGGAAACATGTATCATAGTACAGTGGGTACGAAGCATTACTTAGAAGATTTGGATGTTGTATACAGGGCTTTTCCGGATGAAAAGTATGTAGGCCTCATCGAAGGTACTTCTCCAATAGTCCTCATCCGAGACCCTGAGTTGATAAAAACCATTACAGTTAAAGATTTTGATCACTTCGTGAACCATAAGCAGTTCTTTGATAAAGACATCGACC…	1769	gi|169234669|ref|NP_001108456.1|cytochrome P450 9G3 [Bombyx mori] >gi|167473193|gb|ABZ81070.1| CYP9G3 [Bombyx mori]	NP_001108456	0	0.658	F:heme binding; F:monooxygenase activity; P:electron transport; F:iron ion binding		IPR001128; IPR002403; IPR017972; IPR017973; PTHR19383:SF175 (PANTHER), SignalP (SIGNALP), tmhmm (TMHMM)
GME-string_Contig_1166.0	ATTGACAGCTGTCAGTATGTCATCGGTTTGCTTTCATTTTATTATCGAGTTATAACTTGTTCTGTTTTTAGTCTTACAAATTTATAATATTTTCATTCATTCTATCTTGTGATAAAAGATGAAGAAAAAGCGATTTTAATTAAATTAGTTGAATTTAAATACTGCTTTGATTAGTTAATAGTGGATGCTTATACATGCAAAAGTGGAGTGTATTTTTTATATAATTAAATAACTTGCAGAATGCGTAAAAAATTGGCAACGTTATGTTTTTTATTTTTGCCATATTTTGTTGCTCTTGAAGAAAATCCGGTTTACGAATATAACCCAAATAATTTTAAACAGCAAATCGAAGAAATGGATGGTAACTTTGTTATGTTCTATGCTCCGTGGTGCCGACAT…	1491	gi|189234306|ref|XP_971669.2|PREDICTED: similar to protein disulfide isomerase [Tribolium castaneum]	XP_971669	7.85e-71	0.512			IPR006662; IPR012335; IPR012336; IPR013766; IPR017936; IPR017937; PTHR18929 (PANTHER), SignalP (SIGNALP)
contig14128_1.exp	AAGCAGTGGTATCAACGCAGAGTACGCGAGCAGTTATAGTTTGTGCCTCGAGCGTAAAGCACTTATATAATTCATCGAACAACTATTTTATTATTTATTAAAAAATGGCAAAAAATTACCAAACTGTTTTGTTGATGGTCTGCCTGTCGTTTTTGGTGATCGTTTCGTCACCGCAAAATGCTGTACAAGCGGACAAACTTATTGGTAGCTGTGTATGGGGTGCGACGAATTACACCTTCTGATTGCAATGCTGAGTGCAAACGTCGTGGGTATAAAGGTGGTCATTGCGGCAGCTTCTTGAACGTCAATTGTTGGTGCGAGTAATATTTTTTTTTTACTACAAATTCAGTTTTTAAGATTATAAAATAACTGCTGTTTCACCGCATCAGCGGACTACTA…	660	gi|42540508|gb|AAS19170.1|galiomicin precursor [Galleria mellonella]	AAS19170	3.93e-30	0.86	P:defense response to Gram-positive bacterium; C:extracellular space; P:innate immune response; P:xenobiotic metabolic process; F:ion channel inhibitor activity; P:antifungal humoral response; P:transport		IPR001542; IPR003614; G3DSA:3.30.30.10 (GENE3D), SSF57095 (SUPERFAMILY)
contig15299_1.f1.exp	CTATTAAGATTTTGGTTAACTTCACTCTCATCTCACTCGAGACACAACGAAGCAGTTTCCTTTCGATTCTTGAGCACATTTCATGTAACGTGTAATTATTATAATTAACTGGTATCTAATTGGTGTCTATAAATGATAAAAATTAAACAATATAAATAACCCATGTATTGCATGTGAACATCAAGCTGTAGTGATTTCATATTATAATAAAGTAATCAATTTTGTTGTTGACGTACTTGTAGTTGTGTCATTAAATATATTTGGTCTAATGATAAAGTTAATGATAATGATTAAACAAATGAAAACTTCGCACAATCTGAATCAAGGAACTAATATAGGAGTAACAATAATAGGTATTAATGATATTAATTAAGCGAAAGATGAAGTATCTTATAGGTG…	1702							SignalP (SIGNALP)
contig00142_1.exp	AAGCAGTGGTATCAACGCAGAGTACGCGGGGGAGTACATTTGGGATTTTAGTTGAATTAGACAACACAAACTATTGCATCGCTCGTTGAAATGAAGTTTTGGACAGTGTTTTTTCTTTGTACGATTGTTTGTGCCAAACACGAACAATATATGAGGTGGAGATCCTACTACATAAGCCCTAATTCCCAAGATCAACTCCGAGCAATAGGCGCAATACTACAAGACTTCGAAGCAGATGTCCTAAGCCGCCCAATCTTAAAGCGGGAAGGCCTTGTACTCATCAAACCTGAACAGCAGGATGATTTCACGAAGATGTTAGAAGAAAAAGGAATCGAGTACAGGATCCATTCGGCCGATGTGAAAACATCTCTTGATAATGACGATATATTTATCCAAGCA…	1394	gi|74831719|emb|CAJ30028.1|carboxypeptidase B precursor [Helicoverpa zea]	CAJ30028	2.55e-161	0.667	F:carboxypeptidase A activity; P:proteolysis; F:zinc ion binding; F:carboxypeptidase B activity	EC:3.4.17.1; EC:3.4.17.2	IPR000834; IPR003146; IPR009020; G3DSA:3.40.630.10 (GENE3D), PTHR11705 (PANTHER), PTHR11705:SF10 (PANTHER), SignalP (SIGNALP), SSF53187 (SUPERFAMILY)
contig00236_1.f1.exp	GTGGTATCAACGCAGAGTACGCGGGGAGTCCGCGTCGGAGAGCTACCCGCGACGCTTGTCTGCGAGCTAGATCCCTCAGATACGCTGCTGGTTTACGGCGTGCCGTAACACGACACGTTTGGAGGGACCGCCGCTGCTACGCGTGTGCCTGGTACTCTGTGAACACTGGATTTTGTGCTACTAGTGTTGTGACGATGTACATGTGCTGAAATTCCCGATTTCCGTATTTATAGGATTTTGACGTCGCAACCAGTTCCGGATCAGCTCAGCCGGTAATCGTGATGAAAGTCGTTAGTTTGCAATTGCCGTCGGGGCCAAGTATGGAGCGATTACCGCTGCCATTTAGTCCAACGGAACTGTTGTGGCGGTATCCATTGCCATGGGCGCCACCGCCTCCCT…	1981	gi|189236157|ref|XP_975017.2|PREDICTED: similar to ets [Tribolium castaneum]	XP_975017	5.14e-116	0.731			IPR000418; IPR003118; IPR010993; IPR011991; IPR013761; PTHR11849 (PANTHER), PTHR11849:SF20 (PANTHER), SSF46785 (SUPERFAMILY)
contig21511_1.exp	ACAGTCATTTTTGATTTCAGAAGGTCGTCTGTCGTGGACAAATTGTCAAAGTATGGACGAAATCGAAAAAGAGAAAATAGCTGCATTGCCATCTCAACTACTAGTCACGACAATATGCCACCCAATGGAATATGCGAAAGTTCTCATTCAATTGGGCTACGAACCATTACCTCCTCGCCGGTCAACAACACTCTTCGGCCGCCCTGCCATGGTATTACCTAACGTTTTCCAATACATAAAGTATATCAAGGCTTCAGATGGATTTTTTGGATGCTATAGAGGACTCTCCGCCCGTGTGCTGGGGTTGATAGCGACCAGTCAACTCACGTCAAAAGTGATTTATGTTTGTGGCATCACCTGCCTGAAATCAATGACCCACCAAACATCGTTACCGATGAG…	1180	gi|112983868|ref|NP_001036860.1|mitochondrial carrier homolog [Bombyx mori] >gi|6448449|dbj|BAA86901.1| mitochondrial carrier homolog [Bombyx mori]	NP_001036860	2.02e-145	0.696	C:integral to membrane; C:mitochondrion; F:binding; P:transport		IPR001993; IPR018108; PTHR10780 (PANTHER), PTHR10780:SF2 (PANTHER), SignalP (SIGNALP), tmhmm (TMHMM)
GME-string_Contig_931.0	AATTCAACCTTTTAAGTTTAAAATTGTCACATTTTTTCTTTTATAATTATTTTAAATTAAGTTTTGGATTAAATTCTATAAAGTCTCTAATTATATTAATTTATTCAGTATGCCTGCTTACGAATTTGCATTAATGTTACGTGCAATGCCTAAACCGGAACTCAAAACTGCATTAAAACGAATATCTCATGCTATATTCGATCGTGGTGGTATTATAAGAAACATTGAAAATTTGGGATTCAGATCTATGCCCTACAAAACTAGTGCTCATGGCTTAGTACATCGTGAAGCAAATTATGTTGTATTTAAAGTGGATACAGCAGCACTATCAGTTACTGATCTAAAGGAAGAATACAGTAGAGATGTGGATATTATTAGACAACGCGTATTCAGGGTTCA…	941	gi|15705149|gb|AAL03955.1|28S ribosomal protein S6 precursor [Spodoptera frugiperda]	AAL03955	1.84e-68	0.762	C:mitochondrial small ribosomal subunit; F:structural constituent of ribosome; P:translation; P:ribosome biogenesis	EC:3.6.5.3	IPR000529; IPR014717; PTHR21011 (PANTHER)
contig02829_1.exp	TGGAAGTGTGTGAACACCAACAGGATAGACATTATGTCTCGTCCATAACTCGATTTGAGCCAAGACTTGATTAGTGAAGGAATTGGACATAACGAAAGAGGAATGTCCTGTGGCACAACCAAGATTAACAAGCCTTCCAGCTGCAAGTACTATTATATGATTCCCATTATCCAGTTCATAACGATCAACTTGAGGTTTAATATTCACTTTTTTTGCATTTTTCTCTAGCCATGCTACATCAACTTCACAGTCAAAGTGCCCAATGTTGCATACAATAGCATCATCTTTCATTTTTAGGAAATGATCCTTGTAAATTATATCTATATTACCAGTTGTTGTCACAAAGATTTGGCCTATTTCAGCAGCTTCTTCCATAGTAGTAACTTGGAAACCTTCCAT…	942	gi|117970173|dbj|BAF36817.1|pxS-adenosyl-L-homocysteine hydrolase [Plutella xylostella]	BAF36817	4.9e-170	0.906	P:one-carbon compound metabolic process; F:adenosylhomocysteinase activity; F:binding; P:methionine metabolic process	EC:3.3.1.1	no IPS match
contig01870_1.exp	AAGCAGTGGTATCAACGCAGAGTACGCGGGGACAGTGAGTATACACTAGTGAATATAGGTATTCTCTTTTGTCATTTAAAATTAATTTTTGGATTACGATTCATTTCAGTTTATATCTGAATCTTGTCTTAGTATTATTTTATTTATCGGGAAAAATAAAATAAGCCAAACCGTATTAATATATACATTTTAATTAAGAAATATGTGTGGCCAATAAACGTTTATAACCTTAGTCCGACATTTTACTAAGTATTACGTTTGTTTAAATATGAAGCTTATTACACACAATATGCTCACATCAAAGTGTTTAAAAGGTGTTACAACTGGTTACCCACTTTCTATAAAAGCAACAAATGTGAAAGTGACAGAAGTAGATTTTAATCCAGAATTTATTACTCG…	662	gi|110767768|ref|XP_001119891.1|PREDICTED: similar to UPF0315 protein [Apis mellifera]	XP_001119891	8.94e-43	0.795	F:molecular_function; P:biological_process		IPR005651
GME-string_Contig_590.0	GCGAATTAGTGCAATATACAATGTAATCAATGAAGTAATCGTACAAAATCAAAGGTTATCCATAAATGAAACTAAAACCATAGATATAGAAAAATCGTAATGGCGCCAAAGTGCATAGATCAGTTTTGTCTTCAGAGACCGAGAAAAAAAAATTTACAATGTAGATATGTGGCGCCATCTATTCTATATTTCTTCAAATTATGTTCAAAATGCAAAGAACATTAAATTAAAAACTTTATTAGTATGCAATTACTATTAATGCATAGCTATAGCTTTATAGAAGCCTTATTATTGTTACACTGACTTATACGCAGTACGGTACAAGATTTTATATTAAGTATTTATTTTTTGTTTATACATATATACATATGTATAAGGATTCGTGTTACAGGCAGCTTA…	642							no IPS match
contig14887_1.exp	ATAATCAAAGGTGTGGCAGCAAGTCTGGCAGTTTGGCTGTCTCAGTGTGTTTTCTTATTTTATTTTGCTTGTTATTTCATTCATATTCTGGAATAGAAAATAAATCCGAATCTATATCTGTTTTTATTGTTTATATTAGAATAAATAATTAATATGGCTTTCGAAAACCAACGCGTTGCTTCTAATTGTCCCTTTGACTTGCTGACGATCGAGAAAATGATACTGGAATTGGCGGAATTCTTTGATATCCGCATAGTATGGGACAAGAACGCTGCAATAGTAACTACAGTATGCACAATAGTTGGAGGAGTCATCGGTGCGTATGCAGGTGGGACGATGGCTGGAGTTCTCGGCGCCGGCGTTGGAGGCGCCGCTGGCTTTGCCGCCTACACATTAATA…	1181	gi|195347930|ref|XP_002040504.1|GM18889 [Drosophila sechellia] >gi|194121932|gb|EDW43975.1| GM18889 [Drosophila sechellia]	XP_002040504	0.0558398	0.505			tmhmm (TMHMM)
GME-string_Contig_121.0	ACAGTATGGAGATTAGAAAAATAAATCAAAAAGACTAGTGATTAAAGTAACTTTATTATTTTGGAAAAAATAATACTGCGGCTACTACCTATATACCTGCTTTTTTTCTCACTCTTGGTCCAAAAACTCTTCAAAGTATCTTTGTATAATAAGCAAGAGAAGCTTTTCAAAATTGTAATTATGAAAATGCAACATATCAAAACGTTACAAGAAATGTTGGACAGTGACGATGAATTGCCAAATAATTACCATGAAATACCAGAAGTACCTGCATATAAAATGGATGGTCGTTTTGAACCCATAAAATTTCCATGGTTGAGCAGATCCAAAGACAAACAATCAGTGAAAAAGTGGAATGGGAACACTCTGTATTCAAATTTAAATGAAGATACAGTTTAT…	974							no IPS match
contig03436_1.exp	AAGCAGTGGTATCAACGCAGAGTACGCGGGGAAAGACACAAAGCGAGCGTACATAGAGAAATGTCTCTATCGTAGTTTAAAAATTAAACCTTTTTATCAAGTTTAATCTCACAAATTTACGTTAAGTGATTTTTGTGCAAGAACAAATTTGATCATAATAAGATAAAATTGAAAAAATCTCGAAAATTTAATACTGCAATATAATCCTACTAAGATGTGTATATATATTGGTGGTGTTCGATTATCCAGAACTGAAGCAGATGGTTTTACAGATAGTATTCAAAGTGTCCTCAACGACGAAACCGGTAGGAGACTGTTTAAAAATTTTATGATAGAAATAAATGAAACTGAAGGTGTTAAAAAGTTGAATGTTTATATACAAGCTATTAACTGTACAAC…	1496							no IPS match
GME-string_Contig_4746.0	TCATTGAACGAGATATAGTAAGACAGAACAGTCAACTACCAATTTTAAACTATTTTATTGCAAAAAAAAGAATTATTAAACAAGTAGAAATATAACCTTTAATTATTAGATTTAAATGGATATTACTACGTTAAAAAAATATAATTAATTATGCGTGAATTTTGTCAAATAAATAAGTATCAGTATATGAAAATGCGTGAATTATAAGACACTATTGTGGGTGTCTGTTAGTTTTGTTTACAAAGTTTAAAGGTTTTAATTAAATATGGTGCATAAGTTACAAACAGAAGAAGCCAAGGTTATTGCGGTGAGCAGATTCAGATCAACAGCGGCACAGGTGATAGCATGTATGTCACCGAACCTATTACTACTCGATTTGGGTATGGCTATTAGTTTCAC…	1955	gi|158302358|ref|XP_321919.4|AGAP001236-PA [Anopheles gambiae str. PEST] >gi|157012912|gb|EAA01784.4| AGAP001236-PA [Anopheles gambiae str. PEST]	XP_321919	3.75e-95	0.541			IPR005828; IPR005829; IPR016196; PTHR11600 (PANTHER), PTHR11600:SF13 (PANTHER), PS50850 (PROFILE), tmhmm (TMHMM)
contig16866_1.exp	GTAAGATTTCGTCGAACGAAATTTCTGGATTGTTGAAACAGAAAGATGATAAACGTGACCACAGCTCTTTGGTACCATTTAGTGGTAATATGATTCCTGGCAGATCATTTTGTAAAACTGTTATTACAACAAGTGTTACTAAGCCTGATGGAACAGTTGAGACTAGAAGAATTATAAAAAATGGCAATGATGTTGTTGAAGAAACTGTTACTTCAACAGGTCCCACTGACTCTAGAGGTCCATACAACACCAGACTCTTTTGCTCCTACAGGCTTTATTTACAACCATGTTATGACTGAACTGTCTTCATTGTTTAAAAATTTCTACTGAAGTTTGCTTCAATTGCATATTAGATTATGCATTATTAGCAAATATGATACATTTAGCTTCTTAAGTTTC…	982	gi|225706124|gb|ACO08908.1|HS1-associating protein X-1 [Osmerus mordax]	ACO08908	0.0423726	0.57	F:molecular_function; C:cellular_component		no IPS match
GME-string_Contig_1230.0	CTTAACATTGAAATAGCAACCAGAACTATTTAACTTATACTTGAAATAATAATTTAAAATGCATTACGCGAGTTTCTACACTTTCGCTATAATTTTATGTGTGCAATGTGCAGCACAATCAATATACGAGACTGATGTTAATTTTAGAGTGGATCCGGGATCAAGAACATGTTTTTTCGAGGAAGGGAAGGCTGGACAAACGTTAGAAGTATATTATCAGGTTCTCGATGGTCAACATGGGGACCTGGATATTATATTTGAAATCATAAACCCACAAGGTGTACAATTGGTAGCAGACTACAAGAAGTCACAAAATTCCATCATAATGGATTTAGAGATGGATGGTGATTATGTGTTTTGTATGGATAACACTATCAGTGTTATTAATTCAAAACTTGT…	1869	gi|198451279|ref|XP_001358307.2|GA17412 [Drosophila pseudoobscura pseudoobscura] >gi|198131415|gb|EAL27445.2| GA17412 [Drosophila pseudoobscura pseudoobscura]	XP_001358307	8.83e-70	0.657			IPR004141; IPR011042; IPR018119; PTHR10426:SF3 (PANTHER), SignalP (SIGNALP), tmhmm (TMHMM), SSF63829 (SUPERFAMILY)
GME-string_Contig_3365.0	TTCAGTCATTCCTTCCCAGTTTAAAAAGTCCTCAAAAAACGGTAAAAATTAAGGCGATTACATGTATCGCCCCCCTTAAAACACCTAAAAATTATTAAAAATGAAACATATAACCACTACATTCACTACATGACTATCATATATTGAATATATATATAATTAAATAGTATAACAACATCCTTTCCCCTGGTATCTATCCAACACATTCAAAATTTTACTGACATTATAAAAAAGTCAGTGTCTTACATATTATCATCATTATTTTGATTTACCTTAAAATTTGATTGTGCTTTTTTTAGTTGCAAAAATCAAAGAAAGTAAAAACTGAACAACTATCATGTTCAAATCTCCGACATTTGGGAGCTATGGTAGAGTGTGCTATGAGACCGGGAGTGGTGG…	1527	gi|157167374|ref|XP_001653894.1|hypothetical protein AaeL_AAEL009635 [Aedes aegypti] >gi|108874253|gb|EAT38478.1| conserved hypothetical protein [Aedes aegypti]	XP_001653894	4.57e-66	0.568			IPR010733
contig03059_1.exp	ATTAGCGTTAATCGGTAAGTAAATATTAGTATTTCAATGAAATGTAAGTTTTATTATCTCATATTTGTTTAAGTTTCTCTTTGTTTATTTTATATTTTTTAAACTTAAAATATTATAAAGATAAAAACCAAACATTATCTAAGTACTTACTATTTTAAGTTTGGTACAAACAAAATAAAAAGATAATTGTTTTTTATACCAACTGGAGTTAAATTTTCATTAACAAAATTTGTACATGAAATAGTTTCATTTTATTAAAGACTAAAAAACAATGAATAATGCTTATACTTGTATTTATTTCATTACCAATCTTTACCCTCGACTTTGTTCGTCTAAGTGAAATAATATTGATAAAAATTAGCCTAATTATATTCTCTTACATCCCACATAATACAAGCA…	1324							SignalP (SIGNALP)
contig21449_1.exp	TTTAGAACTTATTAATTTATTAATGTCTAAAATTAACAATATGAATTTTTAACAAAAGAAAAATACACGAAACTTAAAAACTACGCATTAATATCACAAGTCTTCCAAATGGGAGAGACAAAGCACGTTGAATTTTTGCTTTTTCCACGCCTCATAATTTAGGTATCTACGTGCCTATATGCGAAGTATATCAAACATCTTTAAATAATGGTCTAAATGAGGGTTGCAAATTACTTCCTTTTGTTGCCTCCAGCACCAGACAGTATCATGGCGATGCGCATAAAAATATTAAGTACGTCTAGATACACTGAGATGGCCGAATTAATTGGATCGTAACGCTGGAATCCATATGCTGGGTGCACCTCTGCTCGTTTGATTATGGCTTGGGTGTCGTATAGC…	3127	gi|87248663|gb|ABD36384.1|transmembrane BAX inhibitor motif-containing protein 5 [Bombyx mori]	ABD36384	7.07e-150	0.798			IPR006214; PTHR23291:SF1 (PANTHER), SignalP (SIGNALP), tmhmm (TMHMM)
contig16470_1.exp	AAGCAGTGGTATCAACGCAGAGTACGCGGGGACTTTCATTTCTTTCTATATCATATCTTCATTTGGTTATGTGCTATTTGTCCTGTGTGTTTTTTCAGATTTTCAAATATCGGCCTTATTATTTATTAGCTAAATTTTAGCGATGAAATTTAAATTTGCTTTCATAACATTTTGTAAAGTTAAATATATCCAAATATTGTCAAGGAATATTGGAGGGAAAGTACCCACTACGCCTGTAAATACATTGGAAAAGTACCAAAACAAAAAAGTTGTAGTGGACAAAAACACACTTAACCTCTTGGAAAGGCTTTCCTTGGTAAAATGCGACACTACAAAAGGAACTAAAGTATTAGAAGATTCTATTGCTTTCGCCGATAAAATTCTTCACATAAACACCGA…	1384	gi|114050727|ref|NP_001040137.1|DNA polymerase accessory subunit [Bombyx mori] >gi|87248179|gb|ABD36142.1| DNA polymerase accessory subunit [Bombyx mori]	NP_001040137	4.77e-51	0.702			IPR003837; PTHR15004 (PANTHER)
GME-string_Contig_1327.0	TTGTTGACTTGACTGACAATTGAAAATAAATTCGTGTGAAATTTATCTCTTATTTTTTTGTATTTTATATATTATTCAGAAGTTATAGATATTTTCAGTTTTAATTTAGAAAATTCGTACACTAATATGGGTGATCACGATGATTTTGAAGACAGCCAGTATCCGGATAACGATGAATTTATCCCGTATGTAACCGGCAGTAACCTAGCACAAAGGAGTGGCGCGAAAGTGACTCTGTGGGGAAAAGTTGTCAAAGTTACCGCTAACGAAGGATTTTATGTTAAAACTGTGGATGACCAAGAGGTCCTCATAAAGTTGAGGAAGCCTTTAGATGAGCCTCTTGAGGGATGGTACGAGATCTCTGGTGTGTCTCAGGGGAGAGGTGTTCTCTGTGATGAA…	703	gi|112983074|ref|NP_001036940.1|Replication protein A small subunit [Bombyx mori] >gi|55700852|dbj|BAD69791.1| Replication protein A small subunit [Bombyx mori]	NP_001036940	8.9e-55	0.5511			IPR012340; IPR013970; IPR016027
GME-string_Contig_1961.0	GAAATTTAATTACAATTTATTTTAATCTTAGAAATAAGTAGCAAATAAAAATGGAAAATTATTTTGAATAAACAATCTATATTTATTCATATACCCACTGTTCAACAGCTGGTGTCCAGCCCACAACTTCTTTCTCGGAGAACCAAAGTGAAATTTCCTTGTTAGCGGACTCCACACTGTCAGAGCCGTGTATGATGTTTCGACCAACCTGTATGCAAAGATCGCCACGAATAGTTCCAGGTTGAGAATCAGCAGGGTTAGTAGCGCCAAGCATTTGACGGCCGGTCTTAACCACATTGAGTCCTTCCCAAACCATGGGAACAACTGGTCCTGAACTCATGTATTTTACAAGACCGGGGAAGAATGGACGCGAAGCCAAGTCACTGTAATGTTGCTTCA…	636	gi|153791847|ref|NP_001093284.1|abnormal wing disc-like protein [Bombyx mori] >gi|95103130|gb|ABF51506.1| abnormal wing disc-like protein [Bombyx mori]	NP_001093284	1.15e-76	0.92	P:epithelial cell migration, open tracheal system; P:nucleoside diphosphate phosphorylation; P:peptidyl-serine phosphorylation; F:nucleoside diphosphate kinase activity; F:microtubule binding; P:UTP biosynthetic process; F:ATP binding; P:mitosis; P:GTP biosynthetic process; P:protein amino acid autophosphorylation; P:CTP biosynthetic process; F:GTP binding; P:purine base metabolic process; P:pyri…	EC:2.7.4.6	IPR001564
GME-string_Contig_115.0	GGCCAATAAATTTTATTGTGGCAAATTCATACATTACTTTCTATATTAGTTTGGTCCAATAATTATATTAATTTAATTAACTTTACCGCGCTAACTGCGCTACGTACACGTAAATTATAATTCCTTAACAATAAACCACCACCGTTATTGCAACTGTTTATACAAACCAATATTAACATCGGCGGGTCCAAATAATCACAATACAACCAAATTTTGTCCCCAATAAATACCATACACGTCTATTTGGCACAAAATTTTCAATTTCGAAATTTAATCGTTTCCGCCTTAAATATCTTATATAATCTATATTACATTACAAAATTGACGTCACTCGCCATTATTTTAATATAAAAAAAAATGTTTTCAAAAAGATTCACAATAAATCTATATTAACTTAGT…	1082							tmhmm (TMHMM)
GME-string_Contig_2689.0	CTTACGATAGTGCCGCAGTCAGGTGCAAATTGTCAAACAATGTCGCGAGTTATATTTATAATATTGACTTGTATATTAAAACTATCATTACAGAGATCCTTCCCAGAAGACGACAGCTATGTGGCAGCTGTGGTGGAATATCAGCCATCTTTGACCTCAAGCTCAGCCCTCCGTGATTATGTGGACTTTATCGAGCAAGCTGCGGAACAGAATGCTGATATAGTAGTATTTCCTGAAATGACATTAACAAGAGGATCATATAGTACTGTTCCGATAAAAGACACTCTGCTTGAATATCCTATACCGGCTCTGAATCCAGAACTTTATGATGAGTTTCTAGTACAAATCTCAAATGCGTCAAGAGTGAACAGTGTATATGTAGTAATTAATGTCCAAGAA…	1562	gi|170065491|ref|XP_001867961.1|pantetheinase [Culex quinquefasciatus] >gi|167882539|gb|EDS45922.1| pantetheinase [Culex quinquefasciatus]	XP_001867961	7.74e-77	0.521	P:nitrogen compound metabolic process; F:pantetheine hydrolase activity		IPR003010; IPR012101; PTHR10609:SF1 (PANTHER), SignalP (SIGNALP)
contig22017_1.exp	CCGGACAAGAATATGTGCTAGTTAGTTCAGGACAGCAAACCCCTCTTAGAAATTTCGAGACATCACATAAAATTCCTGATAAACACCCACTTCACCGTAATCTCAAGCCTGAGGATGGTAATGAAAGAATTATTAAAAAAGTACTCAGCGGAAAAATTAAACATCCAACTGAGGGCATAGTTGCTATTGAAGAAGATAAAAAATCATTTTTAAAAAAAAGGAATAAAAAATAAAGAATCCATAGAAATTGACATTCCAGTTTCAAAAATAGAAGATATTAAAATTAGAGAAAGTATTCAAGAACAAAAGGAAACTAATCCTAAACTCAATGTAGCACTCGAAGCGATGTCGGAATCTGGAAAACTAAGCAATGCACCCGGTACAACTACTCAAAAGCCG…	634	gi|195469479|ref|XP_002099665.1|GE16606 [Drosophila yakuba] >gi|194187189|gb|EDX00773.1| GE16606 [Drosophila yakuba]	XP_002099665	5.2e-05	0.541			IPR002114
GME-string_Contig_39.0	AATCGATATTGAATCACTATGAAGAAGTGTTCATCAATCGCGTGGCGATTTTTTGATCGTATTGAAAATGAAAAGAAGAGATGTATCTCGGTTATGTGCAAATTATGTGATACTCAGTATAAGTTTTTCGGTAACACAACAAACTTGAGACAACATTTGATAAACAAGCATCCGCTACAGTGGGAATTAGCACAAAATGGAACTTTCGACGAGAGTAATTTTCGTATCGACGATGACGAATCAAGATCCTACGACAAAAACATTGACGTATTAGAAGCATCAGATGTGGAGAACGACAATAGAGACAATGAAGAGTCAGAGGCCACCTTCAATCTAGTGAAGCAATTGCATGAGAGCTCTGCCCTACGAGGCTCAGACGAGGAGTGGCTAGAAGACGAT…	956	gi|195018284|ref|XP_001984754.1|GH14852 [Drosophila grimshawi] >gi|193898236|gb|EDV97102.1| GH14852 [Drosophila grimshawi]	XP_001984754	6.63e-05	0.682			IPR000795; IPR003656; IPR015880; SignalP (SIGNALP)
GME-string_Contig_1564.0	TCATTTAAATATTCACAGTCAAATTGAACGGCCGCTTGAAGTACTTAATTTATATACAAAATAAAACACCATGTATTTTATCAATATAAAACTTTGGCTACTAATTATATTTACAGCAGTAAGTGAAACGTGATTATGTACAAATCTGAGTCCTGTACATCGCAAATGGCAAACTCTGCACTTCGAATGGAAAGTTTGTCAGCAATCACAACTGCACACAATACGTTGTTTGCAATAACGTCCTCGAGTACACTCTCCCCTGTCCACCAGGATTCATTTTCAACTATCACGATATGGTCTGCTCCAATTCCACGGACTACAGTTGTGAACCAAGTTATAATTGTACGAAAACTGGAAACTTCACAAATCCATCTATAGAAGACGACATTTCATATATCA…	1215	gi|219437494|ref|XP_002216523.1|hypothetical protein BRAFLDRAFT_219695 [Branchiostoma floridae]	XP_002216523	1.06e-11	0.373			IPR002557; PTHR23301 (PANTHER)
contig21610_1.exp	TTTTTTTATTATCAATGAACAGATTTATTAATAGACATGACTAATTAAGTTACATATTTTTTTATAATCAAACATCTACTTTGGTGAAAACAAATAATGAGGTCCATCAGTAGGATACTGCTTTGCAGTCACTGGTCTTCCAACTTTATAGTCTTCCAAATAAACATATAATGCAAATGCTCCTGCAAGTGTTCCAAGAAACCATGTCCACTGGTGCAACAATGAGAAACGAGGTCTCATACTAATATCATAACGATCTTCTCCAAAAATCTCAGCACTTGCATGTAATGGTTCATTAAAATTCCTTTTCAACTCTGGGAAATCGTAGGGATAGTGTGGGTCTTTTGAATCTGCACCAATGTCCGGTAACTTGGGATAATCACCGTAACCCATGTCTTC…	664	gi|91091864|ref|XP_968949.1|PREDICTED: similar to NADH-ubiquinone oxidoreductase ashi subunit [Tribolium castaneum]	XP_968949	2.63e-50	0.68			IPR008699; tmhmm (TMHMM)
GME-string_Contig_1491.0	TCACATATATATAATCAATAAAAGAAATTCCATTACTACCAGCATTGCCCACACATAGAGATGTTGATGTTATTCTTTAGAAAACAGGTATTAGTCTCTGTGTTGATATCTTGCATTACATTATGTGAATGCAAAACAAATAATACTCGACAAGATGTAAGAAGATTTCCAACAGGATTTTTGTTTGGCACAGCTACAGCCTCTTATCAGATTGAAGGAGCCTGGGATGCAGACGGAAAAAGTGAAAATATTTGGGACCATCTAACTCATACGGAACCATGCGCCATAAGAGACTGTTCAAATGGAGATATCGCTGATGATTCTTACAATCTGTACAAAAGGGACATACAAATTATGAGAGAATTAGGAATAGATTTTTATAGATTTTCTCTCTCATGG…	1628	gi|2970687|gb|AAC06038.1|beta-glucosidase precursor [Spodoptera frugiperda]	AAC06038	1.08e-169	0.69	P:carbohydrate metabolic process; F:hydrolase activity, hydrolyzing O-glycosyl compounds; F:cation binding	EC:3.2.1.0	IPR001360; IPR013781; IPR017853; IPR018120; PTHR10353:SF8 (PANTHER), SignalP (SIGNALP)
GME-string_Contig_769.0	TGAATAATTCAATAAATATCTAGGCACCCAGTCCTAATTGCTTAACTTGAAATATTATACTTACCTGTCTATTGTTGATTAAATAATTTTGTGCATCTCAATATCTAATAATTATTTTTTATTTAATCTTTTAGCTATACTTATAACGAGACATTCAGATTTACCTAACAAGAGGTTGGCTAACAATCGGTTAATTATGTCTTTGTCTACTATCGGCATTCATATAGGAATCGTAGCAATTTTTATTACGTGTCTCCTATTATCTGCCGACATTCGTGTACAGGCAAGTGAAAATGAAGCAGACAGCATTACAAAAATCGGACAAGGAGTAGGCCATATTATGAATATTTATTATTGTTATTCCTGTGGATATAGAAAAGTTTTTGAAGATTATGCTGG…	1154	gi|91083003|ref|XP_974477.1|PREDICTED: similar to selenoprotein T [Tribolium castaneum]	XP_974477	1.49e-60	0.726	P:cell redox homeostasis; F:selenium binding		IPR011893; IPR019389; SignalP (SIGNALP), tmhmm (TMHMM)
GME-string_Contig_2032.0	TGACAGCATTGACAACCGTTTGAATTGAACGTCAATTTTAATACAACAAATTTCGTCGCATATATTTATCGTTGGAAAATCGTTAAAAATATCTGAGAAATCAAAAACAATGCCCCCGCCAACATCTAAAACTGTAAAAATTAAGCGACCATCAACAGTTAGTGCTGTAACTTCGTCATCGCGCGGGAAAAATGCGACAACGGCGAAAGATAAAAACATTGGTGCTCGTCCTAAAAATAATAAAAACACTACGGTATTAGGCGAAGGGGACATGACGATGATACGCCAAGAAGCTTCTGTACTTGATTTCGATGCTGAACACCGTCAAATTGCTTACGGAAAGTTTTTACGCGCTATGTTAGAAGATTGCTTAGTAGACGAGAAAATTGAATTGGAAGA…	973	gi|169335335|ref|ZP_02862528.1|hypothetical protein ANASTE_01747 [Anaerofustis stercorihominis DSM 17244] >gi|169258073|gb|EDS72039.1| hypothetical protein ANASTE_01747 [Anaerofustis stercorihominis DSM 17244]	ZP_02862528	3.08e-05	0.434			no IPS match
GME-string_Contig_2079.0	GGGAGTGACAATATAAAATAATTGATAACGCCCACGCTTTCATAAACAAGATGGCACCGGAAAGTTTACGGAAATTAGTAGAAGACATCGCCAAAGAGAACGAATATGAAAATCCAAATATAACTATAAACCCAATATCTACCGGTGGTGCTAATTATTCATCAGAACTATTCACGATCACTGTATCCAAGTCTGGCAAGGAAGATCTTCATCTGTTCGCTAAAGTTATCATCATTAATGAGACAATCCGTTCGCAAATGCCAGCCGCAATTTTCGATGTCGAAAGATTAATCTACGTTGAATTATTAAAAAAATATGAGGACATAGAAATTGCACATGATGTACCACTTACAAGGAGATTAGTTGTGCCCAAATACTACGGCTGCAACCCGAAAATAT…	671	gi|113865941|ref|NP_001038956.1|ecdysteroid 22-kinase [Bombyx mori] >gi|111924417|dbj|BAF02792.1| ecdysteroid 22-phosphate [Bombyx mori]	NP_001038956	1.58e-26	0.492			SignalP (SIGNALP), tmhmm (TMHMM)
contig16471_1.exp	AAGCAGTGGTATCAACGCAGAGTACGCGGGGAAATATTCTCGATCTCATTTGTATTTGCTTGCATTTTTATCTTGTTAATAATTTTTGCCCACCCTTTTTAAGTACTCTTCAGTAAGCTGATGTAATTTAATTATTGAAGATTTTCGTCAGTTGCTTGTATTTACTCAAAATGTCTTCAATTGATTTTGATCCAGCAATAAAACTTTGTTTAAAGTACTTGCATTCGAGCTCTCCAGATTCTACAGAACAGTTAAGGTTGACTCTTGATGATTACATTCGACAAACATATGGTAGCGCCAAAACTTTAGGCAATGTGCTACCTAAAAAATACTTGAATGAAGAGAAATTGGAATCCACCAGGTCAAAGCATAAGAGTGAGAAGAGCGCCAGTAGTAAAA…	1146	gi|110765129|ref|XP_393298.3|PREDICTED: similar to PHD finger protein 22 [Apis mellifera]	XP_393298	5.31e-26	0.565	F:metal ion binding; F:zinc ion binding; F:protein binding; C:nucleus		IPR001965; IPR011011; IPR019786; IPR019787; G3DSA:3.30.40.10 (GENE3D), PTHR12628 (PANTHER), PTHR12628:SF7 (PANTHER)
GME-string_Contig_4051.0	CCTATTCTACTGTCAGTGAAGAAAGCAACGTTAATATTGTACTGTAGGCGTTATCTTTTCTATTTCAATTTACTTTCCATCAAAATACTTTTGTCAATCCATGCTTTATAAATTTTATTTTAATTATAAATTACTACCATAATAACGATCAATTTATCATAAAAAGTTGTACATTTCATTTCTTTGTGCTGTAATTAAAATGAATTGTGATAATCTGACATACTATATTTATGACCTCTCGCGTAATCTACGTGTTTATTAACAAAAGCCAACTGCCGATTTATATTTTGATAATAAAATAGATTCGATGAATACTATGAGTGCGCAACAGAGCCCGGCGAACATGCAAGCCGTCGTGGACAGAGAAAAGATTTATACATGGATCTTAGAGCTATGCAA…	1407	gi|242009872|ref|XP_002425706.1|Cell differentiation protein rcd1, putative [Pediculus humanus corporis] >gi|212509607|gb|EEB12968.1| Cell differentiation protein rcd1, putative [Pediculus humanus corporis]	XP_002425706	1.74e-141	0.91	P:cytokine-mediated signaling pathway; P:sex differentiation; F:binding		IPR007216; IPR016024
contig20462_1.exp	CTTTTCACGGCGAACTGTCAACCTTTTCGGGCTGTTCGGACGGCAGTTCGTCATTAAATCCGATTTCATCGGCTTGGATTTAATATAAATATTAAAGTGTTTTAATTAATATATTAGCACAATGCCACCTAAGTTCGATCCCAATGAAATTAAAATTGTTAATTTAAGATGTGTTGGTGGAGAAGTTGGTGCCACATCATCATTGGCTCCTAAAATTGGTCCTCTTGGTCTTTCCCCTAAAAAGGTTGGTGATGACATAGCCAAAGCGACCAGTGACTGGAAGGGTCTCAAGATCACAGTACAACTGACTGTGCAGAACAGACAGGCTCAGATCTCAGTTGTGCCATCAGCAGCTGCCCTCATCATCAGAGCCTTGAAGGAGCCACCTCGTGATCGTAA…	653	gi|112983546|ref|NP_001037150.1|ribosomal protein L12 [Bombyx mori] >gi|54609215|gb|AAV34823.1| ribosomal protein L12 [Bombyx mori]	NP_001037150	1.91e-82	0.941	C:nucleolus; C:ribosome; F:structural constituent of ribosome; F:protein binding; P:translation; P:ribosome biogenesis	EC:3.6.5.3	IPR000911; IPR020783; IPR020784; IPR020785; PTHR11661:SF2 (PANTHER)
contig20381_1.f1.exp	CCTCTATAAGAAGAATTTCCTCTAGCGTAGACATAGTCTGTCTAATCTGTGTTCGATGAACATAAGAATAAAATAAACAATTGCAAATGGAAAATTCAATTTTAATAAAATTAAAGTTTTTAATTCCGTTTGGCATAATAATTGTGATTAACAATGATAATAACTATCAATTAGGTACATAAAAGAGGAGACTAAAATTAATAATGTTTTGGCCGCTACGGGCTGCTTTATTCTAGCCACAGAATTAAATATATGTACGTACCCGTTTCGATGATTTATTTTATTTACTATTTATCGAGATTATATTGTAATTGTAAAAATGATGTGACTAGACGACCTTCTCACTGTTGAAACTTATTAAGACATTACTTTTACCATTGTTCAGAAATAGAATCATTT…	2170	gi|194675443|ref|XP_582948.4|PREDICTED: similar to Zinc finger protein 160 (Zinc finger protein 5) (HZF5) (Zinc finger protein Kr18) (HKr18) [Bos taurus]	XP_582948	8.49e-27	0.449	F:metal ion binding; F:zinc ion binding		IPR007087; IPR012934; IPR015880; PTHR11389 (PANTHER), SSF57667 (SUPERFAMILY), SSF57716 (SUPERFAMILY)
contig03112_1.exp	ACATTATAAACACTGCCAAGATTAAAACGCAATGTTTGTTTAATTTCTGCCGTTCGAATATAATTCAAAAATGTGGTTCCTGTGGGTGCTAGTTACTTTGCTGTTGATAAAAGTGTTGAATAAACTGTCCAATGGAAAATGTTATTCTGATAATGTGATGTGTGGCCAAGTGGTGATAGTGACTGGAGCGAAAGCGGAATCGGGTACGCCACAGCTTTGGAACTGGCCAGACGGGGCGCCAGGGTGATAGCGGCGTGCCGAGACGACGTTAAAGGGAGGACAGCAGTGGAATCCATAATCAGAGCCACAAAAAACAAATCTGTCAAATACATACATCTAGATTTAAGCTCTTTGGCGTCTGTGAGAAAATTCGTCGAAATATTCAAGAGTACGGAGGCT…	1342	gi|115657977|ref|XP_798545.2|PREDICTED: similar to RDH13 [Strongylocentrotus purpuratus]	XP_798545	3.42e-59	0.641	F:oxidoreductase activity		tmhmm (TMHMM)
contig17181_1.exp	ACTGTTTCATTTTGTGGTGCTATCTGTTTATTAAGATTTCTATACATTTTTGTTGTTTTTCTGGTTATTTTAAATCATATGTACTTTTATTAAATCCAACATTCTTAATTAACGATAAAATATATAATAATAATGAAGCGAAAAGGTTCTAATTTGGATGTAGAAGAGTCAAGGTTATCTGGATTACTATTCAATAAATCAAAAAGATTTGTTGAAAAAATAAAGAATGAAGAAGACCAGCATTTACCTGATCTAAACTTAAAACCAGCATGGATTGATGAAGATGATGAGCAATTGACCAGTAATAATAATACAAAAAATAAAACCACTACTTTATATGCAGAAAAACTTAAACACAAGTATGAAAGTTTGATGGGCACACCAAATTGGGCAAAAATA…	1408	gi|156555554|ref|XP_001604219.1|PREDICTED: similar to conserved hypothetical protein [Nasonia vitripennis]	XP_001604219	1.33e-64	0.546			SignalP (SIGNALP), tmhmm (TMHMM)
GME-string_Contig_86.0	CAATCAGCTGGTCCTAATCCTAAAAATATACAATTGTAAATGTTTATGTTTTTACCAAACCTAAAATATGAATTCACGTAATATATTCCGCTTGTCTAATAAACTGCCTTCACTTTTTCGAAGGGGGTATGGATATAAAGTAGTTAAACGACCTGATCCGAGCACCCTAAAAATGCCAGTGCCGGGATCGGCGCCGAAACTCATGGATATTATAAAAGAAAAAATAAAACTTAATGGCCCGCTAACTGTAGCAGAATACATGCACATTGTTACTACAAATCCCACAGAAGGCTATTATATGAAGAAAGAAGTTATAGGTGAAATGGGGGATTTCATAACATCACCAGAAATAAGTCAATTATTTGGTGAGATGGTTGCCGTTTGGTTTTATTCTGAAAC…	1469	gi|195571791|ref|XP_002103886.1|GD20670 [Drosophila simulans] >gi|194199813|gb|EDX13389.1| GD20670 [Drosophila simulans]	XP_002103886	3.66e-97	0.615			IPR003788; PTHR12049 (PANTHER)
GME-string_Contig_2285.0	ATCTGTGATATAATTTTTGCGTGACAGTTGTCTGACAGATTATCATGTTGATATCTTGTTTTCTTTTTACTTTTATATCTCATTTTTAGTTATATTTAAATACGTAAGAGCAACAGTAAATGGATAGATGCAAATAGGGTCTATTTGTTCACATGATGGGAAATGAAAGTTCGCAGTTAAATGGGTTAGAAATCGAGGAAAAGGCAGTGGAAGTGACGGATTTTTGGTCCCAATATCAAGCCACGATTAAAGACAGTTGTAGATATTTTAGTTTGAAAAGTGATGGATCAGTATCAGTTTTTAAAGGAGAAGCAGCATTAGGTCCACTCTGGGCAGTTTCAACGCCTTTGGAAAAATTTTCCAATAATCTGTTAAAATATCGGCATCCATGCATTGTTC…	1861	gi|91091418|ref|XP_971893.1|PREDICTED: similar to ezrin-binding protein pace-1 [Tribolium castaneum]	XP_971893	3.88e-126	0.59			SignalP (SIGNALP), tmhmm (TMHMM)
contig01821_1.r1.exp	TGGTATCAACGCAGAGTACGCGGGATCTGTAATTAATTTTTTTTCATTAAAAATCCGCGCGCTTTTTATTCTTTTTGACATGTATTTGTTTTCTCAATGTTTTTTTATTTTTGCTTTATTACATATATAAATTAACATTTCTTGCCTCCAGTGTTGTTTAGTAACTACAAGTTATTTAGTTTGATTATAATAATTACATAAAGTAATATTGTTTTGTCATCGTGCTTTCTCAAATTCCCATTACTATTACTTTCTCAGTGATCATCCATTGAAATATTTTCATCCCTAGTTAAATAAAAAATGGTAAACCAGCAGTATGATGCTAATTTGTTACCAGATATGTTACCCATTTACTATACTAGACATTTTCCACAAAAAATATTCTGTAGATGGCTCGCT…	1588	gi|170028027|ref|XP_001841898.1|DNA primase small subunit [Culex quinquefasciatus] >gi|167868368|gb|EDS31751.1| DNA primase small subunit [Culex quinquefasciatus]	XP_001841898	3.32e-99	0.643			IPR002755; IPR014052; G3DSA:3.90.920.10 (GENE3D), SSF56747 (SUPERFAMILY)
contig00244_1.exp	TAAGATAAGAGAAGAAAAGAAAACGGAAAGCCATGGATCCAATTTTAAACGAGATTAATCGTAAATATGTAAGAATTAATCAGTACGAAAAAACTTACAACAGTCAAGTAGTACATGCACTTCTGGAGAAAATACTAAAGATAATGCGAGATAAAAACCATCTATTCAAGAGTATGAACCCAAAATAGCATATTTAGGTAGCTATTATGACGGCTTACGAGTTGGACATGCCACAGAATTTGATATTAATATAGTTTTAAAATTGCCAATTAATTATAAAAATATTGTATTAGATGCAAGCAATAAGGAAGCTTATACTGTTGTTAAAATGCCATCCGAATTTCGAAGGTTGTGTAAAATTCCAATAACGGCAACAAACGGATTCACCGAAACTGAATT…	1086	gi|91079957|ref|XP_969398.1|PREDICTED: similar to GA11945-PA [Tribolium castaneum]	XP_969398	7.46e-36	0.483			SignalP (SIGNALP), tmhmm (TMHMM)
contig20236_1.exp	GAGCAGACGTACAAATGACCCTTACATGGAGTGCACAATGGGCACCTTTTAACTATGATAAGCAAATATCACCACGGTGCTTAGCTAGCAGCATGGCTAGGGAGCCGTGGTCACGAGACTATTTTAATTTGCTAAAAAGGTTACATCAAACTCATTACGAGCAAATGGGTTCCATTAAAGGCACTGTATCAATAAATGGAAATGAACATATTTTGGACGTGCCTTGTGTTAGAGACCACACTTTCGGTCGATTCCGAGATTGGCGTACATTCCACCGATATGTATATCATTTTATATTCCTTGAAAATGGTGATTGTGCTGCTGTCGGTAACGTGTGTCAACCAGCAGTTTTATCTAACTTAACGATTGGTTACTACTGTCGTCAATCCGACCAGAAAG…	1125	gi|91090270|ref|XP_970541.1|PREDICTED: similar to CG3706 CG3706-PA [Tribolium castaneum]	XP_970541	1.4e-55	0.56			no IPS match
GME-string_Contig_1543.0	CATCAAAAATTCTTGATTTCATTAAAAAGTTATAGTCATTCATTCGATCTTAAATCCTTACCTGTTTTTATTGTGCAAGACGATTTTATTATAACTTTGTACATCTTAGACTAGGTAGTTTATTCAGTAAATTCCTTTCTATCTTCTCTATTGTGAAAAATTCTTCTACAAAGACCAGCATCACCAAACTTAACCAAATATCTATGAACGTAACAATACTTTGAAAAATAAGTAGAAACTGTAACCAAGGACCAGCGGCTTGTTTCAAGAAATTCCAAATATTATATTTCGTAAAATACAAAATGCCGGCAAGCAACATCGATTTGTACCACATGCAAGATGCTAGAAATAATTTTGATGCCACGCGGCCTGCTCCAATTTGTCCTGATGCCAATCAAT…	630							SignalP (SIGNALP), tmhmm (TMHMM)
contig21316_2.r1.exp	TGATTCCTTCTGCACAAAGTGATACTCGTTTTGACGCTTATAGAACGCTAATAAAATCAGCTGTTTAACCTTTTTATAAATAACAATGACATAAAAATAACGGAATATACAAATTAGTCTTTGTATTGTAAATAATTTTGAGCGTATCGGTCGTTTTTGCGGTTACGATCGTGTCAAGCTTTTTCAAGTTAACAATAAAAGTCTATAGTGTGTTTGACAACAATAACAATGCCAGCGGAAACTCAAATAGAGCCGAGAGTGGTGCATCGCAAAGTCACACCGGAAATATCACAACATATGCTGTCGGACATAGATAAGCTACCGGGTGTTCAATTAGGAGATTTTCTACTACAGTTCGAGCTAGATGAACCCAAAGAATCTGTGAAAGAGATTGCCAAA…	3246	gi|242006603|ref|XP_002424139.1|conserved hypothetical protein [Pediculus humanus corporis] >gi|212507456|gb|EEB11401.1| conserved hypothetical protein [Pediculus humanus corporis]	XP_002424139	6.5e-122	0.826			IPR001071; IPR001251; IPR011074; PTHR10174 (PANTHER), PTHR10174:SF23 (PANTHER)
GME-string_Contig_1923.0	AGTTTCGTAAATATAAAGACGCTATCTAGTGTTATAACTTAGTGATTTCTTGTTTTCTTTTATTTTTTGTGTTTAAAAGAAAAACTCATAAATCCGATCTTTTGTTCGTATCACAGAAATATTGAAAACGTAAACCATGGTAAAACTTACTACCGAATTGATACAAAATTCAATGCAATACATGAACCCATGTAAAGACCGGGAATTGGATCTTAGAGGTTATAAAATTCCCCAAATTGAAAACTTGGGTGCCACATTAGATCAATTTGATACAATAGACTTTTCAGATAATGATATCAGAAAATTGGATGGTTTTCCTTTGCTTAAACGACTTAAATGTCTATTACTGAATAACAACAGAGTTGTAAGAATAAGTGAGAATTTGGAACAATATATACC…	866	gi|114052002|ref|NP_001040446.1|U2 small nuclear ribonucleoprotein A' [Bombyx mori] >gi|95102924|gb|ABF51403.1| U2 small nuclear ribonucleoprotein A' [Bombyx mori]	NP_001040446	1.93e-114	0.836			tmhmm (TMHMM)
GME-string_Contig_201.0	TTTGGTTATTACTTGCTCTGTTTAGTTATCATTTTTTGTTTATTCATAATTATATTCTGTACTAAATACTACATAATTAGTATTTTAGAACGATTTCATTTATAAATATTAGTAATCCGGAGTAGATACCTTTATTTACGAAGTAAATATTAAATTTGCTGCAAATATGAAAGAGAAATCTAAGAAACAACATAAAAAACACGAAAAGAAGAAAAAAGAACACAAGCACCGTAAGCAGTCAAGTACAAATAATGCAGAAGGTTATGAATGGGTTGAGAAAGAAGCTGTCGATAAACCAGAACGTGAAGATTGGATGTCGATGACTGGGCTATTAAAAACTTACACAAAGGATGACATAAAACCAAAAAAGAAGAGAAAAATAAGAATCATATAGATTCA…	1937	gi|91080523|ref|XP_972010.1|PREDICTED: similar to CG9213 CG9213-PA [Tribolium castaneum]	XP_972010	3.7e-103	0.566			IPR006767; IPR006768; PTHR12072 (PANTHER)
contig19552_1.exp	ACAATAAGTTTTGAGCAGTACAAGAGTGAATATGGCACGAAATCTGAACAATAAGTTAGCGGTGATCACCGGAGGAGTACAAGGGATAGGGCTTGAGATAACTAAAGCATTCCTCAATAAAGGTGTTAAACAAGTAATCTTGCTCGATGTCAATGAAAAAGTTGGTGCAGAAATAGTAAATACCCTTAACTCGGCGTACGGTGAGAACAAAGCTGTTTTTATTAAATGCGACATTACCACAGACTTGGAAGCAGTCTCTAAACTCATCTTCGATAGATATAAAACAGTGGATATTTTGGTCAATAATGCTGGAGTATTTTGCGAGGACAACCCCAAGAAATGCATGGCAGTCAACGCGACAGCTGTCATTGAGTGGACCCTGAAGTTTTGGGAGCATAT…	1208	gi|114051738|ref|NP_001040426.1|alcohol dehydrogenase [Bombyx mori] >gi|95102848|gb|ABF51365.1| alcohol dehydrogenase [Bombyx mori]	NP_001040426	2.39e-56	0.54	F:catalytic activity		IPR002198; IPR002347; IPR016040; PTHR19410:SF33 (PANTHER)
GME-string_Contig_1799.0	CGCCTTGCCAGTTGCTAGCCGGTTATTGTCGCGTGTGTTGTGTGAAATATAGCTCAGTTGGACCGGTTCATTAAACGAAAGAGCAAAAGTGATTTTAAAATTATTTTAAACACAATAAATTAACATCATATTCACAATGGTGAAAGCTAGAAAATACGTAGTAAAGGATTATTTTCAAGGCGTACCGAAATTGTCCGATTTTGAAGTAGTCGAAGAGGAATTACCTCCACTGAAGGACAATGAAATTCTAGTAAAAGCGGAATGGATCAGCGTGGACCCGTATTTGAGAGCATACAATTCTCAAGTAAATGTACCTTACGATCAGTTTAGTTATCAAGTCGGATTGGTGCAAGAAAGCAAGAATCCCGATTACCCAGTTGGTAGTCGAGTAGTCTCACA…	1274	gi|148298833|ref|NP_001091765.1|NADP-dependent oxidoreductase [Bombyx mori] >gi|95102972|gb|ABF51427.1| NADP-dependent oxidoreductase [Bombyx mori]	NP_001091765	8.94e-126	0.717			IPR002085; IPR011032; IPR013149; IPR016040; PTHR11695:SF5 (PANTHER)
GME-string_Contig_668.0	ATTTTTTTTGTTTTTTGTAAATTCTTAAAAATAAACTAAACCTACTTCATAAACATGGTGTAAGGAAGAAAATTGATTTCAAAAATACTTGTAAATAAGTCTATTTAAATAAAGATGTATTGTGTTTGAACATGTAGCTAATTGGAATTAATTGCATTTTGGAAGATCGACTGAAAATATTGTTTCGTAGTTAGATTTTGAATTTAGATTGTTAAACTATCAATTTCAAAATTATTAAATGTGGGTAGGAAAAATAGCTTTGTATTCATATTGAAATTATTTTATTCTGTTTATTGAGATTGTTATATATAACCTGTTGTCCTACAAACTCAAAATTACCGTAAGAGAAAAATGGTTAATTTTTTTTTTCTAAAACGAGCGTTTTGATCTATTTTTATC…	630							no IPS match
GME-string_Contig_524.0	ATTGACGTACAAGTAAAACATGCTTATTTTGTATATTAGGTTAATTTTTAATTAATATTTTTCCCATACTTTTGTTATAAAATGGATATAAGTCTAGATACATAAGATTAGTACTGTTATTTTTTCATGAATCAACAAAATGGATTTCGCCCGTAGACAACTGGAGAAGTATGGCTGGACCGATGGTAAAGGCCTAGGTAAGCACGAGAATGGAATTTCAGAAGCACTAAAGCCAAAATTGAAGCGTAGTGTAACCGGAGTGGGTCATGATGCTGCATCAGATTTTACAGAACACTGGTGGAGCCAGTTGTATGATAAAGCTGCTGGGAATGTGCAGGTGGAAGAAGTAAATGGTAAAACGAAACGAATAAAGGCAAAAGATGCTGATAATTTTGAGAT…	1237	gi|195394564|ref|XP_002055912.1|GJ10647 [Drosophila virilis] >gi|194142621|gb|EDW59024.1| GJ10647 [Drosophila virilis]	XP_002055912	6.09e-39	0.592			IPR000467; PTHR23149 (PANTHER), PTHR23149:SF2 (PANTHER)
GME-string_Contig_515.0	TATCTGGCAACTCTGATTGTCAGTGGCGTTAATTTCTTACTTCTTTTATTGTTTTTGATAAAATTTTAAAATATACTTAAATAAATGCAATCTAAGTGAACAACGTTCTACTATAATTTAAGCTATACACTTTGTATATATTATAAGTTTGGTAATTTTAGATTGAAATATGAATGCACCGCCAACCTTTGAATCATTCCTTTTGTATGACGGAGAGAAAAAGGTTCAAAAAGAAGAAGATACTAAGGTGACAAATGCTGCCATATTCACGGTAAACAAGGAAGACCATACTCTTGGAAACATGATCAGACACCAACTTTTGAAAGATCCGAAAGTACTATTTGCAGGTTACAAAGTTCCTCATCCTCTTGAGCATAAGTTTGTGCTGCGCATTCAGAC…	806	gi|91090444|ref|XP_966925.1|PREDICTED: similar to DNA-directed RNA polymerase II 13.3 kDa polypeptide [Tribolium castaneum]	XP_966925	5.76e-54	0.944	F:DNA-directed RNA polymerase activity; C:DNA-directed RNA polymerase II, core complex; F:DNA binding; F:protein dimerization activity; C:nucleolus; P:purine base metabolic process; P:pyrimidine base metabolic process; P:transcription, DNA-dependent	EC:2.7.7.6	IPR008193; IPR009025; IPR011261; G3DSA:3.30.1360.10 (GENE3D), PTHR13946 (PANTHER)
GME-string_Contig_679.0	TTAGCGAACTTTCAGGCGCAAACATCTCCAGTACAAACTTATATATATCCAGAATAAAGTTGTATTTACTTTATTTACAGACGTGTAGTATTGTACCTATTAAAAGGATATTATTTTCTATATTGGATCCATAAGTAAAAACTTCACAATGTCTGAAAGCAAGACTCTGGAAGCTGGCCAACAGCTAGTCAAAAAGACTATGGATGAAGTAATTCAGCAGAGGCAAACTACTGAAAGAGTATCTATTCAAGCAAGACAAGAGTTTCGTGAACAATATCAAGAAAGTTATGAAGAAGAATTTGAAGAGGAAACCTTCATTGATGAGTTTGGCAATGAAACGACAAAAAGAATAGAATCTAGTAGCGAAAGCAAGGAACATTCTAGAAGTGCTGACGTTAA…	648							no IPS match
GME-string_Contig_49.0	CTGGAATTGAAATTTAATTAAGACGTCGAGTGTGTGTTTGAAATGTTAAAATAAAGTGAAATAATTGTTTAGACATGGGAAGTGAAAATAATAATCATACTGAGCTGCCTCGTCGTTCTATAGATTCCAATGCTAGTAGTAGTGCTAGCAGTGCAGTGGTGCTTCGAAAAAAGAATAGTTTCTCTAGTCTATGGCGTGGCAGCAAGAAAAAAAGGTCACTATTAGAATCTATACCATCTACAGAAAATCTTGATACTACTTCGATCGGCACAAATTATACGATCGATAAAACAACAGGCAAAAAGTATATCAAAGGCACAGTTGTAACAGTAGTGTTAGTAGAAGCTAAAGATCTTCCAAACACGCCTGATGATGGCTCCACTCATGGACTCTTTTGCA…	2282	gi|91083527|ref|XP_973110.1|PREDICTED: similar to AGAP007646-PA [Tribolium castaneum]	XP_973110	9.47e-85	0.531			IPR000008; IPR008973; IPR018029; G3DSA:2.60.40.150 (GENE3D), PTHR16122 (PANTHER), tmhmm (TMHMM)
contig17461_1.exp	TTTTTTTTTTTTTTTTTTCAGCATTCATAATGTTTAATAATAAATAATTACATGTAAACCAGATGTTAAAAAATTAATATAATTAGATATGATGTTAAGCCAAAACGTGATTACACGAATTATACTAGAATACTAACGGCGTATTGAAAAAAAAAAACTATTCACAAACAAATAATTAACTTCCAAATACTTTGAAATGTCACAATTTTTGTGGTTTGATTGATTACCAGTCGCAAGTAAAGTGATTTGTCATTATATTTATTGCCTATAAAAAAGTTAAATTTCGTAGGAATAGGAATAGGTTATACTATTTATTATTATATTTACTGCAATCAAATATTTTTAATAACAAAAACAGTCTCTTTGTAAGAAGACAATAACAACTGTTTCATGACAGCC…	902	gi|158962511|dbj|BAF91716.1|chemosensory protein [Papilio xuthus]	BAF91716	2.44e-38	0.756			IPR005055; SignalP (SIGNALP)
contig03236_1.exp	AAGCAGTGGTATCAACGCAGAGTACGCGGGGACAGTGTTACCTGCTTAACATATACAGTGTTACCACTCAACTGTTGGAATGTTTATTCTTAATATAGATAATAATATTTTATATATACAGAATATTTTCAAACTGTAATAATAAGGTGACTGATATTTATAACAACTGTTTTAATTACCGACGCTTAGTATTTTTTTTTTATTTCTAAAGAAATTTAAAACTAAACGTCATACAAAGATCATCTGCATTTTGTTATGTTTAAGATTCGGATATTAAATTATATTAGAATAAGAAACTTTTAAACTGACGACCGTTTGCGAAACGTGGAAAGTAACATTACAAATCCTCTAGATAGATACGTTTACGCTACCGCAAATAATAATTAGAATGAAACAGCA…	1332							no IPS match
contig01509_1.f1.exp	TGGACTTCCGACAATATATTAAAATGTCTTACAAATTTTAATTAAGTACCAAACTATCAAAATTTTATGACATAATTCACAATAAAAACGGCAAAACTATACATACATGTGTATGCCATCTGATACTCATCCTATTTAGTTTATTCTTGTGTATCTATCACTTGTCTAGCGTTCTTTTGTTCATTATCACTAGTCTAATCACGACTCGCACAATTCCATGGTCGACAGTTGAATACTATTTACCTATTACATTACAATATAATTATATATGTGTACAGGAAAAGTAATAGTATACAAATATATATCGTCTAATCGATTCTAACAAGTTTTTCCTAAAATCTGTTTCTACCGAATTTAATTAAAATGTAAACAAATAAACACTAGAGTCAACTCCATATT…	3110	gi|170055860|ref|XP_001863770.1|sulfatase-modifying factor 1 [Culex quinquefasciatus] >gi|167875738|gb|EDS39121.1| sulfatase-modifying factor 1 [Culex quinquefasciatus]	XP_001863770	4.64e-85	0.708			IPR005532; IPR016187; PTHR23150 (PANTHER), PTHR23150:SF5 (PANTHER)
contig06420_1.exp	GTACATCGATTCTTTACAAATTTTTTGAGATAATTTGCGTGATTCTTTTTTTAATTAAAAAGTGTTTAATTTCATGCCTATATTATTTAAGCTATATTAATTCTTAGAATTACAGTTACAATGTACATATCATGGGTAAATTATTAGTTTTAAATACCATTTATTATCTCAGTTTCAATTTTAAGTTTTGTGAGTGAAGGTATCTCTTATGTTGCTTATGTGGTGACATTTGATGCCATGAAATGCAAAATATTCACAAAATACAACCTAGTGTAGAGTATGCAGTGAAAATCCTAATCTTGGGCAAATTTATTTATTCATTCTTACAATCCAGTTACTTAATTTACGAATTATATTCCAATAAACTAAAACATTTTATTTGGCAAGTTTGACTCCATT…	1114							tmhmm (TMHMM)
contig18109_1.exp	TATATTTTTTTATTGTTTTATAAGTAAATATTTATACAGATATGACTTGCTGCTGCGTGCTAGGTTGCTCCGAAATGGGCTGTCACATCTTTCCCAAGGACTCTGTAATGAAAAAGCGGTGGCTGAAGGCAATACGTCGTATTAATTTAATACCAACCAAAACAACGAAAATATGTCGAAAACACTTCCTGGAAAGCGATTATTTGACGATTAGTATACATACAGGACTACATCATCAGCGCAGAACACTAAAGAAATCAGCTGTACCATCACTTTTTCCATGGAATGTAAAATCAGGAAAAGTAAAATCCAGGGAAAAAAGATTGCCAACTGGAGATAACAGAAAAAGTTCTTCAAATGAGCCACCGTCTTTACAAATATTGAATGGTACACATCAAG…	1157	gi|189533125|ref|XP_001921669.1|PREDICTED: similar to THAP domain containing, apoptosis associated protein 2 [Danio rerio]	XP_001921669	1.08e-18	0.424			SignalP (SIGNALP)
GME-string_Contig_352.0	GGGGACATTTTATCGTTCTTTCCTGTTGCAGTCACGAGTAAAAGTTGTTACACACTAACATTGGTATAATTTATATCGTAAAAGGAATTTGATTTGATTTTAAAATGTCTGAGAAGCATTTACAAACCGGTGATGTTCTACCTCAATATAGTGGAAAATTGCGCCTTTTCGCAATGAGATTCTGCCCTTACGCTGAAAGAAGTGTTTTAGTCTTGAATGCTAAAAATTTGCAGTATGATTTAGTGTTTATAAATTTGGATCATAAACCAGAATGGTTATTTAACTTCAGCCCCAAAGGTACTGTGCCAGCACTAGAGTATGAGCAAGGCAAAGCAATATTTGATAGCAACATCATCAATGTGTACTTGGATGAAAAATACCCAGATGTGCCATTACAAT…	931	gi|114052242|ref|NP_001040131.1|glutathione S-transferase omega 1 [Bombyx mori] >gi|87248151|gb|ABD36128.1| glutathione S-transferase omega 1 [Bombyx mori]	NP_001040131	3.36e-123	0.642	C:cytoplasm; F:transferase activity, transferring sulfur-containing groups; F:glutathione dehydrogenase (ascorbate) activity; F:glutathione transferase activity; F:pyrimidodiazepine synthase activity; P:electron transport; P:glutathione metabolic process; P:L-ascorbic acid metabolic process	EC:1.8.5.1; EC:2.5.1.18; EC:1.5.4.1	IPR004045; IPR005442; IPR010987; IPR012335; IPR012336; IPR017933; PTHR11260 (PANTHER), PTHR11260:SF14 (PANTHER)
contig17229_1.r1.exp	AAGTTAATTTATATATTAATAATAAACTCTCCAAATCATATCTTGGGTGGCAAGATACATATAATCTGTTTTTCTATAGTTGGCATAATTAATAAACAATCTTGGCACATCAAAATAACTATAAATTAAACAAATAGCAAAATGAAATATGTTTTGTATAAATCTTTATGTATAAAAATCCTATATCATGATATTCATTCATTCTAATTTCCGAAACCGTTAAATTTTTTTAATGAAATTTGTAAATGTGTATTGTTTGCTCCAACTTGATACATGAGATATTTCTTATTCCTATAGATCTGATAGGTAACAACATTTGCCGTAAACTAGTTGATTACTCCGTATGCGTGGAATTTAAAAGTAGGAACACCAATGAAATAAATAAATTCTAGAAGATTA…	1590							no IPS match
contig21134_1.exp	ACTCGTATACTATTAATGATTTGACTTTTGACTTCATCGTAATTTCTTATCAAAAGTTTCAATTTTATCAAAACGCTTTTATCAATATCGATAAATGCAGTTAACAATTTATTTTCCAGTCGTGTAATATGTATTTGTTATTAGAAATTTAGATTAAGCATAGTACCTATCTACGTTTTATAGTGATATTTTATATTTTAATTTTTTAAGTTTCGAACCAAGAACACTGGCTAGAATCCTTAAATATTGTTTAATTACCTTAAAAATGACAGCGCCAACACCCGTTAAGTCATCGTGTATATTCTGCAACATCGTGAACAAATTGGAGAATACCGAAATATTATATGAAGATAATGAAATATGCGTATTCCGAGATATAAAGCCAGCTAGTCGTTTTCA…	1121	gi|226372514|gb|ACO51882.1|Histidine triad nucleotide-binding protein 3 [Rana catesbeiana]	ACO51882	1.49e-33	0.667	F:hydrolase activity; C:nucleus		IPR001310; IPR011146; IPR011151; PTHR12486 (PANTHER), PTHR12486:SF5 (PANTHER)
GME-string_Contig_2237.0	CTTAAAGAATTACAACAAAGTATAAATGCCGGCACAGGCAATAAGGTAGTAGAAAAATCATCAGTAAGAAATTCAAATGTTATTGCTAAAAAAGAAATAAGACCTATGAGCAAAGTCACACCTTTAAATTCCTAATATTAGTAATTCAAATTGAGCGCTCTGTAAATCCATCATGTGCCAAACAAATAGGCCATCAAAAGAAGACGGACAATGCACCAAATACTTTCTCACGCCTTAGTTATATGCATAAAAATAAACATAGTGACGCTAAACTTAAACAACACGATATGAGCAATCGTCAAGAACAATTGTTAAAAGAAACCTCTATGAACTTATCCCGGAGTATCACTGAAAATAGATTTACTAATATTAGGTACTCTCAAACTAAAAGTAGTACAG…	626	gi|66357500|ref|XP_625928.1|hypothetical protein [Cryptosporidium parvum Iowa II] >gi|46226810|gb|EAK87776.1| hypothetical protein with signal peptide and repeats, within large locus of signal peptide containing proteins [Cryptosporidium parvum Iowa II]	XP_625928	0.0883735	0.41			SignalP (SIGNALP), tmhmm (TMHMM)
contig01305_1.exp	GTCATTCATTAATTCAAGTGGAACTCATCACGTCAGTCTGTTATTAATTTACCTATTTCTTCAAATAAAAAGTTCAAATTATTATAATTGTTTTAACAACTAACATTTTTAATTTTCTATTCTGAATTATTTAATTCTTATAATCACCTCGAATAATTATTTTTTTTATATCTTATTCAATTTCCTTATAATTTATTAAATTATGGCTCACATACAGTTTGTGGATGAATTAGTGCGAGAATATCTTTTATTTAGAGGATTTGCAGCAACAGTCAAAGCTTTTGATAGCGATTTAAAAGCAGATAAAGATAAAGGTTTTAGAGTAGACAAAATAATTGATCAAATTGCACACTACATCAATGTGTCTGATTTAAATGGTCTTAAAGAGTACTGGTTGCA…	1175	gi|156538523|ref|XP_001607211.1|PREDICTED: similar to HSPC049 protein [Nasonia vitripennis]	XP_001607211	4.46e-68	0.629			PTHR13083 (PANTHER), SignalP (SIGNALP)
GME-string_Contig_2049.0	TTCATTTTAAACGGACTATCACGGGATTTAGCAAAATGAAGCTGTACTTCATTTTGCCTTTATTGTTCCTCTTAGGACAAGTTCAATGTCAGGAAAGAGAATTAGAATGGTGGGAGACGACAGTTTTTTATCAAATCTATCCGAGGTCGTTTAAGGATAGTGATGGCGATGGAATTGGTGATTTGAATGGAATTACTGAAAACTTGGAATATTTGAAAGAACTTGGTGTTGGCGCAACATGGCTCTCGCCGATTTTTAAGTCACCTATGTACGATTTTGGATATGATATATCTGACTTCTATGATATTCAGGATGAGTATGGTACTATAGAAGATTTTGAGAGACTTCTAGCCAAAGCAAACGAATTAGATATTAAAATAGTGTTAGATTTTGTTCCAA…	1813	gi|195024823|ref|XP_001985943.1|GH20813 [Drosophila grimshawi] >gi|193901943|gb|EDW00810.1| GH20813 [Drosophila grimshawi]	XP_001985943	0	0.699			IPR006047; IPR006589; IPR013781; IPR017853; PTHR10357 (PANTHER), PTHR10357:SF11 (PANTHER), SignalP (SIGNALP), SSF51011 (SUPERFAMILY)
contig18411_1.r1.exp	AGTCAACTGTCAAACAGAACAGCTATCAATGTGTACGATATCGAATTGTTTTTGTTTAATAATTTAATTCATTCTCATTTCTTTTATTTATATTAAGTATTGAAATGCTTTCAAATTTCAACTTGTAAATTATTCACTCATAATTTTTTGTTAAACAATAGTACACTAGTCTTTATTATGGTTAACTATTGTTGCGTGTTTGGCTGCGGTCGTAATAGCAGACATAGTAAACATTTAAAATATTACAGTTTGCCTAAGGAAAGAGACCGTCAAATTGCATGGCTCAAAGCAGCAGGTAGAGAGGATCTCATTGAGAAAAGTCAAAATAGAGTAGCATATCGCATTTGCTCCCGCCACTTTCCGCCGTCAAGTATAAAAAACAAGCTATTAAGTCCAGAT…	1704	gi|225711546|gb|ACO11619.1|Sequestosome-1 [Caligus rogercresseyi]	ACO11619	1.5e-12	0.592	F:zinc ion binding		IPR000433; IPR006612; PTHR15090 (PANTHER)
contig19490_1.f1.exp	AATGGACTCTTCTCGTTGATTTTATTTCGTGTTCAATTGTATTGTTTGATTTAATTACCAAAATGACTGGGACGATAATTGAAAACCTTAGCGGGCGTAAACTAGCCGTGTTAATGACCTTTTTATTGTTATGTCAAATAACGTGTTTTCTAATCGGCGGTTTAGTCGCACCCACGCCAGCGAACGCAAATTCTATCCTCGGTACTGTGTGTCAAGATACTTCTACAGTGAAAAATGACACGACAAAGTGGTTTTATAATCGCGGACGCGGTTCTTGTAAATCGATCAACCTCGAAGATTTGCATCAGGACATTTCCGAAGCGGACATCGTTTTTGCGTTTCAAATGCCGATTCCTCGCGATAGCAATACATTAGACTATTCTAGATGGCAACAGAACT…	2513	gi|157117077|ref|XP_001658688.1|hypothetical protein AaeL_AAEL007842 [Aedes aegypti] >gi|108876179|gb|EAT40404.1| conserved hypothetical protein [Aedes aegypti]	XP_001658688	0	0.791			IPR009551; SignalP (SIGNALP), tmhmm (TMHMM)
contig15110_1.exp	ACTCGAACTTGTTGCATTTTCGCGCTCTCCGGCTTTCCAAGTTTAAAAAGTTTTAACTTTCGAATTTTTGGCTGCACAGAAAAAATATCTGTAACAAGACTCCAAAATGATGAACAAGAGGATCGCTGTTGCTATCGCCGTGGTGTTGGCCGTGATTTGCCTCGTGGAAGCTAGGGAGGAAGGTCCTCATGACATGGCAGACGCCCTCCGTATGCTGCAGGAACTCGATCGTCTGTACACTCAAGCTGCGAGACCAAGGTTCGGCAAACGTTCGGATGCGTTCACAAACTGGGCCAAGGATGTTGAAAAACCGGACTTACCAGCGTGGCTGTCGTACGCCAGGAGGAGATGAGGGGTGCAACAGTACGGGATCTATCATAAAAATCACTAATCAATGTT…	1044	gi|195963365|ref|NP_001124355.1|neuropeptide F 1a [Bombyx mori] >gi|191175138|dbj|BAG49565.1| neuropeptide F 1a precursor [Bombyx mori]	NP_001124355	1.3e-20	0.91			SignalP (SIGNALP)
GME-string_Contig_1141.0	CTGTCTGTGCATATTGGAACGTACGGACGTACGTCGCCGCACCGCGCTGCCAGGACGCGAGCTTTCGAATTTTACCTTCCTTACCTGTGGATTTTCAGTGACATGTGTTTTTAAAAAAAAATTACACTATTGTGTTTTAATTTTGGATTAGCTGTGTTCCATTGTGGAGTTCACAGTTCCGGGGTAAACCCATACTCAAGATTCTGATTCTTACAGAAATTAAAGATTACGAGAGGCTGCCAAATCTACATAATCTCAATACTTTAAAAATTTAAAGTACAAAAAGATGGACGAGAAATGCTTAAGACAGTGTCGGAAATGAAACAGAAGACGCGGAAAAAAGTTGCAAAGTATTGGCAAGGAAGTGCGAGACTGTAGCCAAAACGGTCACCAAAGACA…	625							SignalP (SIGNALP)
GME-string_Contig_116.0	TTTCCAAATTCCAATTTAATTTTATTTTATTTTATCGTCCAGATTTTTCAGGCATAGCAGAAGTACAGTGTTTTAGTTATTTTTTTGGTATTTTGATGTACCTTGAGTTGCACTACATAAGTGTGGCGGGAACGCATAAAAAGATTAAGAATGGCCAGATTTCGGTTTGGAAGACAACATGAAGGTTATCGCTTGATATCCAGTGATGACAGTGGTTTCTCTGATGCTCAATTTGAGGAGCCTGCACCGAAGATCCCATGGAAAGCCATCAGTCTAGCTGTATTTTTGTTTGTTATTGGTACTATTTTACTTATAACAGGAAGCTTGATAGTGACTGGTCATATAGATACTAAATATTCAGATAGACTGTGGCCAATGATAGTTCTAGGTGGAATAATG…	700	gi|229577215|ref|NP_001153327.1|hypothetical protein LOC100114926 isoform 1 [Nasonia vitripennis]	NP_001153327	5.97e-27	0.784	F:molecular_function; C:cellular_component		IPR008590; PTHR15664 (PANTHER), tmhmm (TMHMM)
GME-string_Contig_843.0	AACGCACTCTGAAATTACGTAAAATTGTTATAATTTTCTAGCTTAGTTCATAAGATAAAAGCGTATTTTAGTTATCTCCTAGTTCATGTAACAAACTATATTTGTAAATATAAATATGCAGGCAATAAAAGCTTTGGCTGTCAATACTCCCGGTACGGTACTTTCAGTTGTAAAGAAGGGTGTTTTCTCTCCAATCGTTGATCAAGTTCGCCAAACTCATTTACCTGCACCGAATCCCAATGAAAGAAGACCGTATTCGCCTTTTCAAGATGCTACGAACATGGCAGAATTTGCTGTTGCACGACTTGACGATTTATTGAACTGGGGCCGTAAAGGTTCAATGTGGCCCATGACATTTGGTTTAGCTTGTTGTGCTGTAGAGATGATGCATATTGCTGC…	844	gi|114052144|ref|NP_001040456.1|NADH-ubiquinone oxidoreductase Fe-S protein 7 [Bombyx mori] >gi|95102968|gb|ABF51425.1| NADH-ubiquinone oxidoreductase Fe-S protein 7 [Bombyx mori]	NP_001040456	2.62e-100	0.914	F:4 iron, 4 sulfur cluster binding; P:mitochondrial electron transport, NADH to ubiquinone; F:NADH dehydrogenase (ubiquinone) activity; P:electron transport; P:ubiquinone biosynthetic process; P:sodium ion transport; P:proton transport	EC:1.6.5.3	IPR006137; IPR006138; IPR014406; tmhmm (TMHMM), SSF56770 (SUPERFAMILY)
GME-string_Contig_1871.0	AAAGGAACAACGGCAGAATCTCCTTATGCAGAATAATGTTATACGGTCACAGACATTCACACGATCTCGAAATAATTCATTCAATTCTGCTTCACAACTGACAGTCAGTGTAGCAAATGATTTTGCTAAGAGGCGTCGTAATAGTTTTGGAAGTTCTAGTTATTTAAATAGACAGAGTCTAGCACAGCTTAATAATCAATTTGGTGGTTATAACACTCGAAGAGGTCCAGGTAGTGTCAAATCAGTAGGATCTAACAGGTCAAACAGATCAAACCGTTCTAATCAGTCCAATAACAGCAAAAGGTCCACAAGATCACGTGGAAGGGGTAGAGGAGGAAACAGAGGTATCGGCAGAAAGTTTGTGAATAAACAAGTATTAAATACTAAACTGCAAAAGGA…	1326							no IPS match
GME-string_Contig_482.0	AGCATGGAATTTTTTTATTCCCATTGAACATTCTTACATTAAAGAAATGATGAAATTAAAGAAATGATGATACACCAAATCTCAACCAATTTAATAAATGATTTTTCACCAATATATTTTTAAACGTCAAACCATTGTTTATCACAGACTCGTAGAAGCGCCATTAGTAAGTTTTAACCTTGAATTGTTTTTAATTCGGATTCGTATTTCTCGACGTATTTGCGATCTTTGTCATATTTGTTGGTAAGTTCTTCCCAGTACTGAGGCTCGTTGTTGATGAGGTGACCGATCACCCGGCGGGTGCCGTCCTTTTGTGCTTCTGTGCATTTGGCGCAATAGTTCTCTAATGCTTCTTTAATGTGTGATTTGAGTTCCTTGCCGTCAGCTGTGCACTTTCCT…	620	gi|158962507|dbj|BAF91714.1|chemosensory protein [Papilio xuthus]	BAF91714	3.81e-42	0.809			IPR005055; SignalP (SIGNALP)
contig00835_1.f1.exp	AGTGGTATCAACGCAGAGTACGCGGGGAGTGACAGATATTCAAGATCAAGATTGCATTCATTGTCTTATCCTTTTTTTCTCTTCTACCGGTCCCGTCCAAATTATCTTTGTAAATTTCCATAAAATCTCATAAAACTTATTATGTCGGTTCAAACGTTGCTTTTAGATTTTTCATTGGATCCCGCGCGCTTAGGCGATGAAAGCGGCCAGAAAACAGTTTTCGGTCAACTGGAAACGGTGCTCAAAGATTATATCCCGAATCTTATTTTAGCCGCTGAAGTTAATATAGAAGGCGGGTCCTTGAAACTGTTAACAGGAAAGAGGGGAACGACAGTTTCAGTGAGGTTATTTGATCGTGGCCTTATCACTGTAAATATTGAGTATTTTAAGGAAGACAAC…	1746	gi|158293995|ref|XP_315341.4|AGAP005325-PA [Anopheles gambiae str. PEST] >gi|157015359|gb|EAA11793.4| AGAP005325-PA [Anopheles gambiae str. PEST]	XP_315341	2.84e-123	0.752	F:spermidine synthase activity; P:arginine metabolic process; P:proline metabolic process; P:beta-alanine metabolic process	EC:2.5.1.16	IPR001045; IPR015576; G3DSA:3.40.50.150 (GENE3D), SSF53335 (SUPERFAMILY)
contig15344_1.exp	TACGCGGGGAGTGGATACGAGAAGCCCATACTACACGGACTCGCGTCACTTGGTTTCTCTGCGAGACACGTTTTAGTCAAGTTCGGTGGTAACGACCCCTCTAACGTAAAGGCACTTAAAGCTCGTTTCGCCAAACCCGTAATGCCTGGACAAACTCTTTCTACAGAGATGTGGTTGGAAGGACGTCGTGTGCACTTCCAGACGAAGGTCAAGGAGACTGGAACCACTGTTATTTCAGGTGCATACATGGATTTCAAAAATGCTCCTGGTGGTGTAACCAGTTCCCCAGTATCTGCATCGGAACTGAAGAGCGATGGCTTATTCGCAAGGATGAGGGATGAACTCGCTAAGAATCCAGCGAAAGGAAAGAGCGTTAATGGAGTGTTCCTTTACAACGTC…	631	gi|193704761|ref|XP_001947608.1|PREDICTED: similar to estradiol 17 beta-dehydrogenase [Acyrthosiphon pisum]	XP_001947608	1.05e-58	0.694			SignalP (SIGNALP)
GME-string_Contig_2751.0	TTGAATAAAGAGCAAAAAAGTGGAAGGGAGATATTTGACAACCTTATAACATGTCACAAACGGACTGGGCCCATAACTGACTGAACATAAGGTGCTGGAGTATTTAAGCGAGATGCCTTCTGAATGACAAGAAAGGAACTTATAGTCGAGAAATGGACAGCAGCGTCTGTTTAAAAAGTCACTAAATCCTAACTGCTGTTTAAACTCGCCTGCCAAGCCAGCAACTACTGTTAAAACTCCTCCAATAATTAATACCATAAGAAAACTGCCCTTAGACTCCGATGGCTCGCTATTCCTGCCCAAAGCAGCAGTTATGATAACGTTGGACCAAAGAGTGCTAAAAATCTCCAACAGCAATTCGGCTGTCAGCAAAAATGACTAGTCCTGACAACATACAGA…	618							SignalP (SIGNALP)
contig21508_1.exp	GATAGTCCGCACGGATCGTTTCAACTAAGCTACAAAATAAAAAAAAATGAAGACCTTCGTCGCGCTTTTTGCCCTAGTGGCAGTGGCCGTCGCTAACCCCCTGCCCTTGGTGCAAATCATCGTCAACGTTGATGCTCCCGCCAACAATAACCCTGTTTCCATAGTCGAAGGAAGAACCAGTCGTGGTCGGACCAATTGTTTTGCCTACACCTACTCTGCCCGTCATCCAGCCAGAGCCTCATCCAGTGATCATAGTGGAGAACGCACCGGAAGTCGTACCTGATCCTATTATTCTCCCCGAGCCTGTCCTTCCTGAGCTAGTACCTGAGCCCATCGTACTTCCGGAGCCTACCCTTCCCGAGGTTGCTCCTGAACCTGTCGAAATCCCCCAGCCCGTCC…	675							SignalP (SIGNALP), tmhmm (TMHMM)
GME-string_Contig_253.0	ACTAGTTAAAAAAAACAGTCATTAAATAAATACATATACACGAAAATTTATTTAGAAAGTAATATTATTTTATTCTTATTTCTGATTACTAAACCATGCAGAACATGAGATACACTTTAATAGCATTAGTTTTTGTGACGAGTACGTCTAATATTTGTAACTCCTCTCTATTTGATAGCGAATCATGTTATTCATTCGGGAGCGGCAATGTTTTTCCCGGCGGCGCAAGAAAAATTGATCATAAATTACAATTTACAAAGGCGATGATATCAAAACCGGCACCGGAGTGGACAGCAACTGCTGTCATAGATGGTGAAATTAAACAACTTTCTTTGTCAAGTTTCAAAGGAAAATATTTGGTTTTCTTCTTTTACCCCTTAGATTTCACCTTTGTATGCC…	1207	gi|170051146|ref|XP_001861632.1|peroxiredoxin-4 [Culex quinquefasciatus] >gi|167872509|gb|EDS35892.1| peroxiredoxin-4 [Culex quinquefasciatus]	XP_001861632	5.27e-104	0.856			IPR000866; IPR012335; IPR012336; IPR017936; IPR019479; PTHR10681 (PANTHER), PTHR10681:SF8 (PANTHER), SignalP (SIGNALP)
contig05330_1.exp	CAGAGTACGCGGGGGTGCGCAGTGAACGTTGTAGATACGCGCACCGCCCGCGCGATTCCACTCTCGCGCACGTTGCACGCACGGAAAACTTTTATACAAGTTTATTGATTATTTTAAATGAAATATTGATATCCAGTTAAGATTGAATTGTGAAGTATGGCGCAATTGTTAGTGTTAGTGTTCGGTATAGTCGGATTATGGACTCAAGTTGATTGCCTGGCAAACAATAAGTATGATGACTATTCGCTCGTACGTATATATCCAGCAAATGAAACGCAAGTGGAGGCCGTCAATCGCTTTCAAGACCATGAGGACACTATCGAAGTTTTGAAAGGGAGTAGAGGAATAAATGATAGTTTAGATTTGCTGGTGGCACCTAACCGCATTAACTACGCACGC…	659	gi|237648992|ref|NP_001153673.1|carboxypeptidase B-like [Bombyx mori] >gi|224176023|dbj|BAH23565.1| similar to carboxypeptidase B [Bombyx mori]	NP_001153673	2.46e-42	0.542			IPR009020; PTHR11705 (PANTHER), PTHR11705:SF10 (PANTHER), SignalP (SIGNALP)
contig01397_1.r1.exp	AAGCAGTGGTATCAACGCAGAGTACGCGGGGATTCTATTTTTGATTTGATCGTTTCATGAATTGAAATGAAACTAATCTAAATATTTTTAAATATACTTTCTATTAGAAATAACGTTCACACATCGACCTCACTAAGTTAACTATTTCGACCTAAAGAAGATCTAGTTGTGACCTAATTAACCGATATGACGAGCAATAAAGAACAAGAACCCGCCGTTTTAGCCCAACAATGTTTTATGAAAAAAGACTACGTTTCTGCATTACAACATCTAAACGAATTAGAAAATTTAGTTGGTAACAATAATAAACGTGTACAGCACAATAAAGCCGTAGTTGAATTCATGGCTAGTGATATGAAAAACGTGGACAAATTCAAGAAAGCTATTGCTCAGTTGACG…	1690	gi|91086833|ref|XP_974052.1|PREDICTED: similar to CCR4-NOT transcription complex, subunit 10 [Tribolium castaneum]	XP_974052	5.4e-55	0.473			SignalP (SIGNALP), tmhmm (TMHMM)
contig00267_1.f1.exp	AAGCAGTGGTATCAACGCAGAGTACGCGGGGGCCATTTTGCAAGCGTCACTTGGCGGCGTGTCGGGTTTCGGCATTTTAAACCGAAATACCTATAATCAAATATTGTTATTGTTTTGTTTTTGTGTAATATGTCGTATCAATCCAGTGTAGCGCAGGATACATTAGCTGCGGCACAATTGGAAATGGCCGGTAACCCCAACGCATTAGCCCTGCGTCGGCCATTCGACCCGGTGGCGCACGACTTGGAAGCTAGTTTTCGTTTGACACGATTTGCGGACTTAAAAGGAAGAAGCTGTAAAGTACCCCAAGATGTTCTGGGCAAATTGGTGGAGTCTCTACAGCAAGACTACTCACAACAAGAGCAGGATCAGTTCATGCATGTGGCGATACCACGCATT…	1740	gi|112983862|ref|NP_001037388.1|selenophosphate synthetase 1 [Bombyx mori] >gi|76496248|gb|ABA43640.1| selenophosphate synthetase [Bombyx mori]	NP_001037388	0	0.95	P:imaginal disc development; F:selenide, water dikinase activity; P:selenocysteine biosynthetic process; P:cell proliferation; F:ATP binding	EC:2.7.9.3	IPR000728; IPR004536; IPR010918; IPR016188; G3DSA:3.30.1330.10 (GENE3D), PTHR10256 (PANTHER)
contig01458_1.exp	TATCAACGCAGAGTACGCGGGGATTTCGAAAGAGATTTTGAATGCTACAAGTATGTGCTACTAAATAAAATAACATTTATAATGAGTTTATTTGAACAAAATAAAACAAACCTGAATCCACAGCAAGATGTAAGTGAAGACGTTTCGATAAAAAATAAAGATTTACGTATTAAGTTAAAGAAGTGAATTACGATGAATTATTATCATCAGCCGGTGAATTTGGTCTTTATCAAATATTGCTTTTCTTTTCAACATTTCCATTTTATGTATACGGTGCTATATCATACTATTCACAACTATTTATTACCGAAGTATCACCAAACCATTGGTGTTGGGTTCCCGAGTTGCAAAACTTAACATCAGAAGACCGAAGATCTCTTGCGATACCTTTAGACAATG…	686	gi|158296157|ref|XP_316638.4|AGAP006609-PA [Anopheles gambiae str. PEST] >gi|157016379|gb|EAA11678.4| AGAP006609-PA [Anopheles gambiae str. PEST]	XP_316638	1.04e-44	0.639	P:transport; C:integral to membrane		tmhmm (TMHMM)
GME-string_Contig_40.0	TTCAGATTGTCAATAAATTTGCTAAAAATTTTCATTTTCTATTCGTGTGCAATTATATAAAAAACAAAAAGGTATGGTAAATCTGGCCGATGCTTTTATGATAAATACGGTGACGGATGGAGCTATGAATTTGTTACGCCATATCGGTGTATTCAAATCTAAGCCAGTAAATCCACCTCCAGCTCCGATCATTATCAGGATGCCACTTTGGGAATTAGCACAAGGAGCTGGGCCTTTTGTAAGGCTTGCAGGGCTTAGTGGTGCCGCGGCAGTAGTGCTGGGTGCTATGGGCGCACATCGTACCTTCCCTGAAACGGACACCAAAGAAGACCTGCGAAAAATATTTGATACTGCCAATCGATTTCACTTCCTACACACGCTTGCATTAATGACAGTACC…	1118	gi|156547183|ref|XP_001604065.1|PREDICTED: similar to ENSANGP00000031482 [Nasonia vitripennis]	XP_001604065	4.16e-28	0.698	C:integral to membrane		IPR006696; PTHR10584 (PANTHER), PTHR10584:SF8 (PANTHER), tmhmm (TMHMM)
contig00345_1.exp	AAGCAGTGGTATCAACGCAGAGTACGCGGGGACTCGAGAACTGCGCGGGAGCACTGTCACATACGAGCGCCAGTCCCAAGATGGATATCCAAAGCAGGAATCAGGAGCAAGAGCTGTCCACATCGCCACCTGACAAGCCCAAATTGATGCAAGGCGGCAACTACATCCGAGAAGGCAGAGATTCAGCTAAATCTACTTGGCTACTATTTTCCCCTCAAACACCCGATGAGGCTGGATCATTAGCAAAATATTTAAGCATATTTTCAGCTCATGGAGTTAATCTAAGTCATATAGAATCTAGATCTTCAGTGAGAAGACCAGGATATGAGTTCATGGTGGAATGTGAACATGGCATGGGAGATTTCGGTGCCGCTTTGGAAGAGCTACAGAAAAATGTGG…	1860	gi|84095074|dbj|BAE66652.1|phenylalanine hydroxylase [Papilio xuthus]	BAE66652	0	0.87	F:phenylalanine 4-monooxygenase activity; F:iron ion binding; F:amino acid binding; P:L-phenylalanine catabolic process; P:tryptophan biosynthetic process; P:tyrosine biosynthetic process; P:L-phenylalanine biosynthetic process	EC:1.14.16.1	IPR001273; IPR002912; IPR005961; IPR019773; IPR019774; SSF55021 (SUPERFAMILY)
[truncated: 18,097 more rows]
